# Supplementary material for: PPP2R5B regulates ANPEP expression and TGEV entry via dephosphorylation of HSF1 at Ser304/Ser308
Source: J Virol. 2026 Jun 11;100(7):e00166-26. doi: 10.1128/jvi.00166-26 (PMC13387003; doi:10.1128/jvi.00166-26)
Supplement: Table S1 — Differentially phosphorylated sites identified between PK-15-Cas9 cells (WT) and PPP2R5B KO cells by phosphoproteomic analysis. [file jvi.00166-26-s0002.xlsx]

## Sheet: Sheet1
Supplementary table 1. Differentially phosphorylated sites identified between PK-15-Cas9 cells (WT) and PPP2R5B KO cells by phosphoproteomic analysis.
Site	Accession	Gene	Description	FC	Log2 FC	P value	P adjust	Diff sig	5b_1	5b_2	5b_3	wt_1	wt_2	wt_3
A0A287B2I4_T220	A0A287B2I4	RSRC2	Arginine/serine-rich coiled-coil protein 2 OS=Sus scrofa OX=9823 GN=RSRC2 PE=3 SV=1	98.1043	6.61624	2.56788e-05	0.00172782	+	19.5206	19.4701	19.4108	13.4069	12.7695	12.3763
A0A8W4FEM4_S445	A0A8W4FEM4	IRF2BPL	Interferon regulatory factor 2 binding protein like OS=Sus scrofa OX=9823 GN=IRF2BPL PE=1 SV=1	9.95382	3.31525	0.0249175	0.0789238	+	14.8635	17.8494	15.2034	12.6512	12.5146	12.8048
F1RN89_S578	F1RN89	NUFIP2	Nuclear FMR1 interacting protein 2 OS=Sus scrofa OX=9823 GN=NUFIP2 PE=4 SV=4	9.94507	3.31398	1.17831e-05	0.00166495	+	15.7686	15.7963	15.4659	12.4198	12.4365	12.2326
I3LT92_S478	I3LT92	MLH1	DNA mismatch repair protein Mlh1 OS=Sus scrofa OX=9823 GN=MLH1 PE=3 SV=2	9.89602	3.30685	0.00201695	0.0143937	+	16.8611	15.4393	16.5337	12.7694	13.3077	12.8366
A0A8D0ZX79_S100	A0A8D0ZX79	ZNF280C	Zinc finger protein 280C OS=Sus scrofa OX=9823 GN=ZNF280C PE=4 SV=1	9.6808	3.27513	2.25917e-06	0.00087573	+	16.0245	16.0754	16.0697	12.7721	12.6485	12.9237
F1RG61_S560	F1RG61	TBC1D10B	TBC1 domain family member 10B OS=Sus scrofa OX=9823 GN=TBC1D10B PE=1 SV=4	9.66911	3.27338	0.000236772	0.00436943	+	15.8337	16.4177	16.4689	13.1747	12.6407	13.0846
A0A286ZMN5_S1206	A0A286ZMN5	PPIP5K2	Inositol hexakisphosphate and diphosphoinositol-pentakisphosphate kinase OS=Sus scrofa OX=9823 GN=PPIP5K2 PE=3 SV=2	9.65987	3.272	0.000820851	0.00832437	+	16.0224	15.9023	16.4187	12.3097	13.4328	12.7848
F1SA04_S336	F1SA04	AKAP8	A-kinase anchoring protein 8 OS=Sus scrofa OX=9823 GN=AKAP8 PE=3 SV=4	9.65614	3.27145	0.012778	0.0495989	+	15.6333	17.0477	16.638	14.4401	12.4675	12.597
F1SF72_S110	F1SF72	GLCCI1	Glucocorticoid induced 1 OS=Sus scrofa OX=9823 GN=GLCCI1 PE=4 SV=3	9.62211	3.26635	7.84998e-05	0.00264096	+	16.3151	16.358	16.8394	13.0633	13.2271	13.423
A0A4X1SL77_S333	A0A4X1SL77	MAP3K2	Mitogen-activated protein kinase kinase kinase 2 OS=Sus scrofa OX=9823 GN=MAP3K2 PE=4 SV=1	9.60451	3.26371	0.00121317	0.0104738	+	16.0875	15.9848	15.9035	12.7682	12.0247	13.3917
F1SP32_S88	F1SP32	RAD23B	UV excision repair protein RAD23 OS=Sus scrofa OX=9823 GN=RAD23B PE=1 SV=2	9.59775	3.2627	0.00215299	0.0150603	+	17.358	16.903	17.1231	14.4875	13.0034	14.1051
I3LKT7_S152	I3LKT7	SKA3	Spindle and kinetochore-associated protein 3 OS=Sus scrofa OX=9823 GN=SKA3 PE=3 SV=2	9.54035	3.25404	0.000314658	0.00507161	+	16.3345	16.9944	16.1428	13.324	13.0185	13.3672
A0A287AV47_S700	A0A287AV47	SRRM1	Serine and arginine repetitive matrix 1 OS=Sus scrofa OX=9823 GN=SRRM1 PE=1 SV=1	9.538	3.25369	0.00665501	0.0313103	+	14.9826	16.9412	16.0989	12.5841	13.2877	12.3898
A0A286ZRE7_S921	A0A286ZRE7	OTUD4	ubiquitinyl hydrolase 1 OS=Sus scrofa OX=9823 GN=OTUD4 PE=4 SV=1	9.48819	3.24613	0.00107235	0.00978542	+	17.2504	16.181	16.3739	13.3671	13.6924	13.0074
I3LNY6_S1022	I3LNY6	NES	Nestin OS=Sus scrofa OX=9823 GN=NES PE=1 SV=3	9.43171	3.23752	0.00107591	0.00978542	+	17.2086	17.236	17.1385	13.241	14.0829	14.5467
F1RSD6_S117	F1RSD6	COIL	Coilin OS=Sus scrofa OX=9823 GN=COIL PE=1 SV=5	9.43026	3.2373	0.00236492	0.0159886	+	15.8406	15.2017	15.7862	12.4454	11.6016	13.0695
A0A287A4G1_S439	A0A287A4G1	ZFP36L2	mRNA decay activator protein ZFP36 OS=Sus scrofa OX=9823 GN=ZFP36L2 PE=4 SV=1	9.41702	3.23527	0.00186563	0.0136824	+	16.9088	16.3224	16.3705	14.0744	13.0861	12.7354
A0A287AKQ9_S594	A0A287AKQ9	MTMR7	phosphatidylinositol-3-phosphatase OS=Sus scrofa OX=9823 GN=MTMR7 PE=3 SV=2	9.31683	3.21984	7.21122e-05	0.00264096	+	16.3381	15.8594	15.8622	12.9298	12.592	12.8784
A0A287BLH2_S730	A0A287BLH2	SPAG9	C-Jun-amino-terminal kinase-interacting protein 4 isoform 1 OS=Sus scrofa OX=9823 GN=SPAG9 PE=1 SV=1	9.27079	3.21269	0.0403231	0.110634	+	17.3696	16.8936	17.3044	16.1041	12.8821	12.9432
I3LQY2_S387	I3LQY2	ERCC5	ERCC excision repair 5, endonuclease OS=Sus scrofa OX=9823 GN=ERCC5 PE=3 SV=4	9.25813	3.21072	0.00282212	0.0179624	+	16.2901	16.6518	16.4465	14.0594	13.2966	12.4002
A0A287ABZ8_S1184	A0A287ABZ8	BRD1	Bromodomain containing 1 OS=Sus scrofa OX=9823 GN=BRD1 PE=4 SV=2	9.24434	3.20857	0.000250872	0.00450614	+	15.8757	15.674	16.0258	12.8454	12.932	12.1723
A0A5G2R9P5_S54	A0A5G2R9P5	ANLN	Anillin, actin binding protein OS=Sus scrofa OX=9823 GN=ANLN PE=1 SV=2	9.23857	3.20767	3.63695e-05	0.00200221	+	16.2836	15.8051	15.8065	12.7739	12.7675	12.7308
K9J6I8_S1685	K9J6I8	DOCK2	Dedicator of cytokinesis 2 OS=Sus scrofa OX=9823 GN=DOCK2 PE=2 SV=1	9.17409	3.19757	0.000590731	0.00692668	+	17.4543	17.5498	17.3483	13.9791	13.8921	14.8885
A0A287BGG6_S19	A0A287BGG6	STUB1	E3 ubiquitin-protein ligase CHIP OS=Sus scrofa OX=9823 GN=STUB1 PE=1 SV=1	9.1531	3.19426	0.00174935	0.0130325	+	15.2348	16.403	16.5244	12.6447	13.0783	12.8565
A0A8W4F8E8_S2382	A0A8W4F8E8	NCOR1	Nuclear receptor corepressor 1 OS=Sus scrofa OX=9823 GN=NCOR1 PE=3 SV=1	9.11338	3.18799	0.00116282	0.010195	+	16.5477	16.2002	16.0307	12.8432	12.6056	13.7657
A0A480P3R5_S113	A0A480P3R5	CDC42EP1	CDC42 effector protein 1 OS=Sus scrofa OX=9823 GN=CDC42EP1 PE=3 SV=1	9.11297	3.18792	0.000165596	0.00369454	+	15.9845	15.6654	15.5669	12.941	12.32	12.392
A0A287AT83_S437	A0A287AT83	EIF4B	Eukaryotic translation initiation factor 4B OS=Sus scrofa OX=9823 GN=EIF4B PE=4 SV=3	9.10446	3.18657	0.0257197	0.0805212	+	18.2255	17.5303	17.9131	16.1915	14.8282	13.0896
A0A287AV47_S692	A0A287AV47	SRRM1	Serine and arginine repetitive matrix 1 OS=Sus scrofa OX=9823 GN=SRRM1 PE=1 SV=1	9.07169	3.18137	0.000668934	0.00740368	+	15.3649	16.42	15.9522	12.7332	12.5001	12.9596
F1SFW4_S499	F1SFW4	INTS3	Integrator complex subunit 3 OS=Sus scrofa OX=9823 GN=INTS3 PE=1 SV=2	9.01628	3.17253	0.000600873	0.00695929	+	16.2331	16.5401	16.1296	13.4996	13.3473	12.5382
A0A287B401_T206	A0A287B401	RBM14	RNA binding motif protein 14 OS=Sus scrofa OX=9823 GN=RBM14 PE=1 SV=1	86.8825	6.44099	7.39778e-05	0.00264096	+	21.4338	21.1484	20.5469	14.1432	15.1131	14.5498
P14287_S281	P14287	SPP1	Osteopontin OS=Sus scrofa OX=9823 GN=SPP1 PE=1 SV=1	82.8501	6.37243	0.00479353	0.0252106	+	17.7925	20.411	20.7414	13.0507	12.3159	14.4609
A0A286ZI11_S242	A0A286ZI11	SLC4A7	Anion exchange protein OS=Sus scrofa OX=9823 GN=SLC4A7 PE=1 SV=2	81.2913	6.34503	0.00019034	0.00393587	+	18.1611	19.2654	19.0936	12.9756	11.8461	12.6633
A0A5G2R0M7_T182	A0A5G2R0M7	LIG1	DNA ligase OS=Sus scrofa OX=9823 GN=LIG1 PE=3 SV=1	80.4981	6.33088	0.00223416	0.0154496	+	19.7011	19.4874	20.1685	15.2276	12.5892	12.5475
A0A286ZNP3_S328	A0A286ZNP3	NFIB	Nuclear factor 1 OS=Sus scrofa OX=9823 GN=NFIB PE=3 SV=1	8.99424	3.169	0.000202479	0.00412649	+	17.3249	16.54	16.7874	13.851	13.5875	13.7068
A0A8D1DJI5_S554	A0A8D1DJI5	TCP1	T-complex protein 1 subunit alpha OS=Sus scrofa OX=9823 GN=TCP1 PE=1 SV=1	8.88592	3.15152	0.000458859	0.00607139	+	15.9764	15.3862	16.0973	12.4363	13.073	12.496
B4YSE3_S252	B4YSE3	KLF3	KLF transcription factor 3 OS=Sus scrofa OX=9823 GN=KLF3 PE=2 SV=1	8.85361	3.14627	0.00148169	0.0117619	+	15.7381	16.7634	16.6506	12.7594	13.4091	13.5448
A0A287ADD0_S2104	A0A287ADD0	SRRM2	Serine/arginine repetitive matrix 2 OS=Sus scrofa OX=9823 GN=SRRM2 PE=1 SV=2	8.74406	3.1283	0.00249048	0.0165214	+	15.264	16.7708	15.7026	12.9084	12.8931	12.551
A0A287BL20_S1624	A0A287BL20	MAP1B	Microtubule associated protein 1B OS=Sus scrofa OX=9823 GN=MAP1B PE=1 SV=1	8.72528	3.1252	0.000138373	0.00342482	+	15.5811	15.7502	15.6421	12.3255	12.9579	12.3145
F1RWZ2_Y882	F1RWZ2	PRP4K	Serine/threonine-protein kinase PRP4 homolog OS=Sus scrofa OX=9823 GN=PRP4K PE=1 SV=4	8.71529	3.12355	1.78358e-06	0.000840068	+	16.1685	16.2353	16.192	13.1322	13.1578	12.9352
A0A286ZYY8_S1503	A0A286ZYY8	MYBBP1A	MYB binding protein 1a OS=Sus scrofa OX=9823 GN=MYBBP1A PE=1 SV=2	8.70476	3.1218	0.00689862	0.0321708	+	17.7691	16.9998	16.5772	13.0622	14.142	14.7765
A0A8W4FAN7_S2065	A0A8W4FAN7	CEP350	Centrosomal protein 350 OS=Sus scrofa OX=9823 GN=CEP350 PE=4 SV=1	8.64081	3.11117	0.00362883	0.0211965	+	15.6822	14.8874	16.4593	12.8058	12.1039	12.7857
A0A287B1F1_S238	A0A287B1F1	STK25	non-specific serine/threonine protein kinase OS=Sus scrofa OX=9823 GN=STK25 PE=3 SV=1	8.63087	3.10951	0.000713249	0.00769061	+	16.2505	15.4362	15.4437	12.285	12.5728	12.944
A0A8D1GJK2_S53	A0A8D1GJK2	PCNP	PEST proteolytic signal-containing nuclear protein OS=Sus scrofa OX=9823 GN=PCNP PE=1 SV=1	8.60781	3.10565	0.00411332	0.0227332	+	14.7876	16.3318	15.9413	12.1634	13.0224	12.558
F1RQC5_T139	F1RQC5	LARP1	La ribonucleoprotein 1, translational regulator OS=Sus scrofa OX=9823 GN=LARP1 PE=1 SV=3	8.60743	3.10558	0.0407885	0.111179	+	17.3201	16.2218	17.1779	12.6796	15.7621	12.9613
A0A4X1SUT8_S202	A0A4X1SUT8	PRRG4	Proline rich and Gla domain 4 OS=Sus scrofa OX=9823 GN=PRRG4 PE=4 SV=1	8.60649	3.10543	0.000350485	0.00529505	+	16.314	15.4942	16.1234	12.7486	13.1107	12.756
F1SSM9_S64	F1SSM9	CHPF2	Hexosyltransferase OS=Sus scrofa OX=9823 GN=CHPF2 PE=3 SV=2	8.59411	3.10335	0.000691653	0.00757118	+	15.4564	15.6109	16.4391	12.9308	12.5195	12.746
A0A287BGG6_S23	A0A287BGG6	STUB1	E3 ubiquitin-protein ligase CHIP OS=Sus scrofa OX=9823 GN=STUB1 PE=1 SV=1	8.57875	3.10077	0.00756351	0.0341809	+	15.1276	17.0889	15.7358	12.4332	13.094	13.1228
A0A287AAK0_S10	A0A287AAK0	LRBA	LPS responsive beige-like anchor protein OS=Sus scrofa OX=9823 GN=LRBA PE=1 SV=1	8.56487	3.09843	7.26615e-05	0.00264096	+	15.8894	15.6236	15.9142	12.9804	12.7202	12.4313
A0A287BDC1_S21	A0A287BDC1	AKIRIN2	Akirin-2 OS=Sus scrofa OX=9823 GN=AKIRIN2 PE=2 SV=2	8.56229	3.098	0.000386913	0.00563616	+	15.6505	15.8928	15.9318	12.4851	13.2608	12.4351
I3LNY6_S1361	I3LNY6	NES	Nestin OS=Sus scrofa OX=9823 GN=NES PE=1 SV=3	8.55211	3.09628	0.000121749	0.00337062	+	17.8753	18.0753	18.1384	14.5466	15.1058	15.1478
A0A8W4F8E8_S799	A0A8W4F8E8	NCOR1	Nuclear receptor corepressor 1 OS=Sus scrofa OX=9823 GN=NCOR1 PE=3 SV=1	8.50828	3.08887	3.61015e-05	0.00200221	+	15.8974	15.6296	15.7109	12.7684	12.395	12.808
A0A287BGG6_S273	A0A287BGG6	STUB1	E3 ubiquitin-protein ligase CHIP OS=Sus scrofa OX=9823 GN=STUB1 PE=1 SV=1	8.50797	3.08881	0.000668392	0.00740368	+	15.3601	15.4892	14.9836	11.6688	12.2457	12.652
A0A287ADD0_S2244	A0A287ADD0	SRRM2	Serine/arginine repetitive matrix 2 OS=Sus scrofa OX=9823 GN=SRRM2 PE=1 SV=2	8.4899	3.08575	0.00555319	0.0279774	+	14.879	15.6441	16.6018	12.9789	12.0896	12.7992
A0A287B2Q3_S758	A0A287B2Q3	MAP3K11	Mitogen-activated protein kinase kinase kinase OS=Sus scrofa OX=9823 GN=MAP3K11 PE=3 SV=2	8.44821	3.07865	0.000143833	0.00347724	+	15.3682	15.9391	15.906	12.7654	12.4318	12.7801
B0KYV5_S130	B0KYV5	LIMA1	LIM domain and actin-binding protein 1 OS=Sus scrofa OX=9823 GN=LIMA1 PE=2 SV=1	8.43861	3.07701	5.13149e-05	0.00239476	+	15.4789	15.9227	15.7089	12.7085	12.7575	12.4135
F1SJV0_S179	F1SJV0	BUD13	BUD13 homolog OS=Sus scrofa OX=9823 GN=BUD13 PE=3 SV=3	8.4051	3.07127	0.00102314	0.00955309	+	16.5544	15.3455	16.2003	12.9577	12.9643	12.9643
F1RPD9_S615	F1RPD9	MORC2	MORC family CW-type zinc finger 2 OS=Sus scrofa OX=9823 GN=MORC2 PE=4 SV=3	8.38515	3.06784	7.58321e-07	0.00059151	+	17.4754	17.6345	17.4599	14.4704	14.4711	14.4247
I3LNY6_S593	I3LNY6	NES	Nestin OS=Sus scrofa OX=9823 GN=NES PE=1 SV=3	8.38308	3.06748	2.32615e-05	0.00172782	+	18.0174	18.1887	18.0216	14.8411	14.9326	15.2515
A0A8D1TQC1_S305	A0A8D1TQC1	ZMYM2	Zinc finger MYM-type containing 2 OS=Sus scrofa OX=9823 GN=ZMYM2 PE=4 SV=1	8.37635	3.06632	0.000408569	0.0057735	+	15.973	15.8992	15.6839	12.3815	12.6809	13.2948
A0A4X1VUZ6_S428	A0A4X1VUZ6	CLUAP1	Clusterin associated protein 1 OS=Sus scrofa OX=9823 GN=CLUAP1 PE=3 SV=1	8.34781	3.0614	0.000180564	0.00384506	+	15.7306	15.6015	15.506	12.2831	12.9862	12.3847
A0A287BN54_S1522	A0A287BN54	ANKRD17	Ankyrin repeat domain 17 OS=Sus scrofa OX=9823 GN=ANKRD17 PE=1 SV=2	8.30907	3.05469	0.000445994	0.00604015	+	16.3107	15.4323	15.7797	12.5292	12.9715	12.8579
A0A286ZJ39_S52	A0A286ZJ39	RNF2	E3 ubiquitin-protein ligase RING2 OS=Sus scrofa OX=9823 GN=RNF2 PE=4 SV=1	8.28707	3.05086	0.000118726	0.00331106	+	15.7522	16.0353	15.8974	13.1968	12.7807	12.5549
A0A4X1UBY9_S380	A0A4X1UBY9	TMCC1	Transmembrane and coiled-coil domain family 1 OS=Sus scrofa OX=9823 GN=TMCC1 PE=3 SV=1	8.27431	3.04864	5.66832e-05	0.00241689	+	15.4177	15.8732	15.3576	12.4548	12.598	12.4498
A0A286ZY48_S454	A0A286ZY48	EPN1	Epsin 1 OS=Sus scrofa OX=9823 GN=EPN1 PE=3 SV=1	8.23814	3.04232	1.4937e-05	0.00172782	+	15.745	15.8412	15.7494	12.5369	12.9421	12.7295
F1SMR6_S320	F1SMR6	ZC3HC1	Zinc finger C3HC-type containing 1 OS=Sus scrofa OX=9823 GN=ZC3HC1 PE=1 SV=3	8.23712	3.04214	0.000335558	0.00522952	+	16.0161	16.0931	15.5202	13.2278	12.6249	12.6504
A0A287A4G1_S437	A0A287A4G1	ZFP36L2	mRNA decay activator protein ZFP36 OS=Sus scrofa OX=9823 GN=ZFP36L2 PE=4 SV=1	8.17201	3.03069	0.00134916	0.0111267	+	16.8577	16.0174	16.2381	13.9116	13.0361	13.0734
A0A286ZSZ0_S1535	A0A286ZSZ0	KIDINS220	Kinase D interacting substrate 220 OS=Sus scrofa OX=9823 GN=KIDINS220 PE=4 SV=3	8.17049	3.03042	7.46957e-05	0.00264096	+	15.8627	15.3555	15.5473	12.6287	12.3524	12.6931
F1RFH0_S489	F1RFH0	GAS2L1	Growth arrest specific 2 like 1 OS=Sus scrofa OX=9823 GN=GAS2L1 PE=3 SV=2	8.13818	3.02471	0.000157984	0.00357006	+	16.3229	16.2417	15.7101	12.8751	13.0924	13.233
A0A287AMT0_S1684	A0A287AMT0	VWA8	von Willebrand factor A domain containing 8 OS=Sus scrofa OX=9823 GN=VWA8 PE=1 SV=1	8.1337	3.02391	0.00127656	0.0107368	+	16.4187	15.8001	16.0069	12.7343	12.7139	13.7057
A5D9K6_S301	A5D9K6	BRD2	Bromodomain-containing protein 2 OS=Sus scrofa OX=9823 GN=BRD2 PE=3 SV=1	8.12792	3.02289	0.0201321	0.0679458	+	17.3044	17.1498	16.8664	15.1234	14.6135	12.515
F1SAH4_S411	F1SAH4	C2CD2L	C2CD2 like OS=Sus scrofa OX=9823 GN=C2CD2L PE=1 SV=2	8.10429	3.01868	0.000914611	0.00885168	+	15.5077	16.3443	15.7628	13.2696	12.4499	12.8391
A0A5G2QPX6_S42	A0A5G2QPX6	#N/A	Uncharacterized protein OS=Sus scrofa OX=9823 PE=1 SV=1	8.0812	3.01457	0.00365041	0.0211965	+	15.1418	15.2547	15.9724	12.7455	11.6115	12.9682
F1SSZ8_S184	F1SSZ8	ZNF687	Zinc finger protein 687 OS=Sus scrofa OX=9823 GN=ZNF687 PE=3 SV=1	8.07681	3.01378	0.000595538	0.00692668	+	15.7912	16.0602	15.5302	13.0883	12.2527	12.9992
A0A287AUT4_S12	A0A287AUT4	HES1	Hes family bHLH transcription factor 1 OS=Sus scrofa OX=9823 GN=HES1 PE=4 SV=1	8.07088	3.01273	0.00140721	0.0114936	+	16.2257	14.95	15.3143	12.4304	12.5841	12.4374
F1SBP5_S560	F1SBP5	CTTNBP2NL	CTTNBP2 N-terminal like OS=Sus scrofa OX=9823 GN=CTTNBP2NL PE=4 SV=2	8.05218	3.00938	0.000413287	0.00582034	+	15.565	15.6659	16.3165	13.0458	12.5531	12.9203
Q5S1U1_S15	Q5S1U1	HSPB1	Heat shock protein beta-1 OS=Sus scrofa OX=9823 GN=HSPB1 PE=2 SV=1	77.6156	6.27827	2.46395e-05	0.00172782	+	19.3066	19.3635	18.5904	12.5449	12.9995	12.8813
P14287_S279	P14287	SPP1	Osteopontin OS=Sus scrofa OX=9823 GN=SPP1 PE=1 SV=1	77.0455	6.26764	0.00438612	0.0237455	+	17.7925	20.411	20.7414	12.9585	12.7226	14.4609
F1S827_S329	F1S827	SERBP1	Plasminogen activator inhibitor 1 RNA-binding protein isoform 1 OS=Sus scrofa OX=9823 GN=SERBP1 PE=1 SV=2	73.1439	6.19267	7.89434e-06	0.00145496	+	19.579	18.905	19.2768	13.0671	12.922	13.1938
A0A4X1TVP3_S338	A0A4X1TVP3	IVNS1ABP	Influenza virus NS1A binding protein OS=Sus scrofa OX=9823 GN=IVNS1ABP PE=1 SV=1	7.99517	2.99913	2.24397e-05	0.00172782	+	15.8435	15.8138	15.5966	12.5735	12.7394	12.9436
A0A8W4FMZ5_S229	A0A8W4FMZ5	USP15	Ubiquitin carboxyl-terminal hydrolase OS=Sus scrofa OX=9823 GN=USP15 PE=1 SV=1	7.97364	2.99524	0.000291404	0.0049609	+	15.8589	15.7119	15.7638	12.2855	13.0025	13.0609
A0A5G2R2F8_S281	A0A5G2R2F8	ABCC3	ABC-type glutathione-S-conjugate transporter OS=Sus scrofa OX=9823 GN=ABCC3 PE=1 SV=1	7.87597	2.97746	9.85683e-05	0.00300598	+	16.072	16.2316	16.4067	12.952	13.3109	13.5151
A0A287AH94_S42	A0A287AH94	SH3BP4	SH3 domain binding protein 4 OS=Sus scrofa OX=9823 GN=SH3BP4 PE=4 SV=2	7.83582	2.97008	5.73545e-05	0.00241689	+	15.7864	15.9765	15.8483	13.136	12.9602	12.6047
A0A480LCB3_S1115	A0A480LCB3	FMNL1	Formin like 1 OS=Sus scrofa OX=9823 GN=FMNL1 PE=3 SV=1	7.82802	2.96865	0.00143076	0.0115744	+	15.8108	15.9005	15.4363	12.8687	12.0876	13.2853
A0A4X1TVP3_S246	A0A4X1TVP3	IVNS1ABP	Influenza virus NS1A binding protein OS=Sus scrofa OX=9823 GN=IVNS1ABP PE=1 SV=1	7.77278	2.95843	0.000730121	0.00774167	+	16.4355	16.2066	15.5393	13.0235	13.4227	12.8598
A0A287B5Q4_S797	A0A287B5Q4	RTN4	Reticulon OS=Sus scrofa OX=9823 GN=RTN4 PE=1 SV=2	7.71723	2.94808	0.00227189	0.0155963	+	15.2866	15.5607	15.2559	11.9964	12.015	13.2476
A0A287A945_S468	A0A287A945	SPIRE1	Spire type actin nucleation factor 1 OS=Sus scrofa OX=9823 GN=SPIRE1 PE=3 SV=3	7.71586	2.94783	0.000633914	0.00722355	+	15.2967	15.8874	16.0275	12.6297	12.5407	13.1977
I3LNY6_S671	I3LNY6	NES	Nestin OS=Sus scrofa OX=9823 GN=NES PE=1 SV=3	7.67467	2.9401	0.010916	0.0440696	+	16.4626	16.3717	16.4114	14.6862	12.4395	13.2997
A0A480QFR5_S601	A0A480QFR5	L3MBTL3	L3MBTL histone methyl-lysine binding protein 3 OS=Sus scrofa OX=9823 GN=L3MBTL3 PE=4 SV=1	7.62199	2.93017	0.000150631	0.00347883	+	15.8701	15.8342	15.6248	13.0455	12.4569	13.0362
A0A287ARZ5_S465	A0A287ARZ5	PDXDC1	Pyridoxal dependent decarboxylase domain containing 1 OS=Sus scrofa OX=9823 GN=PDXDC1 PE=1 SV=1	7.61949	2.9297	0.0157695	0.0574597	+	15.2393	15.5928	15.0419	11.8188	13.7683	11.4978
F1SNZ3_S232	F1SNZ3	LIMD1	LIM domain-containing protein 1 OS=Sus scrofa OX=9823 GN=LIMD1 PE=1 SV=3	7.61938	2.92967	0.000417596	0.00586156	+	16.1649	15.2984	15.6565	12.8626	12.5734	12.8948
I3LI25_S579	I3LI25	PHLDB1	Pleckstrin homology like domain family B member 1 OS=Sus scrofa OX=9823 GN=PHLDB1 PE=4 SV=4	7.6051	2.92697	0.00023743	0.00436943	+	15.3006	15.3181	15.1597	12.0109	12.7762	12.2104
F1S8S6_S224	F1S8S6	WDR26	WD repeat-containing protein 26 OS=Sus scrofa OX=9823 GN=WDR26 PE=1 SV=4	7.59218	2.92451	0.00944256	0.0398143	+	15.8776	15.6124	13.9593	11.8954	12.2949	12.4855
F1S203_S844	F1S203	MYO19	Myosin XIX OS=Sus scrofa OX=9823 GN=MYO19 PE=3 SV=3	7.5872	2.92357	0.00739403	0.0336663	+	16.2792	16.2742	16.7388	14.5989	13.1918	12.7308
A0A5G2QAG4_S915	A0A5G2QAG4	NHSL3	KIAA1522 OS=Sus scrofa OX=9823 GN=NHSL3 PE=4 SV=1	7.56644	2.91962	0.0038573	0.0218597	+	16.4455	14.9592	15.5744	12.5205	12.5123	13.1874
F1SAJ3_S943	F1SAJ3	BCL9L	BCL9 like OS=Sus scrofa OX=9823 GN=BCL9L PE=3 SV=2	7.54478	2.91548	0.000149349	0.00347883	+	15.836	15.5884	15.3777	12.366	12.8626	12.8271
A0A480DPE1_S229	A0A480DPE1	G3BP1	G3BP stress granule assembly factor 1 OS=Sus scrofa OX=9823 GN=G3BP1 PE=1 SV=1	7.48558	2.90411	0.00300063	0.0185961	+	21.0028	20.9392	21.0515	17.4176	17.917	18.9467
Q767L8_S1774	Q767L8	MDC1	Mediator of DNA damage checkpoint protein 1 OS=Sus scrofa OX=9823 GN=MDC1 PE=3 SV=1	7.48041	2.90312	0.00194433	0.0140649	+	15.2352	15.7117	15.8144	12.2475	12.4066	13.3979
F1SFA4_S1125	F1SFA4	PPP1R9A	Protein phosphatase 1 regulatory subunit 9A OS=Sus scrofa OX=9823 GN=PPP1R9A PE=1 SV=4	7.4654	2.90022	4.65272e-06	0.00117919	+	15.644	15.6778	15.4241	12.6254	12.6796	12.7404
A0A8D1DMZ3_S431	A0A8D1DMZ3	NBN	Nibrin OS=Sus scrofa OX=9823 GN=NBN PE=3 SV=1	7.45983	2.89914	0.00123432	0.0105277	+	16.0626	15.6909	15.9854	12.7125	12.6417	13.6871
F1SS24_S2460	F1SS24	FN1	Fibronectin OS=Sus scrofa OX=9823 GN=FN1 PE=1 SV=2	7.45876	2.89894	2.03834e-05	0.00172782	+	15.6713	15.8894	15.8129	12.7979	13.1063	12.7726
I3LG35_S690	I3LG35	TRMT1L	TRMT1-like protein OS=Sus scrofa OX=9823 GN=TRMT1L PE=1 SV=3	7.38113	2.88384	0.00815194	0.0359959	+	16.3071	14.6019	14.6201	11.9562	12.4038	12.5176
A5D9K6_S298	A5D9K6	BRD2	Bromodomain-containing protein 2 OS=Sus scrofa OX=9823 GN=BRD2 PE=3 SV=1	7.37468	2.88258	0.0127915	0.0495989	+	17.2912	17.163	16.8664	15.1234	14.6135	12.936
A0A287ATC5_S396	A0A287ATC5	PACSIN3	Protein kinase C and casein kinase substrate in neurons 3 OS=Sus scrofa OX=9823 GN=PACSIN3 PE=1 SV=1	7.36491	2.88067	0.000177694	0.00383949	+	15.5327	15.8964	15.301	12.4698	12.7116	12.9068
F1RFK7_S261	F1RFK7	BAIAP2L1	BAR/IMD domain containing adaptor protein 2 like 1 OS=Sus scrofa OX=9823 GN=BAIAP2L1 PE=1 SV=3	7.36088	2.87988	0.0103775	0.042339	+	16.1995	15.891	16.4084	12.3881	13.0102	14.4609
A0A286ZZU1_S1389	A0A286ZZU1	TP53BP1	Tumor protein p53 binding protein 1 OS=Sus scrofa OX=9823 GN=TP53BP1 PE=1 SV=2	7.32304	2.87244	0.00048136	0.006221	+	15.3871	15.7195	15.3842	13.0078	12.7178	12.1479
A0A480QL67_S1003	A0A480QL67	NUP214	Nuclear pore complex protein Nup214 isoform 2 OS=Sus scrofa OX=9823 GN=NUP214 PE=1 SV=1	7.27195	2.86234	0.00867048	0.037581	+	14.7476	16.241	16.3915	12.6382	12.6553	13.4996
F1S098_S3374	F1S098	HERC1	HECT and RLD domain containing E3 ubiquitin protein ligase family member 1 OS=Sus scrofa OX=9823 GN=HERC1 PE=4 SV=2	7.26656	2.86127	0.0262545	0.0814477	+	16.0389	16.3326	15.6693	14.6007	11.8039	13.0525
F1RH91_T593	F1RH91	CDC23	Cell division cycle 23 OS=Sus scrofa OX=9823 GN=CDC23 PE=4 SV=1	7.25988	2.85995	0.00259482	0.0169976	+	15.7109	15.3587	15.2358	12.0408	13.365	12.3198
F1RY51_S173	F1RY51	VIRMA	Protein virilizer homolog isoform X1 OS=Sus scrofa OX=9823 GN=VIRMA PE=1 SV=3	7.25664	2.8593	0.0113365	0.0451113	+	18.528	19.3751	19.782	17.0811	16.6875	15.3386
A0A287AIZ5_S1031	A0A287AIZ5	DIDO1	Death inducer-obliterator 1 OS=Sus scrofa OX=9823 GN=DIDO1 PE=4 SV=2	7.24173	2.85634	0.00130877	0.0108861	+	18.4403	18.9029	18.7177	16.4851	15.4346	15.5723
A0A287AFS4_S9	A0A287AFS4	SEPTIN11	Septin OS=Sus scrofa OX=9823 GN=SEPTIN11 PE=1 SV=1	7.21542	2.85108	5.45781e-06	0.00117919	+	15.5334	15.6234	15.5968	12.7941	12.5674	12.8389
A0A8W4FFF5_S256	A0A8W4FFF5	RECQL4	DNA 3'-5' helicase OS=Sus scrofa OX=9823 GN=RECQL4 PE=3 SV=1	7.17987	2.84396	0.000329222	0.00519287	+	16.2928	15.6405	16.0785	12.8895	13.158	13.4325
A0A287AV47_S702	A0A287AV47	SRRM1	Serine and arginine repetitive matrix 1 OS=Sus scrofa OX=9823 GN=SRRM1 PE=1 SV=1	7.16774	2.84152	0.00798479	0.0354425	+	14.9826	16.9412	16.0989	13.395	13.0479	13.0553
A0A287BIA5_S262	A0A287BIA5	LOC110259265	Uncharacterized protein OS=Sus scrofa OX=9823 GN=LOC110259265 PE=1 SV=3	7.12161	2.8322	0.0325282	0.0947028	+	16.2852	17.2116	15.5637	14.9638	12.5007	13.0994
I3LLT2_T1801	I3LLT2	CAD	Carbamoyl-phosphate synthetase 2, aspartate transcarbamylase, and dihydroorotase OS=Sus scrofa OX=9823 GN=CAD PE=1 SV=3	7.08364	2.82449	0.00414485	0.0228182	+	14.84	15.9875	15.9	12.8615	13.2177	12.1748
A0A8W4FAC1_S1170	A0A8W4FAC1	SCRIB	Scribble planar cell polarity protein OS=Sus scrofa OX=9823 GN=SCRIB PE=3 SV=1	7.07418	2.82256	0.000408599	0.0057735	+	16.0394	16.4351	16.4971	13.9077	13.1666	13.4298
A0A287BFT5_S464	A0A287BFT5	TOM1	Target of Myb protein 1 isoform 1 OS=Sus scrofa OX=9823 GN=TOM1 PE=1 SV=3	7.03188	2.81391	0.0405893	0.111118	+	13.9877	16.8707	16.4143	13.5401	12.6549	12.6358
A0A5G2QAH7_S1367	A0A5G2QAH7	RALGAPA1	Ral GTPase activating protein catalytic subunit alpha 1 OS=Sus scrofa OX=9823 GN=RALGAPA1 PE=1 SV=2	7.01371	2.81018	0.000441193	0.00599428	+	15.1503	15.443	15.7229	12.8474	12.2171	12.8212
A0A8W4F8E8_S2380	A0A8W4F8E8	NCOR1	Nuclear receptor corepressor 1 OS=Sus scrofa OX=9823 GN=NCOR1 PE=3 SV=1	7.01168	2.80976	1.29979e-05	0.00172782	+	16.2261	15.9771	15.8919	13.1494	13.2278	13.2886
P14287_S223	P14287	SPP1	Osteopontin OS=Sus scrofa OX=9823 GN=SPP1 PE=1 SV=1	67.3204	6.07297	1.36074e-05	0.00172782	+	18.8707	18.5219	19.1093	12.7038	13.0684	12.5108
A0A8W4FEM4_S334	A0A8W4FEM4	IRF2BPL	Interferon regulatory factor 2 binding protein like OS=Sus scrofa OX=9823 GN=IRF2BPL PE=1 SV=1	61.9639	5.95336	0.00289317	0.0181961	+	17.5116	19.3413	19.7092	13.5785	11.6741	13.4495
I3LF70_S577	I3LF70	MKI67	Marker of proliferation Ki-67 OS=Sus scrofa OX=9823 GN=MKI67 PE=1 SV=2	6.99315	2.80594	0.000794826	0.00817783	+	15.2567	15.3148	15.4592	12.224	12.2495	13.1395
A0A5G2QS97_S615	A0A5G2QS97	LRRFIP1	Leucine-rich repeat flightless-interacting protein 1 OS=Sus scrofa OX=9823 GN=LRRFIP1 PE=1 SV=2	6.97515	2.80222	0.0182322	0.0634534	+	14.533	16.6045	16.4744	13.3896	13.3103	12.5053
A0A5G2R8J0_S972	A0A5G2R8J0	TCOF1	Treacle ribosome biosis factor 1 OS=Sus scrofa OX=9823 GN=TCOF1 PE=1 SV=1	6.94266	2.79549	0.00944874	0.0398143	+	17.4747	16.8794	16.8876	15.0985	13.2018	14.5549
A0A287A945_S465	A0A287A945	SPIRE1	Spire type actin nucleation factor 1 OS=Sus scrofa OX=9823 GN=SPIRE1 PE=3 SV=3	6.94072	2.79508	0.00944241	0.0398143	+	15.2967	15.8874	16.0275	12.3319	14.0473	12.4472
A0A5G2QRL8_S2	A0A5G2QRL8	MRE11	Double-strand break repair protein OS=Sus scrofa OX=9823 GN=MRE11 PE=1 SV=2	6.91392	2.7895	5.09259e-05	0.00239476	+	15.5555	15.8162	15.7997	13.0389	13.0799	12.6842
A0A8W4F7F1_S425	A0A8W4F7F1	ZBTB21	Zinc finger and BTB domain containing 21 OS=Sus scrofa OX=9823 GN=ZBTB21 PE=4 SV=1	6.90302	2.78723	1.46674e-05	0.00172782	+	15.759	15.975	15.6557	13.1009	12.9018	13.0253
A0A287ALE7_S372	A0A287ALE7	MISP	Mitotic interactor and substrate of PLK1 OS=Sus scrofa OX=9823 GN=MISP PE=1 SV=1	6.82843	2.77155	0.000307127	0.00500468	+	16.0427	15.867	15.8602	13.47	13.2794	12.7059
F1S6Q8_S557	F1S6Q8	CBARP	CACN subunit beta associated regulatory protein OS=Sus scrofa OX=9823 GN=CBARP PE=1 SV=5	6.8097	2.76759	7.05406e-05	0.00264096	+	15.8171	15.6172	15.9353	12.9009	13.2898	12.876
I3LLK1_S1616	I3LLK1	RANBP2	RAN binding protein 2 OS=Sus scrofa OX=9823 GN=RANBP2 PE=1 SV=3	6.7948	2.76443	0.0490443	0.127155	+	13.4649	16.7301	15.9265	12.4307	12.5741	12.8234
I3LG02_S65	I3LG02	CCNL1	Cyclin-L1 OS=Sus scrofa OX=9823 GN=CCNL1 PE=3 SV=1	6.78541	2.76244	0.00141636	0.0115461	+	15.7853	15.7294	15.4697	13.0801	13.3721	12.2448
Q6DUB7_S16	Q6DUB7	STMN1	Stathmin OS=Sus scrofa OX=9823 GN=STMN1 PE=2 SV=3	6.78507	2.76236	0.0103756	0.042339	+	17.0836	17.2236	16.9356	14.8571	13.1193	14.9792
F1S6Z2_S540	F1S6Z2	REPS1	RALBP1 associated Eps domain containing 1 OS=Sus scrofa OX=9823 GN=REPS1 PE=1 SV=2	6.72488	2.74951	0.00838241	0.0367313	+	16.7022	16.9942	16.5563	15.1033	13.5314	13.3694
F1SDL7_S889	F1SDL7	ASXL2	ASXL transcriptional regulator 2 OS=Sus scrofa OX=9823 GN=ASXL2 PE=3 SV=5	6.69584	2.74327	0.00499842	0.025871	+	14.617	15.2194	15.6143	13.1875	11.911	12.1225
A0A4X1UC59_S24	A0A4X1UC59	TMEM230	Transmembrane protein 230 OS=Sus scrofa OX=9823 GN=TMEM230 PE=3 SV=1	6.67966	2.73978	0.00111378	0.00993963	+	14.9691	15.883	15.3976	12.3086	12.9639	12.7578
A0A287AYD5_S2022	A0A287AYD5	MAP1A	Microtubule associated protein 1A OS=Sus scrofa OX=9823 GN=MAP1A PE=1 SV=2	6.67305	2.73835	0.00453174	0.0243782	+	16.2882	14.7531	15.4648	12.6583	12.5307	13.102
F1SPG4_S1905	F1SPG4	NUP210	Nucleoporin 210 OS=Sus scrofa OX=9823 GN=NUP210 PE=1 SV=4	6.62516	2.72796	0.000304103	0.00500468	+	15.8218	15.6307	15.7714	13.454	12.7073	12.8788
A0A287BL20_S1955	A0A287BL20	MAP1B	Microtubule associated protein 1B OS=Sus scrofa OX=9823 GN=MAP1B PE=1 SV=1	6.61639	2.72605	0.000433558	0.00599428	+	15.4362	15.9648	15.9495	13.1945	13.2896	12.6882
F1S4R6_T535	F1S4R6	PDZD8	PDZ domain containing 8 OS=Sus scrofa OX=9823 GN=PDZD8 PE=1 SV=1	6.61181	2.72505	0.00014508	0.00347724	+	16.003	16.1783	15.6498	13.229	13.0164	13.4105
F1RTV6_S607	F1RTV6	SRP72	Signal recognition particle subunit SRP72 OS=Sus scrofa OX=9823 GN=SRP72 PE=1 SV=3	6.60668	2.72393	0.0408579	0.111198	+	16.8465	15.932	17.4718	15.5725	12.909	13.597
A0A287AHD3_S146	A0A287AHD3	EML4	EMAP like 4 OS=Sus scrofa OX=9823 GN=EML4 PE=1 SV=2	6.58849	2.71995	0.00012568	0.00338113	+	15.5423	15.2265	15.2563	12.9299	12.4282	12.5072
A0A286ZPP2_S7737	A0A286ZPP2	DST	Dystonin OS=Sus scrofa OX=9823 GN=DST PE=1 SV=1	6.58458	2.71909	0.00105398	0.00974777	+	15.5011	15.8133	15.519	12.5539	13.4982	12.6241
F1S8N5_S1199	F1S8N5	HTT	Huntingtin OS=Sus scrofa OX=9823 GN=HTT PE=1 SV=3	6.57378	2.71672	0.000130666	0.00341014	+	15.7233	15.6719	15.9482	12.7318	13.2111	13.2502
F1RVC8_S97	F1RVC8	PRKG2	cGMP-dependent protein kinase OS=Sus scrofa OX=9823 GN=PRKG2 PE=3 SV=2	6.56497	2.71479	0.00151337	0.0118657	+	17.1334	17.2175	17.7157	14.0579	14.8024	15.062
F1SPG4_S1901	F1SPG4	NUP210	Nucleoporin 210 OS=Sus scrofa OX=9823 GN=NUP210 PE=1 SV=4	6.55455	2.7125	0.00155994	0.012	+	15.9496	15.6584	15.9992	12.5237	13.6773	13.2687
I3L7Y4_S917	I3L7Y4	EP400	E1A binding protein p400 OS=Sus scrofa OX=9823 GN=EP400 PE=1 SV=3	6.5423	2.7098	0.000134914	0.00342456	+	15.4568	15.6919	15.5816	12.834	13.1859	12.581
A0A4X1W2B6_S11	A0A4X1W2B6	RPS27	40S ribosomal protein S27 OS=Sus scrofa OX=9823 GN=RPS27 PE=1 SV=1	6.51145	2.70298	0.000961955	0.00922563	+	15.5331	15.6672	15.9435	12.6095	13.5657	12.8596
A0A5G2QU12_S503	A0A5G2QU12	TNK1	non-specific protein-tyrosine kinase OS=Sus scrofa OX=9823 GN=TNK1 PE=4 SV=1	6.49627	2.69961	0.00194375	0.0140649	+	15.8143	16.0988	15.8013	13.9251	12.8062	12.8842
I3LLE0_S632	I3LLE0	LARP4	La ribonucleoprotein 4 OS=Sus scrofa OX=9823 GN=LARP4 PE=1 SV=5	6.47246	2.69431	0.00547362	0.0277544	+	15.464	15.632	15.2983	12.2147	12.3618	13.7348
F1RN07_S301	F1RN07	NFIL3	Nuclear factor interleukin-3-regulated protein OS=Sus scrofa OX=9823 GN=NFIL3 PE=3 SV=1	6.46012	2.69156	0.000185711	0.00387797	+	15.2887	15.1336	15.371	12.3035	12.4747	12.9405
F1S4I1_T351	F1S4I1	GOLM1	Golgi membrane protein 1 OS=Sus scrofa OX=9823 GN=GOLM1 PE=1 SV=3	6.42516	2.68373	0.000127225	0.00339186	+	15.9147	15.6524	15.5265	12.9593	13.2856	12.7975
A0A286ZPM4_S673	A0A286ZPM4	ARHGEF7	Rho guanine nucleotide exchange factor 7 OS=Sus scrofa OX=9823 GN=ARHGEF7 PE=1 SV=2	6.40867	2.68002	0.000529002	0.00657607	+	15.016	15.4742	15.6127	12.5782	13.0622	12.4224
A0A286ZXD9_T462	A0A286ZXD9	MAP4	Microtubule-associated protein OS=Sus scrofa OX=9823 GN=MAP4 PE=1 SV=3	6.40451	2.67909	0.0062281	0.0301037	+	16.7045	16.9053	16.7518	14.4958	13.1064	14.7221
I3LF70_S802	I3LF70	MKI67	Marker of proliferation Ki-67 OS=Sus scrofa OX=9823 GN=MKI67 PE=1 SV=2	6.39525	2.677	0.0373099	0.104601	+	15.9247	15.9262	13.4136	11.9599	12.4758	12.7977
F1RVC8_S92	F1RVC8	PRKG2	cGMP-dependent protein kinase OS=Sus scrofa OX=9823 GN=PRKG2 PE=3 SV=2	6.36619	2.67043	0.0286207	0.0868012	+	16.8168	17.0776	17.5754	12.9748	15.0258	15.458
F1SAJ3_S930	F1SAJ3	BCL9L	BCL9 like OS=Sus scrofa OX=9823 GN=BCL9L PE=3 SV=2	6.3171	2.65926	0.00699028	0.0324199	+	16.0675	16.0277	15.8121	13.0549	12.5722	14.3025
A0A287BT51_S971	A0A287BT51	SVIL	Supervillin OS=Sus scrofa OX=9823 GN=SVIL PE=1 SV=2	6.315	2.65878	0.00114561	0.0101488	+	15.3966	15.6995	15.039	13.1834	12.6787	12.2967
A0A287BF16_S92	A0A287BF16	NFATC2IP	NFATC2-interacting protein OS=Sus scrofa OX=9823 GN=NFATC2IP PE=4 SV=1	6.30409	2.65629	0.000208282	0.0041539	+	15.3223	15.1709	15.2808	12.2009	12.8273	12.7768
A0A287ARX4_T201	A0A287ARX4	REEP3	Receptor expression-enhancing protein OS=Sus scrofa OX=9823 GN=REEP3 PE=3 SV=3	6.29007	2.65308	0.00636623	0.0303902	+	16.3101	14.9535	15.5415	12.4779	12.8074	13.5605
A0A5G2QDL5_T184	A0A5G2QDL5	#N/A	CCHC-type domain-containing protein OS=Sus scrofa OX=9823 PE=4 SV=1	6.27125	2.64875	0.0244534	0.0777629	+	16.3664	15.9344	15.4361	12.6983	14.6608	12.4315
A0A287A945_S466	A0A287A945	SPIRE1	Spire type actin nucleation factor 1 OS=Sus scrofa OX=9823 GN=SPIRE1 PE=3 SV=3	6.25648	2.64535	0.0003443	0.00529505	+	15.2967	15.8874	16.0275	12.971	13.11	13.1945
A0A286ZPU3_S665	A0A286ZPU3	XRN2	5'-3' exoribonuclease OS=Sus scrofa OX=9823 GN=XRN2 PE=1 SV=1	6.25219	2.64436	0.000947572	0.0091083	+	15.6526	15.6698	15.3583	12.4741	12.8236	13.45
F1S6T2_S102	F1S6T2	ARID3A	AT-rich interactive domain-containing protein 3 OS=Sus scrofa OX=9823 GN=ARID3A PE=1 SV=2	6.24031	2.64162	0.00275524	0.0176694	+	16.1408	15.2956	15.0033	13.2395	12.7526	12.5228
A0A287BHB9_S343	A0A287BHB9	MYSM1	Myb-like, SWIRM and MPN domain-containing protein 1 OS=Sus scrofa OX=9823 GN=MYSM1 PE=3 SV=1	6.22157	2.63728	3.29986e-05	0.00191618	+	15.1941	15.1017	15.2134	12.4429	12.3779	12.7766
A0A287B3Y5_S574	A0A287B3Y5	CTPS1	CTP synthase OS=Sus scrofa OX=9823 GN=CTPS1 PE=1 SV=1	6.19398	2.63087	0.000143393	0.00347724	+	15.9004	15.8971	15.688	12.8561	13.3986	13.3382
F1SBP5_S557	F1SBP5	CTTNBP2NL	CTTNBP2 N-terminal like OS=Sus scrofa OX=9823 GN=CTTNBP2NL PE=4 SV=2	6.19382	2.63083	0.00334491	0.0199144	+	15.417	15.6427	15.0528	13.3996	12.7522	12.0682
F1SIZ8_S268	F1SIZ8	RBM15B	Putative RNA-binding protein 15B OS=Sus scrofa OX=9823 GN=RBM15B PE=3 SV=4	6.17577	2.62662	0.000850154	0.00849953	+	14.8856	15.5686	15.1955	12.8875	12.1707	12.7117
A0A287AV56_S637	A0A287AV56	ARHGEF12	Rho guanine nucleotide exchange factor 12 OS=Sus scrofa OX=9823 GN=ARHGEF12 PE=4 SV=1	6.16493	2.62409	0.0494422	0.127503	+	17.7801	16.2751	17.0523	15.8408	14.4459	12.9485
A0A5G2R1A0_S1121	A0A5G2R1A0	ARHGEF11	Rho guanine nucleotide exchange factor 11 OS=Sus scrofa OX=9823 GN=ARHGEF11 PE=4 SV=2	6.14845	2.62022	0.00227585	0.0155963	+	19.2903	18.3944	18.6053	15.6289	16.2944	16.506
A0A287AF20_S451	A0A287AF20	LOC110256054	Wiskott-Aldrich syndrome protein family member OS=Sus scrofa OX=9823 GN=LOC110256054 PE=3 SV=2	6.06815	2.60126	0.00200159	0.0143323	+	15.699	15.5975	15.2321	12.6696	12.4875	13.5676
F1S413_S298	F1S413	MCMBP	Mini-chromosome maintenance complex-binding protein OS=Sus scrofa OX=9823 GN=MCMBP PE=3 SV=1	6.04599	2.59598	0.000353516	0.00529505	+	15.4813	15.83	15.5336	13.3386	13.0765	12.6418
F1S0A9_S358	F1S0A9	ZNF609	Zinc finger protein 609 OS=Sus scrofa OX=9823 GN=ZNF609 PE=4 SV=3	6.0365	2.59371	0.00189794	0.0138475	+	14.8486	14.7139	14.9972	11.5745	12.5052	12.6989
F1RQT4_S189	F1RQT4	ZFPL1	Zinc finger protein-like 1 OS=Sus scrofa OX=9823 GN=ZFPL1 PE=1 SV=1	6.02289	2.59045	0.0272444	0.0839309	+	16.6935	15.6403	15.8339	12.1012	14.3207	13.9745
A0A5G2R519_S764	A0A5G2R519	AP3D1	Adaptor related protein complex 3 subunit delta 1 OS=Sus scrofa OX=9823 GN=AP3D1 PE=1 SV=1	6.02241	2.59034	0.0066359	0.0312551	+	20.1625	18.5384	19.6301	17.0485	16.9509	16.5608
R4JU57_S216	R4JU57	LSM14A	LSm14A OS=Sus scrofa OX=9823 GN=LSM14A PE=2 SV=1	59.7387	5.90059	0.000348853	0.00529505	+	19.2535	19.4707	19.7405	14.4284	13.6442	12.6903
A0A286ZRH9_S386	A0A286ZRH9	CXADR	CXADR Ig-like cell adhesion molecule OS=Sus scrofa OX=9823 GN=CXADR PE=1 SV=2	52.5108	5.71454	9.76779e-07	0.00059151	+	18.2381	18.3916	18.4753	12.6067	12.5243	12.8305
A0A286ZTZ2_S1046	A0A286ZTZ2	PALM2AKAP2	PALM2-AKAP2 fusion OS=Sus scrofa OX=9823 GN=PALM2AKAP2 PE=1 SV=3	50.8894	5.66929	2.27248e-06	0.00087573	+	18.2865	18.2557	18.5275	12.9031	12.6283	12.5305
A0A286ZUC9_S697	A0A286ZUC9	TONSL	Tonsoku-like protein OS=Sus scrofa OX=9823 GN=TONSL PE=3 SV=2	5.97454	2.57883	0.000814851	0.00830407	+	15.8033	14.9884	14.9713	12.59	12.6167	12.8198
F1SSC2_S438	F1SSC2	CDK13	Cyclin dependent kinase 13 OS=Sus scrofa OX=9823 GN=CDK13 PE=3 SV=3	5.91922	2.56541	0.000434983	0.00599428	+	14.7595	15.4503	15.2259	12.5428	12.8171	12.3797
A0A287BHZ5_S197	A0A287BHZ5	IWS1	Interacts with SUPT6H, CTD assembly factor 1 OS=Sus scrofa OX=9823 GN=IWS1 PE=3 SV=2	5.89445	2.55936	0.0224425	0.0729553	+	20.2423	19.4112	19.8154	17.4255	18.3275	16.0378
A0A5G2RKH0_S388	A0A5G2RKH0	FBXL19	F-box and leucine rich repeat protein 19 OS=Sus scrofa OX=9823 GN=FBXL19 PE=4 SV=1	5.8751	2.55461	0.000184852	0.00387797	+	14.793	14.8992	15.0325	12.6191	12.0124	12.4293
A0A5G2R1C2_S10	A0A5G2R1C2	FAM117B	Family with sequence similarity 117 member B OS=Sus scrofa OX=9823 GN=FAM117B PE=4 SV=1	5.82004	2.54103	0.0462704	0.122368	+	16.3148	13.7525	16.2208	12.3774	13.4149	12.8727
A0A287BL20_S1266	A0A287BL20	MAP1B	Microtubule associated protein 1B OS=Sus scrofa OX=9823 GN=MAP1B PE=1 SV=1	5.8128	2.53923	0.00103936	0.00966197	+	18.3518	18.5584	18.5936	15.3857	16.2601	16.2402
F1RRJ1_S300	F1RRJ1	TJAP1	Tight junction associated protein 1 OS=Sus scrofa OX=9823 GN=TJAP1 PE=4 SV=5	5.78191	2.53155	0.0230162	0.0744209	+	16.3051	16.2437	15.588	14.8456	12.7695	12.9271
Q9GL76_S422	Q9GL76	NECTIN1	Nectin-1 OS=Sus scrofa OX=9823 GN=NECTIN1 PE=1 SV=1	5.73858	2.52069	0.00718829	0.033049	+	15.4052	14.741	15.0774	11.7331	12.6044	13.324
F1S4I1_S191	F1S4I1	GOLM1	Golgi membrane protein 1 OS=Sus scrofa OX=9823 GN=GOLM1 PE=1 SV=3	5.7188	2.51571	0.00131526	0.0109108	+	16.673	16.288	16.7934	13.5611	14.143	14.5031
F1S2Y4_S641	F1S2Y4	PTPN14	Tyrosine-protein phosphatase non-receptor type OS=Sus scrofa OX=9823 GN=PTPN14 PE=3 SV=4	5.70378	2.51192	0.000586854	0.00691118	+	15.5321	14.7291	15.0887	12.651	12.4079	12.7553
A0A287BNE9_S44	A0A287BNE9	TRIM28	Tripartite motif containing 28 OS=Sus scrofa OX=9823 GN=TRIM28 PE=4 SV=2	5.7034	2.51182	0.000320584	0.00512813	+	15.3804	15.2979	15.5167	12.4714	13.0763	13.1119
A0A8D0RMH7_S155	A0A8D0RMH7	RNPS1	RNA-binding protein with serine-rich domain 1 OS=Sus scrofa OX=9823 GN=RNPS1 PE=1 SV=1	5.66922	2.50315	0.00506289	0.0261408	+	14.7834	15.6875	15.8881	12.3646	13.2719	13.2131
A0A286ZL06_T311	A0A286ZL06	RBBP8	DNA endonuclease RBBP8 OS=Sus scrofa OX=9823 GN=RBBP8 PE=3 SV=1	5.66598	2.50233	0.00150352	0.0118517	+	14.3032	15.2723	14.8681	12.4063	12.5302	12.0001
A0A5G2QS97_S269	A0A5G2QS97	LRRFIP1	Leucine-rich repeat flightless-interacting protein 1 OS=Sus scrofa OX=9823 GN=LRRFIP1 PE=1 SV=2	5.65168	2.49868	0.00154844	0.011956	+	17.2373	17.4927	16.7573	14.9795	14.1839	14.8279
A0A4X1V5G1_S116	A0A4X1V5G1	TBL1XR1	TBL1X/Y related 1 OS=Sus scrofa OX=9823 GN=TBL1XR1 PE=3 SV=1	5.65122	2.49856	0.00243723	0.0163731	+	14.9367	15.2112	14.8905	13.1878	11.9925	12.3625
A0A5G2R820_S285	A0A5G2R820	CLASRP	CLK4 associating serine/arginine rich protein OS=Sus scrofa OX=9823 GN=CLASRP PE=4 SV=1	5.62395	2.49158	0.046284	0.122368	+	13.6801	15.7622	16.5897	13.0861	12.7144	12.7566
A0A4X1UUE1_S89	A0A4X1UUE1	LAT2	Linker for activation of T-cells family member 2 OS=Sus scrofa OX=9823 GN=LAT2 PE=4 SV=1	5.62385	2.49156	1.54472e-05	0.00172782	+	15.3742	15.2898	15.1755	12.6256	12.8854	12.8539
A0A286ZIL6_S961	A0A286ZIL6	BOD1L1	Biorientation of chromosomes in cell division 1 like 1 OS=Sus scrofa OX=9823 GN=BOD1L1 PE=4 SV=2	5.59682	2.48461	0.00364255	0.0211965	+	15.9205	14.7917	14.6967	12.5976	12.5023	12.8552
F1SJ69_S833	F1SJ69	SIN3A	Paired amphipathic helix protein Sin3a OS=Sus scrofa OX=9823 GN=SIN3A PE=1 SV=3	5.5901	2.48287	0.000188989	0.00392709	+	15.1702	15.5303	15.1046	12.6484	13.0519	12.6562
A0A287AEG1_S1127	A0A287AEG1	MACF1	Microtubule actin crosslinking factor 1 OS=Sus scrofa OX=9823 GN=MACF1 PE=4 SV=2	5.56237	2.4757	0.00168447	0.0126829	+	14.766	15.7417	15.4383	13.0747	12.5337	12.9105
A0A8W4FNF1_S698	A0A8W4FNF1	#N/A	Tankyrase 1-binding protein C-terminal domain-containing protein OS=Sus scrofa OX=9823 PE=1 SV=1	5.55105	2.47276	0.0454916	0.120751	+	19.3342	18.3159	19.1339	17.8984	16.3458	15.1216
A0A287BF71_S1087	A0A287BF71	TJP1	Tight junction protein 1 OS=Sus scrofa OX=9823 GN=TJP1 PE=1 SV=2	5.50644	2.46112	0.0021726	0.0151475	+	14.8923	14.9653	15.2611	12.0638	12.4722	13.1995
A0A8W4FDI4_S253	A0A8W4FDI4	MTCL1	Microtubule crosslinking factor 1 OS=Sus scrofa OX=9823 GN=MTCL1 PE=4 SV=1	5.48295	2.45495	0.00266033	0.0172698	+	15.8342	15.917	15.5575	12.6323	13.4988	13.8128
A0A480NUY6_S15	A0A480NUY6	BCLAF3	BCLAF1 and THRAP3 family member 3 OS=Sus scrofa OX=9823 GN=BCLAF3 PE=3 SV=1	5.48167	2.45462	0.0470375	0.123539	+	13.6611	16.0374	16.0121	12.5231	12.3341	13.4896
A0A287B642_S145	A0A287B642	TOR1AIP1	Torsin-1A-interacting protein 1 OS=Sus scrofa OX=9823 GN=TOR1AIP1 PE=1 SV=1	5.47431	2.45268	0.00765921	0.0343934	+	17.2458	17.5287	17.3258	15.7403	14.0563	14.9457
A0A8D0RMH7_S157	A0A8D0RMH7	RNPS1	RNA-binding protein with serine-rich domain 1 OS=Sus scrofa OX=9823 GN=RNPS1 PE=1 SV=1	5.46814	2.45105	0.00210445	0.0148538	+	14.7834	15.6875	15.8881	12.9674	13.1318	12.9067
A0A287AL38_S1147	A0A287AL38	TPP2	Tripeptidyl-peptidase 2 OS=Sus scrofa OX=9823 GN=TPP2 PE=1 SV=2	5.45915	2.44868	0.00066312	0.00739728	+	15.4673	15.3354	14.9621	13.2178	12.6159	12.585
A0A286ZY48_S435	A0A286ZY48	EPN1	Epsin 1 OS=Sus scrofa OX=9823 GN=EPN1 PE=3 SV=1	5.45563	2.44774	0.00158375	0.0120747	+	16.6167	16.8086	16.6595	14.832	13.7498	14.1597
A0A480EHX7_S481	A0A480EHX7	ZC3H18	Zinc finger CCCH domain-containing protein 18 isoform X1 OS=Sus scrofa OX=9823 GN=ZC3H18 PE=4 SV=1	5.44201	2.44414	0.00114208	0.0101488	+	15.1392	15.8689	15.3183	13.1399	12.6117	13.2423
F1S8N5_S620	F1S8N5	HTT	Huntingtin OS=Sus scrofa OX=9823 GN=HTT PE=1 SV=3	5.43241	2.44159	7.64257e-05	0.00264096	+	14.9264	14.9234	15.2985	12.482	12.5921	12.7494
A0A287BIS1_S435	A0A287BIS1	ACBD5	Acyl-CoA-binding domain-containing protein 5 OS=Sus scrofa OX=9823 GN=ACBD5 PE=1 SV=1	5.41231	2.43624	0.00055733	0.00678886	+	14.8552	15.208	15.5977	13.0118	12.6489	12.6915
A0A287BHZ5_S195	A0A287BHZ5	IWS1	Interacts with SUPT6H, CTD assembly factor 1 OS=Sus scrofa OX=9823 GN=IWS1 PE=3 SV=2	5.4076	2.43499	0.00908949	0.0390379	+	20.6291	19.9555	20.4603	18.4176	18.3544	16.9678
A0A5K1VGW2_S1880	A0A5K1VGW2	GON4L	Gon-4 like OS=Sus scrofa OX=9823 GN=GON4L PE=4 SV=2	5.40651	2.4347	4.81655e-05	0.00239476	+	15.4199	15.6491	15.3746	12.9877	13.239	12.9128
F1SL85_S447	F1SL85	MSL2	E3 ubiquitin-protein ligase MSL2 isoform 1 OS=Sus scrofa OX=9823 GN=MSL2 PE=4 SV=1	5.39146	2.43068	0.00316941	0.0192756	+	15.7128	14.9644	15.1895	12.8314	13.4129	12.3303
I3LG02_T330	I3LG02	CCNL1	Cyclin-L1 OS=Sus scrofa OX=9823 GN=CCNL1 PE=3 SV=1	5.38595	2.4292	0.0470107	0.123539	+	16.5893	16.3647	16.4474	13.1308	13.2387	15.7442
A0A287BFR0_S702	A0A287BFR0	RBM12B	RNA binding motif protein 12B OS=Sus scrofa OX=9823 GN=RBM12B PE=1 SV=2	5.38385	2.42864	0.0479524	0.125244	+	16.3097	13.6555	16.1337	12.7511	13.0425	13.0195
F1SC81_S425	F1SC81	CEP55	Centrosomal protein 55 OS=Sus scrofa OX=9823 GN=CEP55 PE=4 SV=1	5.37857	2.42722	0.0217118	0.0717756	+	15.833	14.0273	16.15	12.8464	13.0425	12.8397
A0A286ZXU2_S2359	A0A286ZXU2	FLNA	Filamin A OS=Sus scrofa OX=9823 GN=FLNA PE=1 SV=3	5.35544	2.42101	0.0285475	0.0866855	+	16.3035	15.8571	16.8856	15.2269	13.093	13.4634
A0A286ZJV5_S321	A0A286ZJV5	FOSL2	FOS like 2, AP-1 transcription factor subunit OS=Sus scrofa OX=9823 GN=FOSL2 PE=4 SV=1	5.34859	2.41916	0.000509861	0.00645164	+	14.9848	15.6319	15.2741	12.8526	12.6426	13.1382
A0A286ZWM5_S246	A0A286ZWM5	LRRC8D	Leucine rich repeat containing 8 VRAC subunit D OS=Sus scrofa OX=9823 GN=LRRC8D PE=1 SV=1	5.33448	2.41535	0.0305277	0.0908757	+	15.8827	14.0364	15.9642	12.2777	13.5895	12.7701
A0A286ZIL6_S2696	A0A286ZIL6	BOD1L1	Biorientation of chromosomes in cell division 1 like 1 OS=Sus scrofa OX=9823 GN=BOD1L1 PE=4 SV=2	5.33056	2.41429	0.0148308	0.0550495	+	15.9461	15.6805	15.2099	14.2918	12.5983	12.7036
A0A287ADG0_S608	A0A287ADG0	ZNF451	Zinc finger protein 451 OS=Sus scrofa OX=9823 GN=ZNF451 PE=1 SV=2	5.32502	2.41279	0.000395182	0.00571733	+	15.3626	15.6413	15.1717	12.6511	13.2393	13.0468
A0A8D0YAJ6_S199	A0A8D0YAJ6	PATL1	Protein PAT1 homolog 1 OS=Sus scrofa OX=9823 GN=PATL1 PE=1 SV=1	5.30749	2.40803	0.0034729	0.0205451	+	14.7851	14.727	14.8645	12.8977	11.6252	12.6295
A0A286ZZA8_S659	A0A286ZZA8	ARHGAP17	Rho GTPase activating protein 17 OS=Sus scrofa OX=9823 GN=ARHGAP17 PE=4 SV=1	5.30669	2.40781	0.0291455	0.0878094	+	16.3667	13.8959	15.4209	12.9632	12.7287	12.7682
A0A287BHZ5_S193	A0A287BHZ5	IWS1	Interacts with SUPT6H, CTD assembly factor 1 OS=Sus scrofa OX=9823 GN=IWS1 PE=3 SV=2	5.27681	2.39967	0.00727242	0.0332196	+	20.4351	19.8511	20.2899	18.0873	18.3673	16.9225
A0A287AHD3_S144	A0A287AHD3	EML4	EMAP like 4 OS=Sus scrofa OX=9823 GN=EML4 PE=1 SV=2	5.26909	2.39755	0.00624966	0.0301391	+	15.6551	14.4823	15.4457	12.4582	12.5843	13.348
F1SE73_S335	F1SE73	DNAJA1	DnaJ homolog subfamily A member 1 OS=Sus scrofa OX=9823 GN=DNAJA1 PE=1 SV=1	5.24636	2.39132	0.000399065	0.00575387	+	15.4522	15.4555	15.2166	13.3274	12.6209	13.002
A0A287BDH4_S344	A0A287BDH4	STK10	non-specific serine/threonine protein kinase OS=Sus scrofa OX=9823 GN=STK10 PE=3 SV=2	5.22561	2.3856	0.010446	0.042496	+	15.1287	15.4728	14.8233	12.093	12.4624	13.7126
A0A4X1SWN4_S2	A0A4X1SWN4	PAFAH1B2	Platelet-activating factor acetylhydrolase IB subunit alpha2 OS=Sus scrofa OX=9823 GN=PAFAH1B2 PE=1 SV=1	5.21008	2.38131	0.0231372	0.0746391	+	16.4015	16.2172	16.2824	15.2238	13.065	13.4684
A0A286ZJV5_S318	A0A286ZJV5	FOSL2	FOS like 2, AP-1 transcription factor subunit OS=Sus scrofa OX=9823 GN=FOSL2 PE=4 SV=1	5.20445	2.37974	0.00851771	0.0371085	+	14.977	15.6242	15.2664	13.8042	12.6216	12.3025
A0A480LKZ8_S120	A0A480LKZ8	ZRANB2	Zinc finger Ran-binding domain-containing protein 2 OS=Sus scrofa OX=9823 GN=ZRANB2 PE=3 SV=1	5.19945	2.37836	0.0014914	0.0117975	+	15.2852	15.0738	15.1382	12.4481	12.5279	13.3863
A5D9P0_S38	A5D9P0	RING1	RING-type E3 ubiquitin transferase OS=Sus scrofa OX=9823 GN=RING1 PE=1 SV=1	5.19885	2.37819	0.000681898	0.00748851	+	15.1431	15.5326	15.7196	12.8846	13.4532	12.9228
A0A5G2QAH7_S1366	A0A5G2QAH7	RALGAPA1	Ral GTPase activating protein catalytic subunit alpha 1 OS=Sus scrofa OX=9823 GN=RALGAPA1 PE=1 SV=2	5.19527	2.3772	0.00711798	0.0328326	+	15.1503	15.443	15.7229	12.9395	12.3704	13.8748
A0A287BKD5_S332	A0A287BKD5	PTPN12	protein-tyrosine-phosphatase OS=Sus scrofa OX=9823 GN=PTPN12 PE=3 SV=2	5.18022	2.37301	0.000448962	0.00605522	+	19.903	19.9382	19.7633	17.1258	17.4808	17.8788
F1S6B2_S701	F1S6B2	ZC3H11A	Zinc finger CCCH domain-containing protein 11A isoform X1 OS=Sus scrofa OX=9823 GN=ZC3H11A PE=4 SV=3	5.16745	2.36945	0.00412222	0.0227527	+	16.0365	16.0027	15.969	12.8546	14.1885	13.8568
A0A286ZN28_S76	A0A286ZN28	SPNS2	Protein spinster homolog 2 OS=Sus scrofa OX=9823 GN=SPNS2 PE=3 SV=3	5.15253	2.36528	0.0417496	0.113156	+	13.3359	16.0948	14.8899	12.4399	12.3034	12.4814
F1RZB7_S10	F1RZB7	LEO1	RNA polymerase-associated protein LEO1 OS=Sus scrofa OX=9823 GN=LEO1 PE=1 SV=1	5.1322	2.35958	0.00710564	0.0328113	+	15.4973	15.0388	14.4782	13.3643	12.2989	12.2723
F6Q1M2_S218	F6Q1M2	ASNS	Asparagine synthetase [glutamine-hydrolyzing] OS=Sus scrofa OX=9823 GN=ASNS PE=1 SV=2	5.12736	2.35822	7.63414e-05	0.00264096	+	15.4469	15.6473	15.2482	12.9355	13.1142	13.218
A0A287B8W0_S155	A0A287B8W0	RFFL	RING-type E3 ubiquitin transferase OS=Sus scrofa OX=9823 GN=RFFL PE=4 SV=3	5.10162	2.35096	0.00296342	0.0184463	+	15.8424	15.3887	15.3804	12.5251	13.5268	13.5066
A0A287AKG8_S176	A0A287AKG8	IRF2BP2	Interferon regulatory factor 2 binding protein 2 OS=Sus scrofa OX=9823 GN=IRF2BP2 PE=3 SV=1	5.08739	2.34692	0.0191991	0.065856	+	15.8773	14.6245	15.6096	12.3066	12.8101	13.9539
F1RH91_S585	F1RH91	CDC23	Cell division cycle 23 OS=Sus scrofa OX=9823 GN=CDC23 PE=4 SV=1	5.07524	2.34348	0.00264558	0.0172003	+	15.7109	15.3587	15.2358	13.3775	12.449	13.4485
A0A286ZM64_S1281	A0A286ZM64	AFDN	Afadin, adherens junction formation factor OS=Sus scrofa OX=9823 GN=AFDN PE=1 SV=2	5.07044	2.34211	8.92001e-06	0.00151248	+	14.9956	14.8516	14.9297	12.5876	12.7038	12.4593
A0A287BA39_T581	A0A287BA39	TNIK	non-specific serine/threonine protein kinase OS=Sus scrofa OX=9823 GN=TNIK PE=3 SV=2	5.06703	2.34114	0.0113529	0.0451113	+	16.004	15.6207	15.5604	12.4265	14.1588	13.5763
A0A287A2T3_S233	A0A287A2T3	TSEN54	tRNA splicing endonuclease subunit 54 OS=Sus scrofa OX=9823 GN=TSEN54 PE=3 SV=3	5.05037	2.33639	0.0324943	0.094669	+	16.0986	15.8021	15.9947	12.6579	15.0398	13.1886
A0A287APV2_S1973	A0A287APV2	MYO18A	Myosin XVIIIA OS=Sus scrofa OX=9823 GN=MYO18A PE=1 SV=2	5.04854	2.33587	0.00722786	0.033112	+	15.0554	15.5172	15.271	12.4978	12.5073	13.831
A0A287AA56_S512	A0A287AA56	LMBRD1	Lysosomal cobalamin transport escort protein LMBD1 OS=Sus scrofa OX=9823 GN=LMBRD1 PE=3 SV=2	5.03644	2.3324	0.0366236	0.103086	+	14.8279	16.7486	14.658	13.17	12.4365	13.6308
A0A8W4F7F1_S755	A0A8W4F7F1	ZBTB21	Zinc finger and BTB domain containing 21 OS=Sus scrofa OX=9823 GN=ZBTB21 PE=4 SV=1	5.03442	2.33183	7.76086e-05	0.00264096	+	17.7043	17.8984	17.6001	15.2276	15.3736	15.6062
A0A8W4F7F1_S757	A0A8W4F7F1	ZBTB21	Zinc finger and BTB domain containing 21 OS=Sus scrofa OX=9823 GN=ZBTB21 PE=4 SV=1	5.03442	2.33183	7.76086e-05	0.00264096	+	17.7043	17.8984	17.6001	15.2276	15.3736	15.6062
F1RRH9_S142	F1RRH9	DPF2	Double PHD fingers 2 OS=Sus scrofa OX=9823 GN=DPF2 PE=1 SV=2	5.02606	2.32943	0.000320176	0.00512813	+	15.3086	15.59	14.9769	12.927	12.8166	13.1436
A0A287BLL9_S697	A0A287BLL9	ARID1A	AT-rich interaction domain 1A OS=Sus scrofa OX=9823 GN=ARID1A PE=1 SV=2	49.1022	5.61772	8.56529e-05	0.00272075	+	18.4886	18.2333	18.3556	13.3764	12.2152	12.6327
A0A287ADD0_T2076	A0A287ADD0	SRRM2	Serine/arginine repetitive matrix 2 OS=Sus scrofa OX=9823 GN=SRRM2 PE=1 SV=2	48.5374	5.60102	0.00492142	0.025692	+	16.2665	19.4565	18.9967	12.6421	12.6994	12.5751
A0A480QL67_S1056	A0A480QL67	NUP214	Nuclear pore complex protein Nup214 isoform 2 OS=Sus scrofa OX=9823 GN=NUP214 PE=1 SV=1	47.0326	5.55559	0.000336812	0.00522985	+	19.0683	17.5785	18.8539	13.2121	12.9064	12.7153
A0A287ADD0_S2074	A0A287ADD0	SRRM2	Serine/arginine repetitive matrix 2 OS=Sus scrofa OX=9823 GN=SRRM2 PE=1 SV=2	45.8526	5.51893	0.00527006	0.0270449	+	16.2665	19.4565	18.9967	12.9069	12.6809	12.5751
I7GF95_S51	I7GF95	GNL1	Guanine nucleotide-binding protein-like 1 OS=Sus scrofa OX=9823 GN=GNL1 PE=1 SV=1	44.005	5.4596	3.06896e-05	0.0018323	+	17.6378	17.8938	18.2805	12.7745	12.5112	12.1477
K7GL93_S553	K7GL93	TGFBR2	TGF-beta receptor type-2 OS=Sus scrofa OX=9823 GN=TGFBR2 PE=2 SV=4	4.98324	2.31708	0.00364847	0.0211965	+	14.4904	15.3139	15.7633	12.7462	12.8732	12.997
A0A480J3V8_S319	A0A480J3V8	KRT19	Keratin, type I cytoskeletal 19 OS=Sus scrofa OX=9823 GN=KRT19 PE=1 SV=1	4.97907	2.31588	0.00246827	0.0164254	+	14.7826	15.6942	15.4907	12.6062	13.2324	13.1812
I3LHS8_S353	I3LHS8	DCP1A	mRNA-decapping enzyme 1A OS=Sus scrofa OX=9823 GN=DCP1A PE=1 SV=1	4.97442	2.31453	0.000122672	0.00337062	+	15.2401	15.3921	15.1458	12.7186	13.1992	12.9166
F1RK00_S937	F1RK00	ZC3H13	Zinc finger CCCH-type containing 13 OS=Sus scrofa OX=9823 GN=ZC3H13 PE=4 SV=5	4.96644	2.31221	0.0101073	0.0417857	+	16.2659	14.608	15.5368	13.3308	12.8516	13.2917
A0A8D1JAU4_T196	A0A8D1JAU4	CASP10	Caspase 10 OS=Sus scrofa OX=9823 GN=CASP10 PE=3 SV=1	4.96151	2.31078	2.22794e-05	0.00172782	+	15.1986	14.9871	15.0597	12.8996	12.7912	12.6224
A0A286ZJH4_S615	A0A286ZJH4	SCAF11	SR-related CTD associated factor 11 OS=Sus scrofa OX=9823 GN=SCAF11 PE=1 SV=2	4.95983	2.31029	0.0374052	0.10473	+	15.6297	13.4035	15.6767	12.5835	12.4768	12.7187
A0A8D1JAU4_S199	A0A8D1JAU4	CASP10	Caspase 10 OS=Sus scrofa OX=9823 GN=CASP10 PE=3 SV=1	4.95678	2.3094	0.000518651	0.00650462	+	15.2477	14.9381	15.0597	13.0958	12.836	12.3855
I3LLM7_S107	I3LLM7	HIRIP3	HIRA interacting protein 3 OS=Sus scrofa OX=9823 GN=HIRIP3 PE=4 SV=3	4.94584	2.30621	0.00544296	0.0276983	+	15.8245	15.0813	14.4983	12.5451	13.1483	12.7921
F1SHN8_S641	F1SHN8	SLC2A13	Solute carrier family 2 member 13 OS=Sus scrofa OX=9823 GN=SLC2A13 PE=3 SV=3	4.93642	2.30347	0.000595058	0.00692668	+	14.655	15.0756	15.0988	12.2773	12.7655	12.8763
F1S6Q8_S558	F1S6Q8	CBARP	CACN subunit beta associated regulatory protein OS=Sus scrofa OX=9823 GN=CBARP PE=1 SV=5	4.90853	2.29529	0.0465644	0.122703	+	15.7346	15.5347	15.8528	15.0113	12.5298	12.6952
A0A287AP22_S2318	A0A287AP22	TASOR2	Transcription activation suppressor family member 2 OS=Sus scrofa OX=9823 GN=TASOR2 PE=3 SV=2	4.90669	2.29475	0.000105999	0.0031441	+	15.9678	15.6466	15.7276	13.5558	13.2618	13.6401
F1SM42_S255	F1SM42	ATG16L1	Autophagy related 16 like 1 OS=Sus scrofa OX=9823 GN=ATG16L1 PE=3 SV=3	4.8989	2.29246	0.0191316	0.0657204	+	15.8307	13.9721	15.1598	12.4207	12.4443	13.2203
A0A287A8H2_S360	A0A287A8H2	WDR59	WD repeat domain 59 OS=Sus scrofa OX=9823 GN=WDR59 PE=3 SV=2	4.89634	2.2917	0.00213626	0.0149927	+	15.6467	14.6202	15.4332	12.9266	13.1028	12.7954
F1RYX5_S176	F1RYX5	DEAF1	DEAF1 transcription factor OS=Sus scrofa OX=9823 GN=DEAF1 PE=4 SV=3	4.87644	2.28583	8.60061e-05	0.00272075	+	15.0285	15.0255	14.6952	12.7395	12.6964	12.4557
A0A287BKE5_S317	A0A287BKE5	UHRF1	E3 ubiquitin-protein ligase UHRF OS=Sus scrofa OX=9823 GN=UHRF1 PE=4 SV=2	4.86958	2.2838	0.00448231	0.0241429	+	15.2676	15.2337	14.9631	12.3266	12.6742	13.6123
I3LQY2_S1118	I3LQY2	ERCC5	ERCC excision repair 5, endonuclease OS=Sus scrofa OX=9823 GN=ERCC5 PE=3 SV=4	4.86429	2.28223	0.000130107	0.00341014	+	15.2407	15.3008	14.9565	12.8283	12.7171	13.1059
F1SUT8_T897	F1SUT8	EPHA2	receptor protein-tyrosine kinase OS=Sus scrofa OX=9823 GN=EPHA2 PE=4 SV=2	4.86032	2.28105	0.000627916	0.00717448	+	14.8751	14.8772	14.9037	12.1422	12.7651	12.9055
F1SM99_S1792	F1SM99	ANKRD12	Ankyrin repeat domain 12 OS=Sus scrofa OX=9823 GN=ANKRD12 PE=4 SV=2	4.8557	2.27968	0.00402913	0.0223986	+	15.1279	15.2179	14.8645	12.1623	12.7694	13.4395
A0A287BHI3_S411	A0A287BHI3	PPFIBP2	PPFIA binding protein 2 OS=Sus scrofa OX=9823 GN=PPFIBP2 PE=1 SV=2	4.84921	2.27775	0.0051881	0.0266897	+	15.8295	14.5838	15.014	12.652	12.7014	13.2407
A0A287AA56_S509	A0A287AA56	LMBRD1	Lysosomal cobalamin transport escort protein LMBD1 OS=Sus scrofa OX=9823 GN=LMBRD1 PE=3 SV=2	4.84844	2.27752	0.0343479	0.0985282	+	14.8279	16.7486	14.658	13.0592	12.7119	13.6308
A0A286ZLF6_S581	A0A286ZLF6	PKN2	protein kinase C OS=Sus scrofa OX=9823 GN=PKN2 PE=3 SV=1	4.84051	2.27516	1.9656e-05	0.00172782	+	14.7252	14.8728	14.7897	12.5983	12.6172	12.3468
F1SMC2_S635	F1SMC2	RLF	RLF zinc finger OS=Sus scrofa OX=9823 GN=RLF PE=4 SV=3	4.8195	2.26888	0.0186646	0.0646288	+	15.6895	15.3865	16.071	14.4184	13.4392	12.4828
A0A5G2QU52_S712	A0A5G2QU52	LARP4B	La ribonucleoprotein 4B OS=Sus scrofa OX=9823 GN=LARP4B PE=4 SV=2	4.81532	2.26763	0.000497159	0.00634776	+	14.5166	15.1365	14.7138	12.7202	12.3	12.5438
A0A287A4N0_S321	A0A287A4N0	EEIG2	EEIG family member 2 OS=Sus scrofa OX=9823 GN=EEIG2 PE=3 SV=2	4.81014	2.26608	0.046303	0.122368	+	15.406	15.2985	13.382	12.9693	11.5442	12.7748
I3LF70_S568	I3LF70	MKI67	Marker of proliferation Ki-67 OS=Sus scrofa OX=9823 GN=MKI67 PE=1 SV=2	4.80431	2.26433	0.0116457	0.0460934	+	15.3077	13.947	15.2373	12.2376	12.3775	13.0839
A0A480HW11_S934	A0A480HW11	SLC12A2	Solute carrier family 12 member 2 OS=Sus scrofa OX=9823 GN=SLC12A2 PE=1 SV=1	4.77474	2.25542	0.000899711	0.00878401	+	15.3763	14.8742	14.9237	13.1239	12.844	12.44
F1SE54_S525	F1SE54	WAC	WW domain containing adaptor with coiled-coil OS=Sus scrofa OX=9823 GN=WAC PE=4 SV=2	4.76357	2.25204	3.02981e-05	0.0018323	+	15.287	15.2667	15.1144	12.9405	12.8281	13.1434
A0A8D0RJA4_S155	A0A8D0RJA4	SEC22B	Vesicle-trafficking protein SEC22b OS=Sus scrofa OX=9823 GN=SEC22B PE=1 SV=1	4.74472	2.24632	0.000153092	0.00350789	+	17.1611	17.1759	16.8476	14.972	14.5789	14.8948
A0A287A3W6_S725	A0A287A3W6	DCAF6	DDB1 and CUL4 associated factor 6 OS=Sus scrofa OX=9823 GN=DCAF6 PE=1 SV=1	4.7354	2.24349	0.0124132	0.048408	+	15.1418	15.8808	15.8598	14.1897	12.6018	13.3602
A0A286ZXD9_S601	A0A286ZXD9	MAP4	Microtubule-associated protein OS=Sus scrofa OX=9823 GN=MAP4 PE=1 SV=3	4.71461	2.23714	0.000440932	0.00599428	+	15.2414	15.5335	15.5394	13.5575	12.9325	13.113
F1SKE6_S811	F1SKE6	U2SURP	U2 snRNP associated SURP domain containing OS=Sus scrofa OX=9823 GN=U2SURP PE=1 SV=2	4.70076	2.23289	0.000491853	0.00631807	+	15.4605	14.8012	15.2111	12.7382	12.966	13.07
F1SC81_T430	F1SC81	CEP55	Centrosomal protein 55 OS=Sus scrofa OX=9823 GN=CEP55 PE=4 SV=1	4.69028	2.22967	0.0381128	0.10615	+	15.833	13.816	16.15	13.0419	12.9804	13.0877
F1RK90_S1096	F1RK90	PPL	Periplakin OS=Sus scrofa OX=9823 GN=PPL PE=1 SV=4	4.68706	2.22868	0.0229913	0.0743972	+	15.8323	15.915	16.3352	14.891	13.6883	12.8171
A0A480JZJ1_S833	A0A480JZJ1	DENND5B	DENN domain containing 5B OS=Sus scrofa OX=9823 GN=DENND5B PE=1 SV=1	4.67916	2.22625	0.000879662	0.00865171	+	14.9634	15.3169	14.7285	12.5855	12.6031	13.1414
A0A4X1TNL3_S33	A0A4X1TNL3	SFR1	Swi5-dependent recombination DNA repair protein 1 homolog OS=Sus scrofa OX=9823 GN=SFR1 PE=3 SV=1	4.6684	2.22293	0.00263171	0.0171365	+	14.7208	14.1966	14.4036	12.6777	11.6631	12.3114
I3LJ31_T28	I3LJ31	TMEM259	Membralin isoform 1 OS=Sus scrofa OX=9823 GN=TMEM259 PE=4 SV=3	4.66684	2.22245	0.0093957	0.0397489	+	14.8845	15.2037	15.1964	13.0417	13.575	12.0006
A0A287BL20_S1268	A0A287BL20	MAP1B	Microtubule associated protein 1B OS=Sus scrofa OX=9823 GN=MAP1B PE=1 SV=1	4.66395	2.22155	0.0348301	0.0994912	+	14.9375	15.4777	13.1535	12.2169	12.4717	12.2154
A0A5G2QT00_S139	A0A5G2QT00	SAP30	Histone deacetylase complex subunit SAP30 OS=Sus scrofa OX=9823 GN=SAP30 PE=1 SV=1	4.65996	2.22032	0.00427373	0.0232782	+	15.2301	15.2747	14.5053	13.2262	12.2466	12.8764
I3LNY6_S1558	I3LNY6	NES	Nestin OS=Sus scrofa OX=9823 GN=NES PE=1 SV=3	4.63806	2.21352	0.0145226	0.0545273	+	16.0571	15.5437	15.5987	12.5498	13.7254	14.2837
A0A287AA56_S520	A0A287AA56	LMBRD1	Lysosomal cobalamin transport escort protein LMBD1 OS=Sus scrofa OX=9823 GN=LMBRD1 PE=3 SV=2	4.6354	2.2127	0.0351276	0.100086	+	14.819	16.7396	14.649	13.072	12.8756	13.6218
F1RWZ2_S273	F1RWZ2	PRP4K	Serine/threonine-protein kinase PRP4 homolog OS=Sus scrofa OX=9823 GN=PRP4K PE=1 SV=4	4.62543	2.20959	0.0404202	0.110829	+	15.4149	13.2881	15.4754	12.5065	12.8193	12.2238
F6QAP1_S709	F6QAP1	CTNNB1	Catenin beta-1 OS=Sus scrofa OX=9823 GN=CTNNB1 PE=1 SV=2	4.62075	2.20813	0.00128783	0.0108102	+	16.0497	16.6828	16.3191	14.5262	14.0682	13.8329
F1SE54_S523	F1SE54	WAC	WW domain containing adaptor with coiled-coil OS=Sus scrofa OX=9823 GN=WAC PE=4 SV=2	4.61677	2.20688	0.000176974	0.00383949	+	15.287	15.2667	15.1144	12.7725	12.9716	13.3033
A0A287AZ33_S1112	A0A287AZ33	WIZ	WIZ zinc finger OS=Sus scrofa OX=9823 GN=WIZ PE=4 SV=2	4.60354	2.20274	0.000221097	0.00416547	+	14.7928	14.863	14.8765	12.8824	12.3097	12.732
F1SBT5_S224	F1SBT5	GTF2F1	Transcription initiation factor IIF subunit alpha OS=Sus scrofa OX=9823 GN=GTF2F1 PE=3 SV=1	4.60271	2.20248	0.0254933	0.0803466	+	14.8019	16.5354	16.515	13.2544	14.1767	13.8139
I3LLX9_S45	I3LLX9	ARMC10	Armadillo repeat containing 10 OS=Sus scrofa OX=9823 GN=ARMC10 PE=1 SV=1	4.58699	2.19755	0.022204	0.0726815	+	17.4599	17.4724	17.8656	16.5823	14.8598	14.7631
A0A286ZST1_S414	A0A286ZST1	ATF7IP	Activating transcription factor 7 interacting protein OS=Sus scrofa OX=9823 GN=ATF7IP PE=3 SV=2	4.57952	2.1952	0.00293825	0.0183435	+	14.6453	15.1235	15.1092	12.2243	12.8046	13.2635
F1S098_S3375	F1S098	HERC1	HECT and RLD domain containing E3 ubiquitin protein ligase family member 1 OS=Sus scrofa OX=9823 GN=HERC1 PE=4 SV=2	4.57402	2.19346	0.00920419	0.0393709	+	16.0389	16.3326	15.6693	14.6007	13.1439	13.7159
A0A5G2QUR1_S1739	A0A5G2QUR1	MIA3	MIA SH3 domain ER export factor 3 OS=Sus scrofa OX=9823 GN=MIA3 PE=1 SV=2	4.56989	2.19216	0.000576571	0.0068786	+	14.85	15.1295	14.9106	12.9391	12.3658	13.0086
F1S6Q8_S888	F1S6Q8	CBARP	CACN subunit beta associated regulatory protein OS=Sus scrofa OX=9823 GN=CBARP PE=1 SV=5	4.56046	2.18918	0.0218904	0.0720446	+	15.4688	16.107	15.7661	14.7336	12.971	13.0698
A0A8D1YFP2_S256	A0A8D1YFP2	FNDC3A	Fibronectin type III domain containing 3A OS=Sus scrofa OX=9823 GN=FNDC3A PE=1 SV=1	4.5599	2.189	0.0111035	0.0445296	+	14.01	15.174	15.4684	12.4401	12.5451	13.1001
A0A287B4F5_S412	A0A287B4F5	DBN1	Drebrin 1 OS=Sus scrofa OX=9823 GN=DBN1 PE=1 SV=2	4.53862	2.18225	0.0227493	0.073783	+	16.129	16.9438	17.7225	15.5096	14.1855	14.5534
A0A287AL79_S182	A0A287AL79	AHSA2	Activator of HSP90 ATPase homolog 2 OS=Sus scrofa OX=9823 GN=AHSA2 PE=3 SV=1	4.52539	2.17804	0.00791455	0.0352414	+	15.2411	15.0387	14.8759	12.8065	12.1656	13.6494
A0A287BDC1_S57	A0A287BDC1	AKIRIN2	Akirin-2 OS=Sus scrofa OX=9823 GN=AKIRIN2 PE=2 SV=2	4.52047	2.17647	0.00320728	0.0194502	+	15.026	14.84	14.7746	13.2999	12.6744	12.1369
A0A286ZXU2_S2127	A0A286ZXU2	FLNA	Filamin A OS=Sus scrofa OX=9823 GN=FLNA PE=1 SV=3	4.51402	2.17441	0.000580754	0.0068786	+	15.3392	14.8035	15.4352	12.9021	13.2115	12.9411
A0A286ZYY8_S1457	A0A286ZYY8	MYBBP1A	MYB binding protein 1a OS=Sus scrofa OX=9823 GN=MYBBP1A PE=1 SV=2	4.51025	2.17321	0.00974203	0.0407477	+	19.8786	18.4974	19.2204	16.762	16.7982	17.5166
F1SUD5_S536	F1SUD5	PHF2	PHD finger protein 2 OS=Sus scrofa OX=9823 GN=PHF2 PE=4 SV=4	4.49348	2.16783	0.000436214	0.00599428	+	16.8564	17.0658	16.8809	14.424	14.7876	15.0881
A0A286ZYY8_S1466	A0A286ZYY8	MYBBP1A	MYB binding protein 1a OS=Sus scrofa OX=9823 GN=MYBBP1A PE=1 SV=2	4.49048	2.16687	0.00422181	0.0231218	+	19.6957	18.8565	19.044	17.3267	16.4966	17.2723
A0A287AM15_S1814	A0A287AM15	SYTL2	Synaptotagmin like 2 OS=Sus scrofa OX=9823 GN=SYTL2 PE=1 SV=3	4.48229	2.16423	0.0050046	0.0258714	+	15.2183	14.4612	15.2425	12.9817	13.2025	12.2451
E9LK28_S47	E9LK28	IRF6	Interferon regulatory factor 6 OS=Sus scrofa OX=9823 GN=IRF6 PE=4 SV=1	4.47636	2.16232	1.65162e-05	0.00172782	+	15.0253	14.8713	14.878	12.7554	12.6405	12.8918
F1S050_S231	F1S050	SLTM	SAFB like transcription modulator OS=Sus scrofa OX=9823 GN=SLTM PE=1 SV=3	4.47629	2.1623	0.0009051	0.00879981	+	14.8	14.9375	15.1269	13.241	12.5256	12.611
A0A5G2R5Z1_S1403	A0A5G2R5Z1	TOP2B	DNA topoisomerase 2 OS=Sus scrofa OX=9823 GN=TOP2B PE=1 SV=2	4.46719	2.15937	0.02747	0.0843808	+	13.782	15.6992	15.6487	13.0328	12.8811	12.7379
F1RPY8_S252	F1RPY8	SPINDOC	Spindlin interactor and repressor of chromatin binding OS=Sus scrofa OX=9823 GN=SPINDOC PE=4 SV=3	4.4618	2.15763	0.0433682	0.116159	+	15.5286	16.0217	15.4699	12.821	12.7735	14.9528
A0A287A0D0_S499	A0A287A0D0	TPX2	TPX2 microtubule nucleation factor OS=Sus scrofa OX=9823 GN=TPX2 PE=4 SV=1	4.46134	2.15748	0.000452693	0.00605522	+	15.0874	14.8022	14.9333	12.4339	12.8449	13.0717
A0A287ADQ2_S645	A0A287ADQ2	DTNA	Dystrobrevin OS=Sus scrofa OX=9823 GN=DTNA PE=1 SV=1	4.45	2.15381	0.000146717	0.00347883	+	14.7724	14.9364	14.4627	12.6971	12.506	12.5069
F1SDL7_S627	F1SDL7	ASXL2	ASXL transcriptional regulator 2 OS=Sus scrofa OX=9823 GN=ASXL2 PE=3 SV=5	4.4429	2.1515	0.00146466	0.0117366	+	14.7369	14.5687	15.0118	12.4224	13.1066	12.3339
A0A286ZV41_S456	A0A286ZV41	EEF2K	Eukaryotic elongation factor 2 kinase OS=Sus scrofa OX=9823 GN=EEF2K PE=3 SV=3	4.43262	2.14816	0.0168336	0.060061	+	15.5501	13.9234	15.2924	12.5871	12.5554	13.1788
A0A286ZSN6_S421	A0A286ZSN6	LOC100622780	Thymopoietin OS=Sus scrofa OX=9823 GN=LOC100622780 PE=1 SV=2	4.42144	2.14452	0.0351563	0.100086	+	18.3183	17.5787	18.4848	16.5559	16.6599	14.7326
A0A287BIL8_S451	A0A287BIL8	HSPA5	78 kDa glucose-regulated protein OS=Sus scrofa OX=9823 GN=HSPA5 PE=1 SV=2	4.42061	2.14424	0.00371596	0.0214605	+	14.3211	14.9738	14.0382	12.6813	11.9227	12.2964
F1RWZ2_T609	F1RWZ2	PRP4K	Serine/threonine-protein kinase PRP4 homolog OS=Sus scrofa OX=9823 GN=PRP4K PE=1 SV=4	4.41922	2.14379	0.00393897	0.0221156	+	14.8342	15.3316	15.1476	12.3395	13.4538	13.0888
A0A287BPY3_S212	A0A287BPY3	MYOF	Myoferlin OS=Sus scrofa OX=9823 GN=MYOF PE=1 SV=3	4.41698	2.14306	0.000108604	0.00316438	+	14.8561	14.7226	15.034	12.9434	12.6348	12.6054
K7GSL6_S41	K7GSL6	BCL3	BCL3 transcription coactivator OS=Sus scrofa OX=9823 GN=BCL3 PE=4 SV=3	4.38556	2.13276	0.0180678	0.0631549	+	15.8543	14.2429	15.3275	12.6673	13.568	12.7911
F1RX18_S617	F1RX18	MED14	Mediator of RNA polymerase II transcription subunit 14 OS=Sus scrofa OX=9823 GN=MED14 PE=2 SV=2	4.36939	2.12743	0.00378326	0.0215576	+	15.4597	15.6128	15.8052	13.0705	13.2602	14.1647
I3LI25_S552	I3LI25	PHLDB1	Pleckstrin homology like domain family B member 1 OS=Sus scrofa OX=9823 GN=PHLDB1 PE=4 SV=4	4.36251	2.12516	0.00197407	0.0142206	+	14.9901	14.9531	14.7425	12.2244	12.9001	13.1857
F1S6Q8_S892	F1S6Q8	CBARP	CACN subunit beta associated regulatory protein OS=Sus scrofa OX=9823 GN=CBARP PE=1 SV=5	4.36217	2.12504	0.00959314	0.0402229	+	15.8973	15.9211	15.7459	14.6305	13.3589	13.1997
A0A287BAR6_S255	A0A287BAR6	SP110	SP110 nuclear body protein OS=Sus scrofa OX=9823 GN=SP110 PE=4 SV=3	4.35916	2.12405	0.0103466	0.0423214	+	17.9197	17.9891	17.4388	16.237	15.9263	14.8121
A0A287AYY5_S1290	A0A287AYY5	ZFC3H1	Zinc finger C3H1-type containing OS=Sus scrofa OX=9823 GN=ZFC3H1 PE=4 SV=2	4.35842	2.1238	0.00728196	0.0332274	+	16.5819	16.8388	17.3845	14.1362	15.3004	14.9971
I3LNY6_S1262	I3LNY6	NES	Nestin OS=Sus scrofa OX=9823 GN=NES PE=1 SV=3	4.33947	2.11752	0.000225501	0.00421297	+	14.8731	15.3664	14.9546	12.8531	13.0815	12.907
A0A480EY27_S188	A0A480EY27	EMSY	BRCA2-interacting transcriptional repressor EMSY isoform 1 OS=Sus scrofa OX=9823 GN=EMSY PE=4 SV=1	4.33272	2.11527	0.00378873	0.0215576	+	15.0066	14.9105	15.1654	13.529	12.3468	12.861
A0A0K1SB73_S187	A0A0K1SB73	LEMD3	Inner nuclear membrane protein Man1 isoform 1 OS=Sus scrofa OX=9823 GN=LEMD3 PE=1 SV=1	4.31695	2.11001	0.000209597	0.0041539	+	14.1726	14.4461	14.7288	12.2932	12.3221	12.4021
F1SNT4_S3	F1SNT4	PCGF1	Polycomb group RING finger protein 1 OS=Sus scrofa OX=9823 GN=PCGF1 PE=4 SV=3	4.31432	2.10913	7.21811e-05	0.00264096	+	15.0379	14.958	15.1867	13.0303	13.0819	12.7429
F1RGH8_Y279	F1RGH8	GSK3A	[tau protein] kinase OS=Sus scrofa OX=9823 GN=GSK3A PE=1 SV=4	4.31207	2.10838	0.00300064	0.0185961	+	14.1641	14.9709	14.9057	12.8613	12.6689	12.1854
A0A5G2RFH3_S1999	A0A5G2RFH3	SON	SON DNA and RNA binding protein OS=Sus scrofa OX=9823 GN=SON PE=1 SV=2	4.29372	2.10223	0.0171905	0.0609284	+	14.0256	15.7441	15.1531	12.7889	12.6076	13.2195
A0A8W4FAE6_S1235	A0A8W4FAE6	BPTF	Bromodomain PHD finger transcription factor OS=Sus scrofa OX=9823 GN=BPTF PE=1 SV=1	4.28457	2.09915	0.0232088	0.0747016	+	15.3354	15.4344	15.5649	12.6121	14.4972	12.928
I3LLF1_S3	I3LLF1	IRS1	Insulin receptor substrate 1 OS=Sus scrofa OX=9823 GN=IRS1 PE=4 SV=1	4.27986	2.09756	0.000672126	0.00741964	+	14.8881	14.9479	14.9549	12.6348	12.594	13.2694
F1RVK2_S608	F1RVK2	MASTL	Serine/threonine-protein kinase greatwall OS=Sus scrofa OX=9823 GN=MASTL PE=4 SV=4	4.27623	2.09634	0.00107147	0.00978542	+	15.457	15.2788	14.9293	12.7619	13.4222	13.1919
A0A287BHI3_S415	A0A287BHI3	PPFIBP2	PPFIA binding protein 2 OS=Sus scrofa OX=9823 GN=PPFIBP2 PE=1 SV=2	4.26568	2.09278	7.92534e-05	0.00264532	+	14.7429	14.9479	14.9008	12.8915	12.872	12.5499
I3LGC2_S114	I3LGC2	RRBP1	Ribosome binding protein 1 OS=Sus scrofa OX=9823 GN=RRBP1 PE=4 SV=3	4.26329	2.09197	0.0465745	0.122703	+	16.3826	16.3931	16.3151	12.8164	15.1744	14.8241
A0A287B726_S678	A0A287B726	IRS2	Insulin receptor substrate 2 OS=Sus scrofa OX=9823 GN=IRS2 PE=4 SV=2	4.25989	2.09081	0.00251595	0.0165979	+	15.2305	15.3295	15.0164	13.0995	12.5899	13.6146
F1SJV0_T175	F1SJV0	BUD13	BUD13 homolog OS=Sus scrofa OX=9823 GN=BUD13 PE=3 SV=3	4.24572	2.08601	0.0341721	0.0982738	+	15.828	14.3622	13.7349	12.1133	12.8567	12.6972
A0A287B3P8_S105	A0A287B3P8	MIEF2	Mitochondrial elongation factor 2 OS=Sus scrofa OX=9823 GN=MIEF2 PE=4 SV=1	4.24014	2.08411	0.0344955	0.0988386	+	15.2375	13.5498	15.6807	12.5447	12.9784	12.6925
A0A5G2QAG4_S956	A0A5G2QAG4	NHSL3	KIAA1522 OS=Sus scrofa OX=9823 GN=NHSL3 PE=4 SV=1	4.23969	2.08396	0.000380219	0.00559635	+	14.9182	15.2315	14.897	13.1637	12.9919	12.6393
F1S6U8_S85	F1S6U8	WEE1	Wee1-like protein kinase OS=Sus scrofa OX=9823 GN=WEE1 PE=3 SV=1	4.211	2.07416	0.000408191	0.0057735	+	14.9674	14.9	14.6989	12.4962	13.0941	12.7536
A0A5G2RCG2_T1240	A0A5G2RCG2	ROBO1	Roundabout guidance receptor 1 OS=Sus scrofa OX=9823 GN=ROBO1 PE=1 SV=1	4.19665	2.06924	0.00378044	0.0215576	+	14.9212	14.3221	15.1492	12.3854	12.6151	13.1843
Q6DUB7_S25	Q6DUB7	STMN1	Stathmin OS=Sus scrofa OX=9823 GN=STMN1 PE=2 SV=3	4.19352	2.06816	0.0002683	0.00469969	+	18.6618	18.795	18.5315	16.4195	16.4644	16.8999
F1S2X9_S392	F1S2X9	RPS6KC1	non-specific serine/threonine protein kinase OS=Sus scrofa OX=9823 GN=RPS6KC1 PE=4 SV=4	4.17108	2.06042	0.000977248	0.00928824	+	14.4302	14.8682	14.505	12.2101	12.8874	12.5246
A0A287AD84_S240	A0A287AD84	FBXO46	F-box protein 46 OS=Sus scrofa OX=9823 GN=FBXO46 PE=4 SV=1	4.16731	2.05912	0.00401377	0.0223986	+	15.0844	14.3318	15.4486	12.6904	12.9373	13.0597
A0A8W4FE41_S68	A0A8W4FE41	#N/A	Golgin subfamily A member 4 OS=Sus scrofa OX=9823 PE=4 SV=1	4.15817	2.05595	0.00276732	0.01772	+	14.505	14.2254	15.1995	12.6606	12.3567	12.7447
A0A287BF71_S903	A0A287BF71	TJP1	Tight junction protein 1 OS=Sus scrofa OX=9823 GN=TJP1 PE=1 SV=2	4.14441	2.05117	0.0376791	0.105427	+	13.856	15.9696	15.3968	12.7787	12.8153	13.475
A0A8W4FQH7_S591	A0A8W4FQH7	SIK3	non-specific serine/threonine protein kinase OS=Sus scrofa OX=9823 GN=SIK3 PE=1 SV=1	4.1428	2.05061	0.0140735	0.0531706	+	14.7624	13.597	15.067	12.0755	12.4172	12.7819
F1SRW1_S914	F1SRW1	EPHA1	receptor protein-tyrosine kinase OS=Sus scrofa OX=9823 GN=EPHA1 PE=4 SV=1	4.13975	2.04954	0.035519	0.100915	+	13.1382	15.1861	14.8053	11.9659	12.4066	12.6085
A0A8D0NQH4_S902	A0A8D0NQH4	ARHGAP32	Rho GTPase activating protein 32 OS=Sus scrofa OX=9823 GN=ARHGAP32 PE=1 SV=1	4.1331	2.04722	0.00130972	0.0108861	+	15.0014	15.4853	15.1887	12.8648	13.0849	13.584
F1RR03_S643	F1RR03	KIF18B	Kinesin-like protein OS=Sus scrofa OX=9823 GN=KIF18B PE=3 SV=4	4.11522	2.04097	0.00228364	0.0156135	+	14.5923	14.6614	15.3031	13.187	12.5893	12.6576
F1RP76_S289	F1RP76	SCEL	Sciellin OS=Sus scrofa OX=9823 GN=SCEL PE=4 SV=4	4.10112	2.03602	0.000506977	0.00643436	+	14.9499	14.8196	14.7545	12.5627	13.1793	12.6739
A0A287ADQ2_S455	A0A287ADQ2	DTNA	Dystrobrevin OS=Sus scrofa OX=9823 GN=DTNA PE=1 SV=1	4.09526	2.03396	0.00426354	0.0232601	+	14.1232	15.2005	14.9182	12.5187	12.9602	12.6611
A0A4X1WBS2_S200	A0A4X1WBS2	CFAP36	Cilia- and flagella-associated protein 36 OS=Sus scrofa OX=9823 GN=CFAP36 PE=1 SV=1	4.08001	2.02857	0.0480057	0.125305	+	15.8261	13.4333	15.2329	12.7823	12.8701	12.7541
A0A287BI06_S648	A0A287BI06	DCAF5	DDB1 and CUL4 associated factor 5 OS=Sus scrofa OX=9823 GN=DCAF5 PE=4 SV=2	4.07065	2.02526	0.0441952	0.117974	+	15.3203	15.4516	15.4415	14.7421	12.4401	12.9554
A0A286ZXU2_T2631	A0A286ZXU2	FLNA	Filamin A OS=Sus scrofa OX=9823 GN=FLNA PE=1 SV=3	4.0678	2.02425	0.0168597	0.060061	+	13.6902	15.0103	14.8914	11.9841	12.9937	12.5414
F1RTV6_S510	F1RTV6	SRP72	Signal recognition particle subunit SRP72 OS=Sus scrofa OX=9823 GN=SRP72 PE=1 SV=3	4.06221	2.02227	0.00543312	0.0276815	+	15.0841	14.9813	14.9531	12.2516	13.4049	13.2953
A0A5G2R519_T762	A0A5G2R519	AP3D1	Adaptor related protein complex 3 subunit delta 1 OS=Sus scrofa OX=9823 GN=AP3D1 PE=1 SV=1	4.03772	2.01354	0.0166721	0.0598719	+	19.74	18.1248	19.3304	17.1552	17.2494	16.7499
I3LF70_S2078	I3LF70	MKI67	Marker of proliferation Ki-67 OS=Sus scrofa OX=9823 GN=MKI67 PE=1 SV=2	4.03559	2.01278	0.00402702	0.0223986	+	15.1418	14.6399	15.1678	12.4901	12.9227	13.4984
A0A286ZKI9_S321	A0A286ZKI9	LTBR	Lymphotoxin beta receptor OS=Sus scrofa OX=9823 GN=LTBR PE=4 SV=1	4.02266	2.00815	0.00585728	0.0289645	+	14.8567	14.9164	14.9681	12.9883	12.2213	13.5071
F1RM07_S1180	F1RM07	ARHGAP35	Rho GTPase-activating protein 35 OS=Sus scrofa OX=9823 GN=ARHGAP35 PE=2 SV=3	4.00384	2.00139	0.0408088	0.111179	+	15.8418	15.7435	15.6316	14.1895	14.6028	12.4205
A0A286ZXU6_S406	A0A286ZXU6	EPS8L3	EPS8 like 3 OS=Sus scrofa OX=9823 GN=EPS8L3 PE=1 SV=1	4.00231	2.00083	0.00105779	0.00974777	+	15.2644	15.037	15.143	13.1804	13.522	12.7396
A0A287BHA3_S11	A0A287BHA3	RCC1	Regulator of chromosome condensation OS=Sus scrofa OX=9823 GN=RCC1 PE=1 SV=1	39.2904	5.29611	0.000123825	0.00337062	+	18.5824	17.4546	17.592	12.5145	12.5338	12.6924
A0A287B3H7_S516	A0A287B3H7	MGRN1	E3 ubiquitin-protein ligase OS=Sus scrofa OX=9823 GN=MGRN1 PE=4 SV=1	34.9212	5.12603	8.93197e-05	0.00278402	+	17.5685	17.7365	17.6035	11.901	12.9628	12.6666
Q06AA7_T201	Q06AA7	TRA2B	TRA2B OS=Sus scrofa OX=9823 GN=TRA2B PE=1 SV=1	33.5325	5.06749	0.000383514	0.00562532	+	18.5105	17.0165	17.7306	12.4356	12.6432	12.9763
A0A286ZXU2_S2212	A0A286ZXU2	FLNA	Filamin A OS=Sus scrofa OX=9823 GN=FLNA PE=1 SV=3	33.4541	5.06411	0.000236174	0.00436943	+	17.959	18.0824	17.6206	12.1085	13.4101	12.951
F1RK00_S871	F1RK00	ZC3H13	Zinc finger CCCH-type containing 13 OS=Sus scrofa OX=9823 GN=ZC3H13 PE=4 SV=5	31.17	4.96209	4.60689e-05	0.00239476	+	17.6438	17.6564	17.8464	12.9826	13.0317	12.246
I3LCE6_S361	I3LCE6	BAZ1B	Bromodomain adjacent to zinc finger domain 1B OS=Sus scrofa OX=9823 GN=BAZ1B PE=1 SV=1	30.9917	4.95381	0.000131128	0.00341014	+	17.8098	16.8231	17.5327	12.1525	12.3998	12.7517
A0A8W4FQ49_S556	A0A8W4FQ49	CAPRIN2	Caprin family member 2 OS=Sus scrofa OX=9823 GN=CAPRIN2 PE=3 SV=1	30.6756	4.93902	0.000901403	0.00878401	+	18.2383	17.3607	17.8521	12.2174	13.852	12.5647
A0A287AKG8_S361	A0A287AKG8	IRF2BP2	Interferon regulatory factor 2 binding protein 2 OS=Sus scrofa OX=9823 GN=IRF2BP2 PE=3 SV=1	30.3014	4.92131	0.000138788	0.00342482	+	18.1493	17.681	17.7682	12.6437	12.621	13.5699
A0A287AJG8_S1183	A0A287AJG8	JMJD1C	Jumonji domain containing 1C OS=Sus scrofa OX=9823 GN=JMJD1C PE=4 SV=2	3.99141	1.9969	0.000627658	0.00717448	+	15.2844	15.0392	15.0311	13.4873	13.0123	12.8644
A0A287B6A0_S636	A0A287B6A0	FHDC1	FH2 domain containing 1 OS=Sus scrofa OX=9823 GN=FHDC1 PE=4 SV=2	3.97986	1.99272	0.000137681	0.00342482	+	15.3714	15.6752	15.5385	13.7038	13.3348	13.5684
F1SA04_S548	F1SA04	AKAP8	A-kinase anchoring protein 8 OS=Sus scrofa OX=9823 GN=AKAP8 PE=3 SV=4	3.97255	1.99007	0.0224167	0.0729273	+	13.1238	14.8671	14.6342	12.1562	12.1518	12.3469
A0A8W4FBD5_S305	A0A8W4FBD5	PTPN2	Tyrosine-protein phosphatase non-receptor type OS=Sus scrofa OX=9823 GN=PTPN2 PE=3 SV=1	3.97	1.98914	0.00483691	0.0254073	+	15.1501	14.9062	14.2095	13.0343	12.3496	12.9144
F1RVC8_S431	F1RVC8	PRKG2	cGMP-dependent protein kinase OS=Sus scrofa OX=9823 GN=PRKG2 PE=3 SV=2	3.96983	1.98908	0.000466596	0.00611411	+	14.8315	14.9188	14.3207	12.7676	12.6808	12.6554
A0A4X1VG77_S211	A0A4X1VG77	PNISR	PNN interacting serine and arginine rich protein OS=Sus scrofa OX=9823 GN=PNISR PE=4 SV=1	3.95572	1.98394	0.000124043	0.00337062	+	14.844	14.9556	14.9828	13.1507	12.9699	12.7099
A0A286ZU06_S690	A0A286ZU06	MLLT10	MLLT10 histone lysine methyltransferase DOT1L cofactor OS=Sus scrofa OX=9823 GN=MLLT10 PE=4 SV=3	3.95503	1.98369	0.00612605	0.0297427	+	14.3019	15.3805	15.3847	13.2143	12.8544	13.0474
A0A8W4FAE6_S1239	A0A8W4FAE6	BPTF	Bromodomain PHD finger transcription factor OS=Sus scrofa OX=9823 GN=BPTF PE=1 SV=1	3.9523	1.98269	0.0211148	0.0704213	+	15.3354	15.4344	15.5649	13.1726	14.4972	12.7169
F1SB42_S402	F1SB42	EZR	Ezrin OS=Sus scrofa OX=9823 GN=EZR PE=1 SV=4	3.94732	1.98087	5.56175e-05	0.00241689	+	14.7717	15.0977	14.8058	12.8578	12.8929	12.9819
A0A5G2RL17_S699	A0A5G2RL17	ESYT2	Extended synaptotagmin 2 OS=Sus scrofa OX=9823 GN=ESYT2 PE=1 SV=2	3.94441	1.97981	0.0408102	0.111179	+	15.1445	13.0427	14.8747	12.2207	12.4656	12.4363
A0A287AR66_S275	A0A287AR66	FAM110C	Family with sequence similarity 110 member C OS=Sus scrofa OX=9823 GN=FAM110C PE=3 SV=1	3.92673	1.97333	0.00157438	0.0120249	+	15.1084	15.1915	14.9103	13.2738	12.6137	13.4027
A0A287ADD9_S665	A0A287ADD9	TBC1D15	TBC1 domain family member 15 OS=Sus scrofa OX=9823 GN=TBC1D15 PE=1 SV=2	3.92201	1.97159	0.00395495	0.0221467	+	16.219	15.974	15.8608	13.786	13.6836	14.6693
F1RQW4_S256	F1RQW4	SKIC2	SKI2 subunit of superkiller complex OS=Sus scrofa OX=9823 GN=SKIC2 PE=1 SV=1	3.92063	1.97109	0.00390798	0.0219999	+	14.6812	15.002	14.6949	12.6767	12.3685	13.4197
A0A287A8H2_S361	A0A287A8H2	WDR59	WD repeat domain 59 OS=Sus scrofa OX=9823 GN=WDR59 PE=3 SV=2	3.90499	1.96532	0.00914315	0.0392286	+	15.7205	14.6202	15.3593	13.1138	13.7773	12.9129
A0A287BJM9_S1359	A0A287BJM9	NHSL1	NHS like 1 OS=Sus scrofa OX=9823 GN=NHSL1 PE=4 SV=2	3.89833	1.96286	0.0131676	0.0506971	+	14.941	15.4484	15.9795	12.9778	14.1649	13.3376
F1RQW9_S197	F1RQW9	EHMT2	Euchromatic histone lysine methyltransferase 2 OS=Sus scrofa OX=9823 GN=EHMT2 PE=4 SV=3	3.89057	1.95998	0.0119461	0.0470665	+	16.7507	17.1719	17.4914	15.8969	15.0964	14.5407
A5GFZ7_S453	A5GFZ7	ZNF217	Zinc finger protein 217 OS=Sus scrofa OX=9823 GN=ZNF217 PE=3 SV=1	3.88684	1.9586	0.0012979	0.0108517	+	14.9632	14.8576	14.6597	12.4428	12.9452	13.2168
I3L5S3_S107	I3L5S3	CCNYL1	Cyclin-Y-like protein 1 isoform 3 OS=Sus scrofa OX=9823 GN=CCNYL1 PE=3 SV=1	3.86166	1.94922	0.0319051	0.0936606	+	15.4807	14.6676	13.7132	12.9673	13.0157	12.0307
F1S827_S327	F1S827	SERBP1	Plasminogen activator inhibitor 1 RNA-binding protein isoform 1 OS=Sus scrofa OX=9823 GN=SERBP1 PE=1 SV=2	3.8606	1.94882	0.0103532	0.0423214	+	15.124	14.3463	14.0437	13.1178	12.3062	12.2436
O46374_S1337	O46374	TOP2A	DNA topoisomerase 2-alpha OS=Sus scrofa OX=9823 GN=TOP2A PE=2 SV=1	3.85804	1.94787	0.00154292	0.0119351	+	18.3877	17.8824	17.9734	16.2254	15.7498	16.4247
A0A286ZXU2_S968	A0A286ZXU2	FLNA	Filamin A OS=Sus scrofa OX=9823 GN=FLNA PE=1 SV=3	3.85648	1.94728	0.000301115	0.00500468	+	14.4455	14.9863	14.6394	12.6441	12.7815	12.8038
A0A287BFZ2_S379	A0A287BFZ2	EPB41L2	Erythrocyte membrane protein band 4.1 like 2 OS=Sus scrofa OX=9823 GN=EPB41L2 PE=1 SV=1	3.8485	1.94429	0.0141872	0.0534575	+	14.7452	14.9279	14.5911	12.1598	13.693	12.5785
A0A287BCP2_S704	A0A287BCP2	ZHX3	Zinc fingers and homeoboxes 3 OS=Sus scrofa OX=9823 GN=ZHX3 PE=3 SV=1	3.83597	1.93959	0.000541621	0.00666724	+	14.704	14.9359	14.8681	13.2384	12.8194	12.6315
A0A287AP22_S704	A0A287AP22	TASOR2	Transcription activation suppressor family member 2 OS=Sus scrofa OX=9823 GN=TASOR2 PE=3 SV=2	3.83304	1.93849	0.00475116	0.02505	+	14.7168	15.0107	14.3488	12.5863	13.3051	12.3695
F1SR48_S67	F1SR48	PPP1R1A	Protein phosphatase 1 regulatory subunit 1A OS=Sus scrofa OX=9823 GN=PPP1R1A PE=1 SV=5	3.83301	1.93848	0.00152886	0.0119151	+	15.7333	15.2938	15.0439	13.6196	13.1234	13.5125
A0A5G2QQU7_S215	A0A5G2QQU7	DIS3	DIS3 homolog, exosome endoribonuclease and 3'-5' exoribonuclease OS=Sus scrofa OX=9823 GN=DIS3 PE=1 SV=1	3.83146	1.93789	1.8326e-05	0.00172782	+	14.5628	14.5153	14.5528	12.7492	12.5953	12.4728
A0A287AXW8_S176	A0A287AXW8	CRACDL	CRACD like OS=Sus scrofa OX=9823 GN=CRACDL PE=4 SV=1	3.83123	1.93781	0.000659669	0.00739728	+	15.0376	14.8526	14.6011	12.6817	12.7955	13.2007
F1SV80_S15	F1SV80	ZSCAN20	Zinc finger and SCAN domain containing 20 OS=Sus scrofa OX=9823 GN=ZSCAN20 PE=4 SV=2	3.82735	1.93635	0.00534266	0.0272862	+	14.6244	14.9152	14.9396	13.515	12.7983	12.3568
A0A4X1W5S3_S177	A0A4X1W5S3	PSIP1	PC4 and SFRS1-interacting protein OS=Sus scrofa OX=9823 GN=PSIP1 PE=1 SV=1	3.82705	1.93623	0.0012742	0.0107368	+	14.6478	14.6295	14.1428	12.2935	12.8727	12.4452
I3LIX0_S119	I3LIX0	GOLGA2	Golgin subfamily A conserved domain-containing protein OS=Sus scrofa OX=9823 GN=GOLGA2 PE=1 SV=2	3.81642	1.93222	0.00105213	0.00974777	+	15.2893	14.847	14.5318	13.0389	12.8433	12.9893
I3LNY6_T1068	I3LNY6	NES	Nestin OS=Sus scrofa OX=9823 GN=NES PE=1 SV=3	3.81244	1.93072	0.0015425	0.0119351	+	14.4848	14.5122	14.0771	12.6776	12.014	12.5903
A0A5G2R8J0_S854	A0A5G2R8J0	TCOF1	Treacle ribosome biosis factor 1 OS=Sus scrofa OX=9823 GN=TCOF1 PE=1 SV=1	3.81176	1.93046	0.00388452	0.0219559	+	18.5504	19.5321	19.3471	17.2803	16.9917	17.3663
A0A8X9AEP8_S862	A0A8X9AEP8	ARVCF	ARVCF delta catenin family member OS=Sus scrofa OX=9823 GN=ARVCF PE=1 SV=1	3.81031	1.92991	0.01813	0.0632535	+	14.7579	14.6828	14.8787	12.3207	13.8359	12.3731
A0A287ADD0_S1084	A0A287ADD0	SRRM2	Serine/arginine repetitive matrix 2 OS=Sus scrofa OX=9823 GN=SRRM2 PE=1 SV=2	3.81011	1.92983	0.00259836	0.0169976	+	19.7693	20.114	19.9477	17.996	17.5539	18.4916
F1RTF0_S350	F1RTF0	PRRC2A	Proline rich coiled-coil 2A OS=Sus scrofa OX=9823 GN=PRRC2A PE=1 SV=2	3.80445	1.92769	0.0201529	0.067962	+	18.3342	17.423	17.6958	15.8883	15.1298	16.6518
F1RTF0_S342	F1RTF0	PRRC2A	Proline rich coiled-coil 2A OS=Sus scrofa OX=9823 GN=PRRC2A PE=1 SV=2	3.80445	1.92769	0.0180607	0.0631549	+	18.2893	17.5714	17.5923	15.8883	15.1298	16.6518
A0A4X1UY74_S1424	A0A4X1UY74	CHD8	Chromodomain-helicase-DNA-binding protein 8 OS=Sus scrofa OX=9823 GN=CHD8 PE=2 SV=1	3.79765	1.92511	0.0188156	0.0649791	+	14.8711	14.3012	14.3179	12.6746	11.7141	13.3262
A0A8D1TQC1_T1346	A0A8D1TQC1	ZMYM2	Zinc finger MYM-type containing 2 OS=Sus scrofa OX=9823 GN=ZMYM2 PE=4 SV=1	3.7923	1.92307	0.00149174	0.0117975	+	14.8072	14.9381	14.9977	12.6458	12.8714	13.4565
A0A287BNG5_S681	A0A287BNG5	RAD50	RAD50 double strand break repair protein OS=Sus scrofa OX=9823 GN=RAD50 PE=1 SV=2	3.79091	1.92255	0.000165241	0.00369454	+	15.8401	16.0895	15.9607	14.2572	14.0252	13.8402
B2DCZ9_S136	B2DCZ9	ARHGEF2	Rho guanine nucleotide exchange factor 2 OS=Sus scrofa OX=9823 GN=ARHGEF2 PE=2 SV=1	3.78451	1.9201	0.000323029	0.00512982	+	16.0367	16.0269	16.2076	13.8884	14.4264	14.196
A0A480IRX4_S1250	A0A480IRX4	CARMIL1	Capping protein regulator and myosin 1 linker 1 OS=Sus scrofa OX=9823 GN=CARMIL1 PE=3 SV=1	3.78152	1.91897	0.025083	0.0793484	+	13.7482	15.1047	15.0118	13.2583	12.7413	12.1082
A0A287BGI9_S1839	A0A287BGI9	ANKRD11	Ankyrin repeat domain containing 11 OS=Sus scrofa OX=9823 GN=ANKRD11 PE=4 SV=3	3.78088	1.91872	0.00758108	0.0342238	+	15.2895	14.6883	14.4805	12.9749	12.3497	13.3776
F1SBP5_S563	F1SBP5	CTTNBP2NL	CTTNBP2 N-terminal like OS=Sus scrofa OX=9823 GN=CTTNBP2NL PE=4 SV=2	3.77062	1.9148	0.039096	0.108107	+	14.6205	14.5966	16.4876	13.3206	13.4858	13.154
I3LQY2_S698	I3LQY2	ERCC5	ERCC excision repair 5, endonuclease OS=Sus scrofa OX=9823 GN=ERCC5 PE=3 SV=4	3.76667	1.91329	0.0270224	0.0833684	+	15.8903	14.2457	14.3275	13.1193	12.5745	13.0299
A0A4X1SFI9_S211	A0A4X1SFI9	BUB3	Mitotic checkpoint protein BUB3 OS=Sus scrofa OX=9823 GN=BUB3 PE=1 SV=1	3.75422	1.90851	0.00228752	0.0156148	+	14.7666	14.9416	14.13	12.5821	12.5795	12.951
F1RK00_T264	F1RK00	ZC3H13	Zinc finger CCCH-type containing 13 OS=Sus scrofa OX=9823 GN=ZC3H13 PE=4 SV=5	3.74494	1.90494	0.00591223	0.0290586	+	18.3525	18.5306	18.2745	16.3218	17.1479	15.973
A0A287B5Q4_S187	A0A287B5Q4	RTN4	Reticulon OS=Sus scrofa OX=9823 GN=RTN4 PE=1 SV=2	3.72713	1.89806	5.91478e-05	0.00242399	+	18.1688	18.2017	18.0386	16.4132	16.2133	16.0884
F1RPY8_S255	F1RPY8	SPINDOC	Spindlin interactor and repressor of chromatin binding OS=Sus scrofa OX=9823 GN=SPINDOC PE=4 SV=3	3.72032	1.89543	0.0433412	0.116159	+	15.5286	16.0217	15.4699	13.5634	12.8177	14.9528
F1SGY7_S79	F1SGY7	PUS7L	Pseudouridine synthase 7 like OS=Sus scrofa OX=9823 GN=PUS7L PE=3 SV=2	3.71761	1.89437	0.0011065	0.00993737	+	14.8301	14.5856	14.3737	12.4762	12.5647	13.0654
A0P8Z5_S44	A0P8Z5	UIMC1	BRCA1-A complex subunit RAP80 OS=Sus scrofa OX=9823 GN=UIMC1 PE=1 SV=1	3.71375	1.89288	0.0068183	0.0318663	+	14.8668	14.6649	14.8663	13.558	12.3053	12.856
A0A287BEJ3_S643	A0A287BEJ3	NIBAN2	Niban apoptosis regulator 2 OS=Sus scrofa OX=9823 GN=NIBAN2 PE=1 SV=2	3.70925	1.89113	0.017588	0.0619232	+	15.8298	17.3478	16.6791	14.5254	15.1404	14.5175
A0A287BEJ3_S637	A0A287BEJ3	NIBAN2	Niban apoptosis regulator 2 OS=Sus scrofa OX=9823 GN=NIBAN2 PE=1 SV=2	3.70922	1.89112	0.0223325	0.0727651	+	15.8838	17.4018	16.7331	14.4328	15.341	14.5715
A0A287BEJ3_S640	A0A287BEJ3	NIBAN2	Niban apoptosis regulator 2 OS=Sus scrofa OX=9823 GN=NIBAN2 PE=1 SV=2	3.70922	1.89112	0.0223325	0.0727651	+	15.8838	17.4018	16.7331	14.4328	15.341	14.5715
A0A287AJ77_S21	A0A287AJ77	R3HDM4	R3H domain containing 4 OS=Sus scrofa OX=9823 GN=R3HDM4 PE=4 SV=2	3.70842	1.8908	0.00873405	0.0377521	+	15.6195	15.5418	15.2787	13.2734	13.1459	14.3483
F1RK06_S538	F1RK06	LRCH1	Leucine rich repeats and calponin homology domain containing 1 OS=Sus scrofa OX=9823 GN=LRCH1 PE=4 SV=4	3.70484	1.88941	5.16385e-06	0.00117919	+	16.551	16.6272	16.526	14.744	14.5829	14.7091
A0A5K1UVT0_S506	A0A5K1UVT0	SETD3	protein-histidine N-methyltransferase OS=Sus scrofa OX=9823 GN=SETD3 PE=1 SV=1	3.70248	1.88849	0.000596423	0.00692668	+	14.3691	14.104	14.3313	12.0337	12.555	12.5502
I3LI25_S521	I3LI25	PHLDB1	Pleckstrin homology like domain family B member 1 OS=Sus scrofa OX=9823 GN=PHLDB1 PE=4 SV=4	3.6992	1.88721	0.00106769	0.00978542	+	17.2138	17.5132	17.4447	15.9106	15.2896	15.3098
A0A287BRQ3_S85	A0A287BRQ3	ERF	ETS2 repressor factor OS=Sus scrofa OX=9823 GN=ERF PE=3 SV=2	3.69757	1.88658	0.00197928	0.0142206	+	14.6162	14.5865	14.4608	12.6444	12.2335	13.126
F1RGS3_S495	F1RGS3	NCBP3	Nuclear cap-binding protein subunit 3 OS=Sus scrofa OX=9823 GN=NCBP3 PE=3 SV=3	3.67585	1.87808	0.000225606	0.00421297	+	13.993	14.1551	14.4577	12.4224	12.3324	12.2168
A0A286ZZJ3_S280	A0A286ZZJ3	ZC3HAV1	Zinc finger CCCH-type antiviral protein 1 isoform 1 OS=Sus scrofa OX=9823 GN=ZC3HAV1 PE=1 SV=1	3.66718	1.87467	0.0395045	0.109094	+	15.6435	15.8179	15.7787	14.2327	12.6637	14.7198
A0A287A797_S480	A0A287A797	NAV1	Neuron navigator 1 OS=Sus scrofa OX=9823 GN=NAV1 PE=1 SV=3	3.66295	1.873	0.0159849	0.0580634	+	14.9628	15.0147	15.7866	13.7009	13.8263	12.618
F1S050_S227	F1S050	SLTM	SAFB like transcription modulator OS=Sus scrofa OX=9823 GN=SLTM PE=1 SV=3	3.66249	1.87283	0.00470299	0.0249391	+	14.8	14.9375	15.1269	13.2106	12.4835	13.5518
A0A287AQ14_S1123	A0A287AQ14	FAM83H	Family with sequence similarity 83 member H OS=Sus scrofa OX=9823 GN=FAM83H PE=3 SV=2	3.65915	1.87151	0.000653497	0.00734795	+	14.8116	14.9084	14.7689	13.2665	12.6111	12.9968
A0A287AEQ0_S2	A0A287AEQ0	PTMA	Prothymosin alpha OS=Sus scrofa OX=9823 GN=PTMA PE=1 SV=1	3.65384	1.86941	0.014981	0.0553658	+	16.5127	17.2592	16.3223	15.4613	14.2269	14.7977
A0A287ADD4_S21	A0A287ADD4	DKC1	H/ACA ribonucleoprotein complex subunit DKC1 OS=Sus scrofa OX=9823 GN=DKC1 PE=1 SV=3	3.65115	1.86835	0.00200505	0.0143329	+	15.4836	15.6374	14.8909	13.535	13.2234	13.6484
A0A287AG90_S1250	A0A287AG90	SIPA1L1	Signal induced proliferation associated 1 like 1 OS=Sus scrofa OX=9823 GN=SIPA1L1 PE=4 SV=2	3.64362	1.86537	0.0276679	0.0847385	+	13.9894	15.2176	15.571	12.9297	13.5835	12.6687
F1S0D6_S187	F1S0D6	R3HDM1	R3H domain containing 1 OS=Sus scrofa OX=9823 GN=R3HDM1 PE=4 SV=4	3.63764	1.863	0.000102291	0.00307526	+	14.9347	15.07	14.7105	13.0344	13.1487	12.9431
A0A287BL20_S1788	A0A287BL20	MAP1B	Microtubule associated protein 1B OS=Sus scrofa OX=9823 GN=MAP1B PE=1 SV=1	3.63426	1.86166	0.00632322	0.0303724	+	15.2778	14.1994	15.1945	13.0446	13.1549	12.8872
A0A287AWD5_S324	A0A287AWD5	LOC110259300	Cyclin N-terminal domain-containing protein OS=Sus scrofa OX=9823 GN=LOC110259300 PE=3 SV=1	3.63326	1.86127	0.00670074	0.0314556	+	15.1565	14.281	14.0569	12.8937	12.4508	12.5661
A0A287AZ60_S613	A0A287AZ60	MTMR3	protein-tyrosine-phosphatase OS=Sus scrofa OX=9823 GN=MTMR3 PE=3 SV=1	3.62976	1.85987	0.0258671	0.0806849	+	14.5547	14.1163	14.1219	11.3803	12.7824	13.0505
A0A286ZW40_S756	A0A286ZW40	SALL2	Spalt like transcription factor 2 OS=Sus scrofa OX=9823 GN=SALL2 PE=3 SV=3	3.61971	1.85587	0.00212759	0.0149567	+	14.7661	14.0368	14.8644	12.7149	12.7468	12.6379
A0A287AM12_S437	A0A287AM12	NBR1	NBR1 autophagy cargo receptor OS=Sus scrofa OX=9823 GN=NBR1 PE=4 SV=3	3.61822	1.85528	0.00176817	0.0131266	+	15.1615	15.2175	14.9039	13.5971	13.3126	12.8073
A0A8W4FQH7_S913	A0A8W4FQH7	SIK3	non-specific serine/threonine protein kinase OS=Sus scrofa OX=9823 GN=SIK3 PE=1 SV=1	3.59417	1.84566	0.016798	0.0599888	+	15.4837	14.225	14.9726	12.8392	13.6227	12.6824
A0A287ALS3_S1006	A0A287ALS3	CRACD	Capping protein inhibiting regulator of actin dynamics OS=Sus scrofa OX=9823 GN=CRACD PE=4 SV=3	3.59269	1.84506	0.0418691	0.113335	+	15.1087	13.5067	14.7717	12.6102	13.2978	11.944
F1S812_S4	F1S812	PGM1	Phosphoglucomutase 1 OS=Sus scrofa OX=9823 GN=PGM1 PE=4 SV=2	3.59214	1.84484	0.00715794	0.0329452	+	15.0293	13.961	14.6058	12.4759	13.067	12.5187
I3LIX0_S123	I3LIX0	GOLGA2	Golgin subfamily A conserved domain-containing protein OS=Sus scrofa OX=9823 GN=GOLGA2 PE=1 SV=2	3.59126	1.84449	0.00703978	0.0325954	+	15.2893	14.847	14.5318	13.2031	13.446	12.4855
A0A287BDN2_S2342	A0A287BDN2	SPTBN1	Spectrin beta chain OS=Sus scrofa OX=9823 GN=SPTBN1 PE=1 SV=2	3.57885	1.8395	0.0241439	0.0770096	+	16.3977	16.3175	16.1214	14.0132	13.8423	15.4627
A0A287AC15_S186	A0A287AC15	CHERP	Calcium homeostasis endoplasmic reticulum protein OS=Sus scrofa OX=9823 GN=CHERP PE=1 SV=1	3.56946	1.83571	0.000217854	0.00416547	+	15.022	14.9379	14.9119	12.9298	13.3943	13.0406
A0A287ANR6_T798	A0A287ANR6	MAP3K13	Mitogen-activated protein kinase kinase kinase 13 OS=Sus scrofa OX=9823 GN=MAP3K13 PE=3 SV=1	3.56895	1.8355	0.0322145	0.0941126	+	15.2373	13.3992	14.8911	12.5268	12.8042	12.6902
A0A287A797_S485	A0A287A797	NAV1	Neuron navigator 1 OS=Sus scrofa OX=9823 GN=NAV1 PE=1 SV=3	3.56588	1.83426	0.00545479	0.0277121	+	14.7167	14.8089	15.5607	13.0055	13.6003	12.9778
F1S6U8_S78	F1S6U8	WEE1	Wee1-like protein kinase OS=Sus scrofa OX=9823 GN=WEE1 PE=3 SV=1	3.55111	1.82827	0.0257768	0.0805217	+	15.1273	15.3731	15.3904	12.9823	12.9133	14.5104
A0A286ZXU6_S221	A0A286ZXU6	EPS8L3	EPS8 like 3 OS=Sus scrofa OX=9823 GN=EPS8L3 PE=1 SV=1	3.54959	1.82765	0.0291838	0.0878348	+	15.2081	15.9535	15.4979	12.8087	14.5495	13.8183
O02705_S400	O02705	HSP90AA1	Heat shock protein HSP 90-alpha OS=Sus scrofa OX=9823 GN=HSP90AA1 PE=2 SV=3	3.54691	1.82656	0.00202561	0.0144312	+	14.6893	14.7493	14.3764	13.1173	12.8728	12.3452
O46374_S1527	O46374	TOP2A	DNA topoisomerase 2-alpha OS=Sus scrofa OX=9823 GN=TOP2A PE=2 SV=1	3.52896	1.81924	0.0070998	0.0328113	+	14.6899	14.3454	14.4449	12.8961	13.1262	12.0002
A0A8W4FJZ1_S129	A0A8W4FJZ1	CEP41	Centrosomal protein 41 OS=Sus scrofa OX=9823 GN=CEP41 PE=1 SV=1	3.52438	1.81737	0.0181931	0.0634016	+	14.6864	14.2913	14.086	13.1185	11.6813	12.8117
F1RNA4_S131	F1RNA4	PHF12	PHD finger protein 12 OS=Sus scrofa OX=9823 GN=PHF12 PE=4 SV=5	3.51952	1.81538	0.00307301	0.0188654	+	14.4946	14.7334	14.7899	13.3335	12.4019	12.8364
A5GFZ7_S457	A5GFZ7	ZNF217	Zinc finger protein 217 OS=Sus scrofa OX=9823 GN=ZNF217 PE=3 SV=1	3.51844	1.81493	1.77297e-05	0.00172782	+	14.7983	15.0259	14.8452	13.1271	13.0732	13.0243
F1ST39_S597	F1ST39	FXR2	FMR1 autosomal homolog 2 OS=Sus scrofa OX=9823 GN=FXR2 PE=1 SV=2	3.51719	1.81442	0.0161149	0.0584855	+	13.9984	14.0828	14.8621	13.196	11.988	12.3162
A0A286ZMZ6_S274	A0A286ZMZ6	SAP130	Histone deacetylase complex subunit SAP130 isoform X2 OS=Sus scrofa OX=9823 GN=SAP130 PE=3 SV=1	3.51699	1.81434	0.0137495	0.0523196	+	14.5834	14.8205	14.3411	12.6023	13.545	12.1546
A0A286ZXU2_T2125	A0A286ZXU2	FLNA	Filamin A OS=Sus scrofa OX=9823 GN=FLNA PE=1 SV=3	3.4987	1.80682	0.00286519	0.0181276	+	14.5476	14.1417	14.9031	12.6648	13.0416	12.4656
F1RR03_S637	F1RR03	KIF18B	Kinesin-like protein OS=Sus scrofa OX=9823 GN=KIF18B PE=3 SV=4	3.48199	1.79991	0.00720649	0.0330968	+	14.5026	14.5717	15.2134	12.4326	13.1013	13.3541
F1S2Q4_S787	F1S2Q4	NEK9	non-specific serine/threonine protein kinase OS=Sus scrofa OX=9823 GN=NEK9 PE=4 SV=4	3.47761	1.7981	0.0389067	0.107865	+	13.4628	15.3942	14.8185	12.5585	13.0734	12.6493
F1S862_S17	F1S862	SRXN1	Sulfiredoxin OS=Sus scrofa OX=9823 GN=SRXN1 PE=3 SV=3	3.47119	1.79543	0.00332562	0.0198553	+	14.8135	14.884	14.6035	12.8368	12.5785	13.4994
A0A287AAD9_S282	A0A287AAD9	TJP3	Tight junction protein 3 OS=Sus scrofa OX=9823 GN=TJP3 PE=1 SV=2	3.46444	1.79262	0.000329531	0.00519287	+	17.4885	17.4599	17.2139	15.8496	15.5093	15.4254
A0A287AWQ5_S38	A0A287AWQ5	SZRD1	SUZ RNA-binding domain-containing OS=Sus scrofa OX=9823 GN=SZRD1 PE=3 SV=2	3.45334	1.78799	0.0110654	0.0444607	+	16.0622	15.8108	16.0097	14.8898	14.0914	13.5374
A0A480JYQ8_S77	A0A480JYQ8	WAPL	WAPL cohesin release factor OS=Sus scrofa OX=9823 GN=WAPL PE=3 SV=1	3.43988	1.78236	0.0203712	0.068589	+	14.472	14.2436	15.3061	12.8522	12.3008	13.5216
A0A286ZID2_S13	A0A286ZID2	TK1	Thymidine kinase OS=Sus scrofa OX=9823 GN=TK1 PE=3 SV=1	3.43113	1.77869	0.00199413	0.0143031	+	14.8228	14.963	14.2391	13.0077	13.0062	12.6749
F1RJJ0_Y221	F1RJJ0	SRSF9	Serine and arginine rich splicing factor 9 OS=Sus scrofa OX=9823 GN=SRSF9 PE=1 SV=1	3.43069	1.7785	0.000430926	0.00598916	+	14.7134	14.9806	14.8816	13.0898	12.8213	13.329
A0A8W4FAC1_S682	A0A8W4FAC1	SCRIB	Scribble planar cell polarity protein OS=Sus scrofa OX=9823 GN=SCRIB PE=3 SV=1	3.42947	1.77798	0.0222767	0.0727651	+	14.8295	14.8773	14.2059	12.1763	13.6825	12.7199
A0A286ZIL6_S482	A0A286ZIL6	BOD1L1	Biorientation of chromosomes in cell division 1 like 1 OS=Sus scrofa OX=9823 GN=BOD1L1 PE=4 SV=2	3.42459	1.77593	0.000133872	0.00341858	+	14.4215	14.4429	14.5793	12.5612	12.6273	12.9274
I3LR40_S227	I3LR40	CEP192	Centrosomal protein 192 OS=Sus scrofa OX=9823 GN=CEP192 PE=1 SV=4	3.40955	1.76958	0.0319461	0.093716	+	14.7509	13.5876	14.7856	13.3406	12.4084	12.0663
A0A8W4FNF1_S324	A0A8W4FNF1	#N/A	Tankyrase 1-binding protein C-terminal domain-containing protein OS=Sus scrofa OX=9823 PE=1 SV=1	3.40614	1.76814	2.5303e-05	0.00172782	+	16.6496	16.677	16.4262	14.7926	14.8209	14.8348
A0A287AF70_S639	A0A287AF70	ANO8	Anoctamin OS=Sus scrofa OX=9823 GN=ANO8 PE=3 SV=2	3.40469	1.76753	0.0033377	0.0198995	+	14.6229	15.0798	14.8341	13.5578	12.9603	12.7161
A0P8Z5_S46	A0P8Z5	UIMC1	BRCA1-A complex subunit RAP80 OS=Sus scrofa OX=9823 GN=UIMC1 PE=1 SV=1	3.39524	1.76351	0.00420749	0.0231031	+	14.8668	14.6649	14.8663	13.558	12.5451	13.0043
K9IVT8_S23	K9IVT8	DDX41	RNA helicase OS=Sus scrofa OX=9823 GN=DDX41 PE=2 SV=1	3.39096	1.76169	0.0286272	0.0868012	+	13.4832	14.484	15.2905	12.5446	12.676	12.752
A0A287BKJ7_S514	A0A287BKJ7	FRMD6	FERM domain containing 6 OS=Sus scrofa OX=9823 GN=FRMD6 PE=4 SV=2	3.36369	1.75005	0.000437077	0.00599428	+	14.7345	14.6222	14.8665	13.0475	13.2145	12.7111
A0A8W4FFJ2_S593	A0A8W4FFJ2	LPIN3	phosphatidate phosphatase OS=Sus scrofa OX=9823 GN=LPIN3 PE=3 SV=1	3.35678	1.74708	0.00216057	0.0150884	+	14.4586	14.7871	14.4561	12.8715	12.4108	13.1782
A0A287ADG0_S603	A0A287ADG0	ZNF451	Zinc finger protein 451 OS=Sus scrofa OX=9823 GN=ZNF451 PE=1 SV=2	3.35642	1.74692	0.0295027	0.0885082	+	15.4045	13.7823	15.1717	13.2036	13.1649	12.7492
I3LLM7_S108	I3LLM7	HIRIP3	HIRA interacting protein 3 OS=Sus scrofa OX=9823 GN=HIRIP3 PE=4 SV=3	3.35258	1.74527	0.0221146	0.072445	+	15.7682	15.0251	14.4421	13.8926	12.9264	13.1806
A0A287BL20_S1791	A0A287BL20	MAP1B	Microtubule associated protein 1B OS=Sus scrofa OX=9823 GN=MAP1B PE=1 SV=1	3.3506	1.74442	0.033366	0.0964135	+	16.2293	15.3501	15.9472	15.0324	13.8379	13.423
I3LJR4_S1911	I3LJR4	POLR2A	DNA-directed RNA polymerase subunit OS=Sus scrofa OX=9823 GN=POLR2A PE=1 SV=4	3.34984	1.74409	0.0194727	0.0665452	+	14.9618	14.8345	15.1569	12.5847	14.1073	13.029
A0A287BRD9_S35	A0A287BRD9	KCTD15	Potassium channel tetramerization domain containing 15 OS=Sus scrofa OX=9823 GN=KCTD15 PE=4 SV=1	3.34166	1.74056	0.00184823	0.0136018	+	15.3721	14.7256	14.7189	13.2781	13.004	13.3128
A0A8D1XLX7_S194	A0A8D1XLX7	LNPK	Endoplasmic reticulum junction formation protein lunapark OS=Sus scrofa OX=9823 GN=LNPK PE=1 SV=1	3.33514	1.73775	0.00109342	0.00984744	+	14.3016	14.8909	14.8729	13.0542	12.9867	12.8114
F1RKM0_S302	F1RKM0	LMNB1	Lamin B1 OS=Sus scrofa OX=9823 GN=LMNB1 PE=1 SV=2	3.3216	1.73188	0.014592	0.0546221	+	13.2573	14.41	14.2641	11.8198	12.4618	12.4541
A0A287AWN1_S37	A0A287AWN1	MCRIP1	MAPK regulated corepressor interacting protein 1 OS=Sus scrofa OX=9823 GN=MCRIP1 PE=3 SV=2	3.31429	1.7287	0.000542957	0.00666724	+	17.1937	17.5005	17.1018	15.618	15.2971	15.6947
I3LFY4_S1067	I3LFY4	ERCC6L	DNA excision repair protein ERCC-6-like isoform a OS=Sus scrofa OX=9823 GN=ERCC6L PE=3 SV=2	3.31173	1.72759	0.000213259	0.0041539	+	17.7928	17.6024	17.5814	16.1639	15.8325	15.7974
F1SQG0_S462	F1SQG0	BRPF1	Bromodomain and PHD finger containing 1 OS=Sus scrofa OX=9823 GN=BRPF1 PE=4 SV=4	3.31078	1.72717	0.0235383	0.0754186	+	14.7788	13.6058	15.0996	13.0119	12.4402	12.8507
P14287_S292	P14287	SPP1	Osteopontin OS=Sus scrofa OX=9823 GN=SPP1 PE=1 SV=1	3.28341	1.71519	0.000158333	0.00357006	+	19.2507	19.3367	19.4048	17.7978	17.6479	17.4009
I3LNF8_S611	I3LNF8	LUZP1	Leucine zipper protein 1 OS=Sus scrofa OX=9823 GN=LUZP1 PE=4 SV=1	3.2829	1.71497	0.0162634	0.0588732	+	15.1341	14.7341	13.9814	12.3708	13.1479	13.186
A0A287BL20_T1938	A0A287BL20	MAP1B	Microtubule associated protein 1B OS=Sus scrofa OX=9823 GN=MAP1B PE=1 SV=1	3.26797	1.70839	0.00604325	0.0295463	+	14.1105	14.5929	14.4469	12.3489	13.2498	12.4265
F1SKP3_T463	F1SKP3	BAIAP2L2	BAR/IMD domain containing adaptor protein 2 like 2 OS=Sus scrofa OX=9823 GN=BAIAP2L2 PE=1 SV=3	3.26474	1.70697	0.0289291	0.0872814	+	14.3606	14.6762	14.5138	12.1699	13.803	12.4568
A0A286ZUS9_S107	A0A286ZUS9	INAVA	Innate immunity activator OS=Sus scrofa OX=9823 GN=INAVA PE=4 SV=2	3.24555	1.69846	0.00283123	0.0179934	+	14.8081	14.612	14.4856	12.5987	12.805	13.4065
A0A5G2QLL8_S1023	A0A5G2QLL8	FKBP15	peptidylprolyl isomerase OS=Sus scrofa OX=9823 GN=FKBP15 PE=1 SV=2	3.24192	1.69685	0.00330673	0.0198395	+	14.0822	14.789	14.1723	12.8187	12.7926	12.3417
F1REY3_S300	F1REY3	N4BP1	NEDD4-binding protein 1 OS=Sus scrofa OX=9823 GN=N4BP1 PE=3 SV=3	3.23969	1.69586	0.00115399	0.0101489	+	14.1989	14.479	14.3717	12.9719	12.3229	12.6673
A0A4X1VYM7_S579	A0A4X1VYM7	THRAP3	Thyroid hormone receptor-associated protein 3 OS=Sus scrofa OX=9823 GN=THRAP3 PE=1 SV=1	3.23524	1.69387	0.0497965	0.128243	+	13.1906	14.9644	14.7737	13.0806	12.439	12.3275
Q767L8_S1110	Q767L8	MDC1	Mediator of DNA damage checkpoint protein 1 OS=Sus scrofa OX=9823 GN=MDC1 PE=3 SV=1	3.22442	1.68904	0.0258007	0.0805369	+	15.4161	15.7073	15.2286	14.5315	12.9164	13.8371
A0A5G2QF59_S264	A0A5G2QF59	CDK11	Cyclin dependent kinase 11 OS=Sus scrofa OX=9823 GN=CDK11 PE=1 SV=2	3.22248	1.68817	0.0170896	0.0607743	+	15.1401	15.4073	15.3841	14.0276	12.7808	14.0587
F1RSV8_S636	F1RSV8	MED12	Mediator complex subunit 12 OS=Sus scrofa OX=9823 GN=MED12 PE=3 SV=4	3.22031	1.6872	0.0140608	0.0531706	+	14.8479	14.8553	14.6938	12.5644	13.8941	12.8768
I3LGC6_S2076	I3LGC6	USP24	Ubiquitin specific peptidase 24 OS=Sus scrofa OX=9823 GN=USP24 PE=4 SV=3	3.21934	1.68677	0.00591591	0.0290586	+	14.5511	14.5872	13.8379	12.7257	12.2562	12.934
F1RPI9_S25	F1RPI9	ATRX	Transcriptional regulator ATRX OS=Sus scrofa OX=9823 GN=ATRX PE=1 SV=3	3.21317	1.684	0.0331985	0.0960429	+	13.5332	14.5742	14.9874	12.0769	13.0053	12.9606
A0A287BHZ5_S426	A0A287BHZ5	IWS1	Interacts with SUPT6H, CTD assembly factor 1 OS=Sus scrofa OX=9823 GN=IWS1 PE=3 SV=2	3.21256	1.68372	0.0111929	0.0447612	+	16.0089	16.561	16.448	15.1634	14.0146	14.7887
A0A5G2R4N4_S422	A0A5G2R4N4	RPAP2	RNA polymerase II subunit B1 CTD phosphatase RPAP2 homolog OS=Sus scrofa OX=9823 GN=RPAP2 PE=3 SV=1	3.20593	1.68074	0.00203301	0.0144354	+	14.747	14.6845	14.9205	13.5519	12.8921	12.8656
A0A287AQC9_T353	A0A287AQC9	SENP3	SUMO specific peptidase 3 OS=Sus scrofa OX=9823 GN=SENP3 PE=3 SV=1	3.20252	1.67921	0.0363541	0.102669	+	15.3436	14.3124	14.086	12.3232	13.6175	12.7637
A0A287AXW8_S378	A0A287AXW8	CRACDL	CRACD like OS=Sus scrofa OX=9823 GN=CRACDL PE=4 SV=1	3.19562	1.6761	0.00918231	0.0393567	+	14.9844	14.6121	14.8576	13.8077	12.7078	12.9103
A0A287ADM1_S140	A0A287ADM1	EMX2	Empty spiracles homeobox 2 OS=Sus scrofa OX=9823 GN=EMX2 PE=3 SV=1	3.17811	1.66817	0.00740426	0.0336767	+	14.7693	14.9495	14.908	12.9379	12.8242	13.8603
A0A5G2QM40_S1176	A0A5G2QM40	CUX1	Homeobox protein cut-like OS=Sus scrofa OX=9823 GN=CUX1 PE=1 SV=1	3.17239	1.66557	0.000738861	0.00779112	+	14.3646	14.2467	14.1319	12.8399	12.6337	12.273
F1S414_S943	F1S414	INPP5F	Inositol polyphosphate-5-phosphatase F OS=Sus scrofa OX=9823 GN=INPP5F PE=1 SV=1	3.17098	1.66493	0.00147182	0.0117577	+	14.7407	15.11	14.5207	13.1133	13.352	12.9112
A0A5G2QXX1_S119	A0A5G2QXX1	GRIP1	Glutamate receptor interacting protein 1 OS=Sus scrofa OX=9823 GN=GRIP1 PE=1 SV=1	3.16536	1.66237	0.000254711	0.00453663	+	14.5116	14.0858	14.3072	12.604	12.5623	12.7513
A0A8W4FFJ2_S588	A0A8W4FFJ2	LPIN3	phosphatidate phosphatase OS=Sus scrofa OX=9823 GN=LPIN3 PE=3 SV=1	3.16339	1.66147	0.000881897	0.00865362	+	14.4586	14.7871	14.4561	13.0333	13.0791	12.605
I3LNY6_S1074	I3LNY6	NES	Nestin OS=Sus scrofa OX=9823 GN=NES PE=1 SV=3	3.16168	1.66069	0.00126295	0.0107008	+	14.4848	14.5122	14.0771	12.6058	12.989	12.4973
A0A5G2QNR3_S805	A0A5G2QNR3	HAUS6	HAUS augmin like complex subunit 6 OS=Sus scrofa OX=9823 GN=HAUS6 PE=4 SV=1	3.13508	1.6485	0.000423748	0.00590877	+	14.6463	14.7695	14.4805	13.131	12.7278	13.0919
A0A286ZMT9_S288	A0A286ZMT9	BCLAF1	BCL2 associated transcription factor 1 OS=Sus scrofa OX=9823 GN=BCLAF1 PE=1 SV=1	3.11446	1.63898	0.0406829	0.111118	+	20.7952	20.5665	21.0218	20.1868	18.8791	18.4008
A0A287AVP0_S298	A0A287AVP0	BIN1	Bridging integrator 1 OS=Sus scrofa OX=9823 GN=BIN1 PE=1 SV=1	3.11042	1.63711	0.00347589	0.0205451	+	17.8228	17.4246	17.6051	16.1315	15.5132	16.2965
A0A481CIL9_S509	A0A481CIL9	SH3KBP1	SH3 domain containing kinase binding protein 1 OS=Sus scrofa OX=9823 GN=SH3KBP1 PE=1 SV=1	3.10234	1.63336	3.61034e-07	0.000471593	+	15.4708	15.4137	15.4765	13.8025	13.8064	13.8521
A0A4X1VUP7_S480	A0A4X1VUP7	TBC1D24	TBC1 domain family member 24 OS=Sus scrofa OX=9823 GN=TBC1D24 PE=1 SV=1	3.10027	1.63239	0.000180226	0.00384506	+	14.5828	14.3509	14.2173	12.7095	12.8676	12.6767
A0A480HW11_S984	A0A480HW11	SLC12A2	Solute carrier family 12 member 2 OS=Sus scrofa OX=9823 GN=SLC12A2 PE=1 SV=1	3.07236	1.61935	0.0133034	0.051127	+	14.7662	13.5493	14.5561	12.8016	12.5556	12.6564
A0A286ZXD9_S469	A0A286ZXD9	MAP4	Microtubule-associated protein OS=Sus scrofa OX=9823 GN=MAP4 PE=1 SV=3	3.06694	1.6168	0.000559862	0.00680016	+	18.6115	18.423	18.8118	16.7671	17.1304	17.0983
A0A287AXW8_S204	A0A287AXW8	CRACDL	CRACD like OS=Sus scrofa OX=9823 GN=CRACDL PE=4 SV=1	3.06425	1.61554	0.00586976	0.0289661	+	13.4268	14.3974	14.1487	12.5136	12.2382	12.3745
A0A480HIK2_S653	A0A480HIK2	TAF6	Transcription initiation factor TFIID subunit 6 OS=Sus scrofa OX=9823 GN=TAF6 PE=3 SV=1	3.06302	1.61496	0.0300143	0.089599	+	13.737	15.2006	15.1173	13.0521	12.8698	13.2881
O46374_S1247	O46374	TOP2A	DNA topoisomerase 2-alpha OS=Sus scrofa OX=9823 GN=TOP2A PE=2 SV=1	3.0615	1.61424	0.00375141	0.0215319	+	19.1675	18.3385	18.9113	17.3119	16.9827	17.2799
A0A287A0J6_S74	A0A287A0J6	SLC4A4	Anion exchange protein OS=Sus scrofa OX=9823 GN=SLC4A4 PE=3 SV=2	3.05889	1.61301	0.0174236	0.0616318	+	14.5283	13.3024	14.2314	12.6971	12.0649	12.461
A0A286ZS52_S521	A0A286ZS52	MTA1	Metastasis associated 1 OS=Sus scrofa OX=9823 GN=MTA1 PE=4 SV=2	3.05078	1.60918	0.000849454	0.00849953	+	14.7232	14.7468	14.366	13.067	12.7525	13.1889
F1RJ61_S29	F1RJ61	COPRS	Coordinator of PRMT5 and differentiation stimulator OS=Sus scrofa OX=9823 GN=COPRS PE=4 SV=1	3.05018	1.60889	0.00581628	0.028938	+	14.1731	15.0687	15.0514	13.0616	13.1771	13.2278
F1RT80_S65	F1RT80	EME1	Crossover junction endonuclease EME1 OS=Sus scrofa OX=9823 GN=EME1 PE=3 SV=2	3.047	1.60739	0.00233396	0.015828	+	14.2263	14.491	14.2814	12.5391	12.4752	13.1622
F1RRS9_S249	F1RRS9	KANSL1	KAT8 regulatory NSL complex subunit 1 OS=Sus scrofa OX=9823 GN=KANSL1 PE=4 SV=4	3.04214	1.60509	0.0499909	0.128665	+	13.9869	14.5036	14.8712	13.4826	13.2418	11.8221
A0A481C5X7_S190	A0A481C5X7	CFAP410	Cilia and flagella associated protein 410 OS=Sus scrofa OX=9823 GN=CFAP410 PE=4 SV=1	3.03878	1.60349	0.00309221	0.018942	+	14.8314	14.3136	14.6192	13.3239	13.0026	12.6272
A0A480JUS0_S215	A0A480JUS0	NOL8	Nucleolar protein 8 OS=Sus scrofa OX=9823 GN=NOL8 PE=4 SV=1	3.0272	1.59798	0.00326035	0.0197373	+	14.9771	14.2539	14.4037	12.9972	12.7075	13.136
A0A5G2R1A0_S1428	A0A5G2R1A0	ARHGEF11	Rho guanine nucleotide exchange factor 11 OS=Sus scrofa OX=9823 GN=ARHGEF11 PE=4 SV=2	3.02037	1.59472	0.000666486	0.00740368	+	14.3378	14.463	14.7239	12.6878	13.1059	12.9468
F1S3I8_S459	F1S3I8	MIDEAS	Mitotic deacetylase associated SANT domain protein OS=Sus scrofa OX=9823 GN=MIDEAS PE=4 SV=3	3.01119	1.59034	0.000653416	0.00734795	+	16.6483	16.6934	16.351	14.889	14.8113	15.2213
F1RPI9_S1060	F1RPI9	ATRX	Transcriptional regulator ATRX OS=Sus scrofa OX=9823 GN=ATRX PE=1 SV=3	3.00077	1.58533	0.0168607	0.060061	+	14.335	15.2626	14.0797	12.7912	12.7977	13.3324
A0A287AKG8_S407	A0A287AKG8	IRF2BP2	Interferon regulatory factor 2 binding protein 2 OS=Sus scrofa OX=9823 GN=IRF2BP2 PE=3 SV=1	29.5561	4.88538	0.000100523	0.00304368	+	17.3971	18.3138	18.0418	12.9441	13.3401	12.8123
F1S1J7_S1098	F1S1J7	TRPS1	Transcriptional repressor GATA binding 1 OS=Sus scrofa OX=9823 GN=TRPS1 PE=4 SV=5	26.965	4.75302	0.00192741	0.0139999	+	17.8749	16.0865	17.7107	12.446	11.9233	13.0438
A0A286ZWZ3_S563	A0A286ZWZ3	EIF4ENIF1	Eukaryotic translation initiation factor 4E nuclear import factor 1 OS=Sus scrofa OX=9823 GN=EIF4ENIF1 PE=1 SV=2	26.9215	4.75069	8.00668e-05	0.00265159	+	18.0762	17.6918	17.405	13.0774	12.5628	13.2808
A0A287AFH8_S1384	A0A287AFH8	LMO7	LIM domain 7 OS=Sus scrofa OX=9823 GN=LMO7 PE=1 SV=3	26.7808	4.74313	1.72739e-05	0.00172782	+	17.752	17.8808	17.3605	13.1339	12.9034	12.7265
I3LQU1_S35	I3LQU1	SNIP1	Smad nuclear-interacting protein 1 OS=Sus scrofa OX=9823 GN=SNIP1 PE=4 SV=2	26.7657	4.74232	0.00210746	0.0148538	+	18.4896	18.2293	17.4675	14.4973	12.5688	12.8933
F1RVF8_S291	F1RVF8	CENPC	Centromere protein C OS=Sus scrofa OX=9823 GN=CENPC PE=3 SV=3	26.6126	4.73404	8.52198e-05	0.00272075	+	19.3707	19.0759	19.3868	15.0814	14.371	14.1789
A0A287BMW9_S610	A0A287BMW9	DNM1L	Dynamin-1-like protein OS=Sus scrofa OX=9823 GN=DNM1L PE=1 SV=2	26.5903	4.73283	0.000283224	0.00488043	+	17.1412	18.2957	18.2486	12.9165	13.269	13.3014
A0A287BH58_S71	A0A287BH58	DDX54	RNA helicase OS=Sus scrofa OX=9823 GN=DDX54 PE=3 SV=2	25.1254	4.65108	3.13881e-06	0.00109722	+	17.4085	17.6597	17.2698	12.737	12.898	12.7499
F1S1J7_S1094	F1S1J7	TRPS1	Transcriptional repressor GATA binding 1 OS=Sus scrofa OX=9823 GN=TRPS1 PE=4 SV=5	24.8666	4.63614	0.00218758	0.0152019	+	17.9903	16.0865	17.5952	13.1745	12.5113	12.0779
A0A287B049_S66	A0A287B049	VGF	VGF nerve growth factor inducible OS=Sus scrofa OX=9823 GN=VGF PE=4 SV=2	23.552	4.55778	2.94621e-05	0.0018323	+	17.1064	17.6799	17.6205	13.1259	12.8751	12.7325
F1RWC5_S933	F1RWC5	KIF5B	Kinesin-like protein OS=Sus scrofa OX=9823 GN=KIF5B PE=1 SV=2	22.8256	4.51258	5.00879e-05	0.00239476	+	17.7909	17.1947	17.0563	12.8439	12.6695	12.9907
F1RKH0_S235	F1RKH0	SUDS3	SDS3 homolog, SIN3A corepressor complex component OS=Sus scrofa OX=9823 GN=SUDS3 PE=4 SV=3	22.6907	4.50403	0.00115372	0.0101489	+	19.0767	18.9097	18.4192	14.6844	14.9143	13.2947
A0A287BHZ5_S141	A0A287BHZ5	IWS1	Interacts with SUPT6H, CTD assembly factor 1 OS=Sus scrofa OX=9823 GN=IWS1 PE=3 SV=2	22.3476	4.48205	0.000126025	0.00338113	+	17.9181	16.9223	17.6456	12.8804	13.1292	13.0302
A0A286ZNK4_S37	A0A286ZNK4	YAP1	Yes1 associated transcriptional regulator OS=Sus scrofa OX=9823 GN=YAP1 PE=1 SV=1	21.7875	4.44543	1.11917e-05	0.00166495	+	17.1593	16.6753	17.0013	12.3348	12.5834	12.5812
A0A287AQ14_S1101	A0A287AQ14	FAM83H	Family with sequence similarity 83 member H OS=Sus scrofa OX=9823 GN=FAM83H PE=3 SV=2	21.6259	4.43469	0.00694575	0.0323492	+	15.1503	17.6233	17.8366	12.3993	12.6296	12.2772
A0A287BKD5_S610	A0A287BKD5	PTPN12	protein-tyrosine-phosphatase OS=Sus scrofa OX=9823 GN=PTPN12 PE=3 SV=2	21.3502	4.41618	3.8302e-05	0.00205522	+	17.4994	17.0402	17.1464	12.5599	12.7303	13.1472
I3LNY6_S1640	I3LNY6	NES	Nestin OS=Sus scrofa OX=9823 GN=NES PE=1 SV=3	20.9644	4.38987	5.56354e-06	0.00117919	+	16.7636	16.9315	16.8519	12.5177	12.6449	12.2149
A0A287AM15_S423	A0A287AM15	SYTL2	Synaptotagmin like 2 OS=Sus scrofa OX=9823 GN=SYTL2 PE=1 SV=3	20.548	4.36093	0.00040354	0.0057735	+	17.8308	16.5522	17.0764	12.78	13.0586	12.538
A0A5G2R5U8_T596	A0A5G2R5U8	NACA	NAC-A/B domain-containing protein OS=Sus scrofa OX=9823 GN=NACA PE=1 SV=2	20.5419	4.3605	0.0174669	0.061677	+	18.5368	17.8816	15.2102	12.3368	13.7674	12.4429
A0A286ZZU1_S988	A0A286ZZU1	TP53BP1	Tumor protein p53 binding protein 1 OS=Sus scrofa OX=9823 GN=TP53BP1 PE=1 SV=2	20.3993	4.35045	0.00286173	0.0181276	+	15.8713	17.5176	18.0895	12.8474	12.6927	12.887
F1S620_S259	F1S620	RBM15	RNA binding motif protein 15 OS=Sus scrofa OX=9823 GN=RBM15 PE=1 SV=3	20.052	4.32567	0.00273752	0.017609	+	16.1162	16.3814	17.8506	12.6546	11.7351	12.9814
P12675_S306	P12675	CAST	Calpastatin OS=Sus scrofa OX=9823 GN=CAST PE=1 SV=1	2.99815	1.58407	0.000150279	0.00347883	+	18.3115	18.4224	18.1349	16.7709	16.5542	16.7915
F1S0W0_S668	F1S0W0	RAPGEF1	Rap guanine nucleotide exchange factor 1 OS=Sus scrofa OX=9823 GN=RAPGEF1 PE=4 SV=4	2.99674	1.58339	0.00761643	0.0343469	+	14.7561	14.7436	14.3982	12.6126	13.6132	12.9219
I3LFY4_S1026	I3LFY4	ERCC6L	DNA excision repair protein ERCC-6-like isoform a OS=Sus scrofa OX=9823 GN=ERCC6L PE=3 SV=2	2.99451	1.58232	0.0363544	0.102669	+	13.7185	15.2193	14.8638	13.4844	12.8586	12.7117
I3LLW0_S462	I3LLW0	RBM12	RNA binding motif protein 12 OS=Sus scrofa OX=9823 GN=RBM12 PE=4 SV=3	2.99433	1.58223	0.00834479	0.0366566	+	13.816	14.5209	14.0123	12.8144	12.036	12.752
F1S7J6_S81	F1S7J6	SAFB	Scaffold attachment factor B OS=Sus scrofa OX=9823 GN=SAFB PE=1 SV=3	2.98357	1.57704	0.0156336	0.0571793	+	13.908	14.2225	14.192	11.7762	12.8774	12.9377
A0A286ZXD9_S455	A0A286ZXD9	MAP4	Microtubule-associated protein OS=Sus scrofa OX=9823 GN=MAP4 PE=1 SV=3	2.98317	1.57685	4.6429e-05	0.00239476	+	18.2158	18.1406	18.0231	16.4792	16.6732	16.4967
A0A4X1SUV4_S386	A0A4X1SUV4	PNN	Pinin OS=Sus scrofa OX=9823 GN=PNN PE=1 SV=1	2.98288	1.57671	0.023475	0.0753238	+	15.2626	16.3756	15.2731	13.6629	14.5024	14.0158
I3LQ81_S585	I3LQ81	ARHGEF5	Rho guanine nucleotide exchange factor 5 OS=Sus scrofa OX=9823 GN=ARHGEF5 PE=4 SV=2	2.97903	1.57484	0.047544	0.124561	+	15.6388	14.7278	15.5486	14.0122	12.8018	14.3767
A0A4X1ULE4_S92	A0A4X1ULE4	SNAI1	Snail family transcriptional repressor 1 OS=Sus scrofa OX=9823 GN=SNAI1 PE=4 SV=1	2.9739	1.57236	0.00349889	0.0205998	+	14.4624	14.5371	14.4745	12.9966	13.3144	12.4459
A0A287BA39_S640	A0A287BA39	TNIK	non-specific serine/threonine protein kinase OS=Sus scrofa OX=9823 GN=TNIK PE=3 SV=2	2.9718	1.57134	0.0065857	0.0311529	+	16.0788	15.7277	15.7345	14.8282	13.92	14.0788
F1SGS6_S306	F1SGS6	CAPRIN1	Caprin-1 isoform 1 OS=Sus scrofa OX=9823 GN=CAPRIN1 PE=1 SV=1	2.94139	1.5565	0.0190229	0.0656127	+	14.2131	15.3398	15.2721	13.7497	13.1472	13.2587
I3LFV9_S2682	I3LFV9	AKAP9	A-kinase anchoring protein 9 OS=Sus scrofa OX=9823 GN=AKAP9 PE=1 SV=4	2.93565	1.55368	0.00097684	0.00928824	+	15.8762	15.9186	15.5886	14.0131	14.5139	14.1954
A0A287AYY5_S352	A0A287AYY5	ZFC3H1	Zinc finger C3H1-type containing OS=Sus scrofa OX=9823 GN=ZFC3H1 PE=4 SV=2	2.93529	1.5535	0.00251707	0.0165979	+	14.943	14.9962	14.284	13.1462	13.1873	13.2292
A0A4X1VVL0_S339	A0A4X1VVL0	CLK4	dual-specificity kinase OS=Sus scrofa OX=9823 GN=CLK4 PE=3 SV=1	2.93415	1.55294	0.0109596	0.0442035	+	14.6188	14.9861	14.161	12.5684	13.1103	13.4283
F1RPI9_S26	F1RPI9	ATRX	Transcriptional regulator ATRX OS=Sus scrofa OX=9823 GN=ATRX PE=1 SV=3	2.93121	1.5515	0.0305799	0.0909673	+	13.5332	14.5742	14.9874	12.4918	12.792	13.1565
K9IVT5_S327	K9IVT5	BAP1	Ubiquitin carboxyl-terminal hydrolase OS=Sus scrofa OX=9823 GN=BAP1 PE=2 SV=1	2.9305	1.55115	0.039174	0.108252	+	14.7771	14.6205	14.0459	13.6999	12.9909	12.0992
F1RM40_S1240	F1RM40	SYMPK	Symplekin scaffold protein OS=Sus scrofa OX=9823 GN=SYMPK PE=1 SV=3	2.92667	1.54926	0.0301744	0.0899503	+	17.084	18.1696	18.1885	15.6902	16.4208	16.6833
A0A287AGN1_S1218	A0A287AGN1	APOBR	Apolipoprotein B receptor OS=Sus scrofa OX=9823 GN=APOBR PE=4 SV=2	2.92024	1.54609	0.00109416	0.00984744	+	14.4194	14.4835	14.1274	12.5043	12.9746	12.9131
F1S6U8_S165	F1S6U8	WEE1	Wee1-like protein kinase OS=Sus scrofa OX=9823 GN=WEE1 PE=3 SV=1	2.9108	1.54141	0.0324115	0.0945578	+	14.8521	13.4184	14.6007	12.4542	13.0915	12.7012
A0A286ZVC0_S51	A0A286ZVC0	TTC7A	Tetratricopeptide repeat domain 7A OS=Sus scrofa OX=9823 GN=TTC7A PE=4 SV=1	2.90748	1.53977	0.0107447	0.0434606	+	14.3357	14.9163	14.1753	12.4229	13.1743	13.2108
A0A287AQX9_S284	A0A287AQX9	TJP2	Tight junction protein 2 OS=Sus scrofa OX=9823 GN=TJP2 PE=1 SV=2	2.89575	1.53394	0.00155137	0.0119568	+	19.3803	19.4601	19.6974	17.7315	17.8856	18.3188
F1SLR5_S531	F1SLR5	CHD4	DNA helicase OS=Sus scrofa OX=9823 GN=CHD4 PE=1 SV=2	2.88577	1.52896	0.0418959	0.113335	+	15.3276	14.4622	14.5985	12.4382	13.9518	13.4114
A0A8D0ISV3_S300	A0A8D0ISV3	SNX16	Sorting nexin 16 OS=Sus scrofa OX=9823 GN=SNX16 PE=4 SV=1	2.88314	1.52764	0.0184666	0.064164	+	14.5061	14.2069	13.5599	12.5855	12.0617	13.0428
F1SKP3_S461	F1SKP3	BAIAP2L2	BAR/IMD domain containing adaptor protein 2 like 2 OS=Sus scrofa OX=9823 GN=BAIAP2L2 PE=1 SV=3	2.88267	1.52741	0.033506	0.096686	+	14.3606	14.6762	14.5138	12.1699	13.803	12.9955
A0A481CIL9_S511	A0A481CIL9	SH3KBP1	SH3 domain containing kinase binding protein 1 OS=Sus scrofa OX=9823 GN=SH3KBP1 PE=1 SV=1	2.87526	1.52369	7.28109e-05	0.00264096	+	15.5943	15.4022	15.4674	13.8916	13.8955	14.1057
A0A286ZSF3_S696	A0A286ZSF3	BRWD1	Bromodomain and WD repeat domain containing 1 OS=Sus scrofa OX=9823 GN=BRWD1 PE=4 SV=3	2.87451	1.52332	0.00819798	0.0361239	+	14.3452	14.8574	14.0628	12.7225	12.6584	13.3145
A0A286ZJH4_S731	A0A286ZJH4	SCAF11	SR-related CTD associated factor 11 OS=Sus scrofa OX=9823 GN=SCAF11 PE=1 SV=2	2.86582	1.51895	0.0298253	0.0891376	+	14.9782	14.2604	14.6623	12.4166	13.8368	13.0906
A0A5G2QJ50_S1174	A0A5G2QJ50	LOC100522401	FAM21/CAPZIP domain-containing protein OS=Sus scrofa OX=9823 GN=LOC100522401 PE=1 SV=1	2.85864	1.51533	0.0085935	0.0373236	+	17.6382	17.392	16.8777	15.4828	15.6606	16.2184
A0A5G2QJ51_S197	A0A5G2QJ51	SNRPA1	Small nuclear ribonucleoprotein polypeptide A' OS=Sus scrofa OX=9823 GN=SNRPA1 PE=1 SV=1	2.85582	1.5139	0.0119582	0.0470665	+	14.0555	14.3652	14.426	12.1588	13.2774	12.8688
A0A286ZPT0_S858	A0A286ZPT0	COPB2	Coatomer subunit beta' OS=Sus scrofa OX=9823 GN=COPB2 PE=3 SV=3	2.85419	1.51308	0.0136574	0.0521096	+	20.0187	20.3038	20.2615	18.2502	18.4224	19.3721
F1SA10_S233	F1SA10	RCOR1	REST corepressor 1 OS=Sus scrofa OX=9823 GN=RCOR1 PE=3 SV=4	2.85369	1.51283	0.0113484	0.0451113	+	16.6551	15.6701	16.4582	14.9083	14.4283	14.9083
A0A5G2R8J0_S879	A0A5G2R8J0	TCOF1	Treacle ribosome biosis factor 1 OS=Sus scrofa OX=9823 GN=TCOF1 PE=1 SV=1	2.84858	1.51024	0.00238044	0.016068	+	17.6408	17.9258	17.7893	16.6817	16.032	16.1115
A0A287BFF3_S424	A0A287BFF3	CDK12	Cyclin-dependent kinase 12 OS=Sus scrofa OX=9823 GN=CDK12 PE=3 SV=3	2.84116	1.50648	0.047197	0.123881	+	16.048	15.9155	16.0874	13.4653	14.8891	15.1772
A0A287AKG8_S71	A0A287AKG8	IRF2BP2	Interferon regulatory factor 2 binding protein 2 OS=Sus scrofa OX=9823 GN=IRF2BP2 PE=3 SV=1	2.83459	1.50314	0.00270456	0.01745	+	18.1385	17.8176	18.1465	16.6744	16.1366	16.7822
A0A286ZST2_S1501	A0A286ZST2	PDCD11	Programmed cell death 11 OS=Sus scrofa OX=9823 GN=PDCD11 PE=4 SV=1	2.82801	1.49979	0.000807993	0.00827314	+	14.3926	14.9356	14.6399	13.1513	13.2455	13.072
A0A287BT35_S242	A0A287BT35	KANK1	KN motif and ankyrin repeat domains 1 OS=Sus scrofa OX=9823 GN=KANK1 PE=1 SV=2	2.81769	1.49451	0.000459758	0.00607139	+	14.1696	14.5199	14.1178	12.8623	12.8131	12.6482
F1SHN8_S646	F1SHN8	SLC2A13	Solute carrier family 2 member 13 OS=Sus scrofa OX=9823 GN=SLC2A13 PE=3 SV=3	2.81157	1.49138	0.0251961	0.0796468	+	13.9321	14.6576	14.1925	12.8916	13.3427	12.0737
A0A5G2R0L1_S751	A0A5G2R0L1	NEDD4L	HECT-type E3 ubiquitin transferase OS=Sus scrofa OX=9823 GN=NEDD4L PE=1 SV=1	2.80297	1.48696	0.0345084	0.0988386	+	14.9031	13.5169	14.7774	12.75	12.7463	13.2402
A0A287A9Q3_S69	A0A287A9Q3	PRAM1	PML-RARA regulated adaptor molecule 1 OS=Sus scrofa OX=9823 GN=PRAM1 PE=4 SV=2	2.79986	1.48536	0.00192875	0.0139999	+	14.3368	14.765	14.6833	13.4195	12.9048	13.0047
I3LSM9_S490	I3LSM9	TAF4	TATA-box binding protein associated factor 4 OS=Sus scrofa OX=9823 GN=TAF4 PE=3 SV=3	2.79768	1.48423	0.00150621	0.0118517	+	15.8229	15.9173	15.794	14.7161	14.2899	14.0754
A0A287B2V7_S842	A0A287B2V7	TASOR	Transcription activation suppressor OS=Sus scrofa OX=9823 GN=TASOR PE=3 SV=3	2.79597	1.48335	0.00288285	0.0181851	+	16.2898	16.7342	16.5394	14.6792	15.3169	15.1173
A0A287AVP0_S296	A0A287AVP0	BIN1	Bridging integrator 1 OS=Sus scrofa OX=9823 GN=BIN1 PE=1 SV=1	2.78638	1.47839	0.0182023	0.0634016	+	17.2922	16.2108	17.008	15.3847	14.9905	15.7006
A0A287AH94_S131	A0A287AH94	SH3BP4	SH3 domain binding protein 4 OS=Sus scrofa OX=9823 GN=SH3BP4 PE=4 SV=2	2.7849	1.47763	0.00251317	0.0165979	+	17.0997	16.9686	17.0728	15.9621	15.2202	15.5259
F1S018_S562	F1S018	CAMSAP1	Calmodulin regulated spectrin associated protein 1 OS=Sus scrofa OX=9823 GN=CAMSAP1 PE=3 SV=5	2.7801	1.47514	0.00349891	0.0205998	+	13.9783	14.786	14.4224	12.9332	13.0012	12.827
A0A286ZUR0_S1834	A0A286ZUR0	TNRC18	Trinucleotide repeat containing 18 OS=Sus scrofa OX=9823 GN=TNRC18 PE=4 SV=2	2.77531	1.47265	0.0351946	0.100128	+	14.8164	14.9882	14.9338	12.9695	12.9752	14.3758
A0A287BK49_S292	A0A287BK49	EFNB1	Ephrin-B1 OS=Sus scrofa OX=9823 GN=EFNB1 PE=3 SV=2	2.77317	1.47154	0.000478172	0.00620635	+	13.9811	14.2391	14.1918	12.5249	12.5751	12.8975
A0A287AQX9_S982	A0A287AQX9	TJP2	Tight junction protein 2 OS=Sus scrofa OX=9823 GN=TJP2 PE=1 SV=2	2.77096	1.47039	0.0419334	0.113365	+	21.3918	21.083	21.3404	20.6025	19.8866	18.9149
A0A286ZXD9_S2158	A0A286ZXD9	MAP4	Microtubule-associated protein OS=Sus scrofa OX=9823 GN=MAP4 PE=1 SV=3	2.76231	1.46588	0.00374428	0.0215319	+	14.7558	14.8239	14.5795	13.655	13.2506	12.8559
A0A4X1TVY3_S105	A0A4X1TVY3	HMG20A	High mobility group protein 20A OS=Sus scrofa OX=9823 GN=HMG20A PE=1 SV=1	2.75895	1.46412	0.0243073	0.0774144	+	13.3964	14.4737	14.197	12.0593	12.676	12.9395
A0A480EHX7_S13	A0A480EHX7	ZC3H18	Zinc finger CCCH domain-containing protein 18 isoform X1 OS=Sus scrofa OX=9823 GN=ZC3H18 PE=4 SV=1	2.7584	1.46383	0.00121623	0.0104788	+	13.9506	14.334	14.218	12.5863	12.5454	12.9794
F1RR69_S50	F1RR69	SET	SET nuclear proto-onco OS=Sus scrofa OX=9823 GN=SET PE=1 SV=4	2.75772	1.46348	0.0463882	0.122441	+	14.6733	15.0842	15.1111	14.1544	13.7962	12.5275
F1RFN3_S149	F1RFN3	NCOR2	Nuclear receptor corepressor 2 OS=Sus scrofa OX=9823 GN=NCOR2 PE=3 SV=4	2.7558	1.46247	0.000579795	0.0068786	+	18.3195	18.7334	18.5302	17.206	16.9082	17.0814
F1RFN3_S152	F1RFN3	NCOR2	Nuclear receptor corepressor 2 OS=Sus scrofa OX=9823 GN=NCOR2 PE=3 SV=4	2.7558	1.46247	0.000579795	0.0068786	+	18.3195	18.7334	18.5302	17.206	16.9082	17.0814
A0A4X1T9Q5_S64	A0A4X1T9Q5	SKP2	S-phase kinase associated protein 2 OS=Sus scrofa OX=9823 GN=SKP2 PE=4 SV=1	2.75433	1.4617	0.0109919	0.0442915	+	14.3963	14.5885	14.4222	12.5261	12.8808	13.6151
A0A287B9E9_S1059	A0A287B9E9	MADD	MAP kinase-activating death domain protein OS=Sus scrofa OX=9823 GN=MADD PE=1 SV=1	2.75075	1.45983	0.000169504	0.00376192	+	14.2951	14.4033	14.335	13.0878	12.8088	12.7574
A0A5G2RHH2_S456	A0A5G2RHH2	EHD1	EH domain containing 1 OS=Sus scrofa OX=9823 GN=EHD1 PE=1 SV=1	2.74978	1.45932	0.0217078	0.0717756	+	14.9729	15.1216	14.6756	12.7644	14.0588	13.5689
A0A480QH44_S550	A0A480QH44	CHD7	DNA helicase OS=Sus scrofa OX=9823 GN=CHD7 PE=3 SV=1	2.73427	1.45116	0.0231813	0.0746699	+	14.6181	14.1385	14.223	12.4289	12.5712	13.6259
F1S540_S556	F1S540	ARHGAP29	Rho GTPase-activating protein 29 OS=Sus scrofa OX=9823 GN=ARHGAP29 PE=4 SV=3	2.72962	1.4487	0.0134689	0.0514831	+	14.5139	14.4294	13.4906	12.5065	12.8534	12.7279
K7GPR7_S17	K7GPR7	SRC	Tyrosine-protein kinase OS=Sus scrofa OX=9823 GN=SRC PE=1 SV=1	2.72405	1.44575	0.000995149	0.00938735	+	17.856	17.5287	17.3764	16.2079	15.9631	16.2528
A0A286ZMQ7_S109	A0A286ZMQ7	RAB12	RAB12, member RAS onco family OS=Sus scrofa OX=9823 GN=RAB12 PE=3 SV=2	2.72257	1.44497	0.0321357	0.0940339	+	13.8877	12.9151	14.2895	11.8874	12.38	12.49
A0A287BL20_S1921	A0A287BL20	MAP1B	Microtubule associated protein 1B OS=Sus scrofa OX=9823 GN=MAP1B PE=1 SV=1	2.72109	1.44419	0.0313511	0.0924376	+	13.5975	13.9616	14.0766	11.602	12.751	12.9501
I3LGC2_S183	I3LGC2	RRBP1	Ribosome binding protein 1 OS=Sus scrofa OX=9823 GN=RRBP1 PE=4 SV=3	2.71342	1.44011	0.000353476	0.00529505	+	14.6381	14.5038	14.2151	13.0524	12.9592	13.025
A0A286ZMT9_S283	A0A286ZMT9	BCLAF1	BCL2 associated transcription factor 1 OS=Sus scrofa OX=9823 GN=BCLAF1 PE=1 SV=1	2.71144	1.43906	0.0371933	0.104421	+	21.3941	20.5736	21.6336	20.4434	19.4095	19.4312
A0A287BN54_S1934	A0A287BN54	ANKRD17	Ankyrin repeat domain 17 OS=Sus scrofa OX=9823 GN=ANKRD17 PE=1 SV=2	2.70564	1.43597	0.0151384	0.0558988	+	16.2254	15.5766	16.3149	14.774	14.084	14.951
F1SKP3_S465	F1SKP3	BAIAP2L2	BAR/IMD domain containing adaptor protein 2 like 2 OS=Sus scrofa OX=9823 GN=BAIAP2L2 PE=1 SV=3	2.70497	1.43561	0.0409095	0.111235	+	14.3505	14.6098	14.4587	12.1035	13.6693	13.3393
A0A287A268_S741	A0A287A268	SCAF1	SR-related CTD associated factor 1 OS=Sus scrofa OX=9823 GN=SCAF1 PE=4 SV=2	2.69748	1.43161	0.0126512	0.0492455	+	15.14	15.2975	15.295	14.0942	14.1865	13.1569
F1RWZ2_S613	F1RWZ2	PRP4K	Serine/threonine-protein kinase PRP4 homolog OS=Sus scrofa OX=9823 GN=PRP4K PE=1 SV=4	2.69146	1.42839	0.000213333	0.0041539	+	17.1029	17.4604	17.2069	15.8948	15.7841	15.8061
A0A287AZS0_S473	A0A287AZS0	PML	PML nuclear body scaffold OS=Sus scrofa OX=9823 GN=PML PE=1 SV=2	2.6869	1.42594	0.00046723	0.00611411	+	18.328	18.7201	18.3244	17.0198	16.9771	17.0977
F1RVX2_S92	F1RVX2	JPT1	Jupiter microtubule associated homolog 1 OS=Sus scrofa OX=9823 GN=JPT1 PE=1 SV=2	2.68097	1.42276	0.00438062	0.0237455	+	19.7255	19.6032	19.0426	18.1756	17.783	18.1444
P21753_S12	P21753	TMSB10	Thymosin beta-10 OS=Sus scrofa OX=9823 GN=TMSB10 PE=1 SV=2	2.68089	1.42271	0.0146676	0.0547571	+	15.7944	15.5334	15.5915	14.6482	14.449	13.5539
A0A287BNE9_S50	A0A287BNE9	TRIM28	Tripartite motif containing 28 OS=Sus scrofa OX=9823 GN=TRIM28 PE=4 SV=2	2.67992	1.42219	0.0083878	0.0367313	+	17.1589	17.1431	16.5681	15.9513	15.4492	15.2029
A0A286ZSR2_S364	A0A286ZSR2	PHAX	Phosphorylated adapter RNA export protein OS=Sus scrofa OX=9823 GN=PHAX PE=1 SV=1	2.67284	1.41837	0.00151715	0.0118657	+	14.1021	13.9979	13.6403	12.7258	12.3274	12.432
A0A286ZXL2_S621	A0A286ZXL2	PITPNM1	Phosphatidylinositol transfer protein membrane associated 1 OS=Sus scrofa OX=9823 GN=PITPNM1 PE=1 SV=2	2.66967	1.41666	0.00765769	0.0343934	+	15.4759	15.5836	15.5649	13.9813	13.7221	14.671
A0A287A4Q7_S159	A0A287A4Q7	ACTN4	Alpha-actinin-4 OS=Sus scrofa OX=9823 GN=ACTN4 PE=1 SV=2	2.66714	1.41529	0.00270384	0.01745	+	14.854	14.7078	14.1544	13.1772	13.1198	13.1735
I3LUG7_S255	I3LUG7	MSH6	DNA mismatch repair protein OS=Sus scrofa OX=9823 GN=MSH6 PE=1 SV=3	2.66507	1.41417	0.0157623	0.0574597	+	17.9439	17.5421	18.3965	16.9084	16.0675	16.6641
F1SJB5_S37	F1SJB5	ANXA1	Annexin OS=Sus scrofa OX=9823 GN=ANXA1 PE=1 SV=3	2.66487	1.41407	0.00327646	0.0197373	+	14.1194	14.1257	13.8823	12.2661	12.9946	12.6245
A0A287AV22_S238	A0A287AV22	ARHGAP12	Rho GTPase activating protein 12 OS=Sus scrofa OX=9823 GN=ARHGAP12 PE=1 SV=1	2.65532	1.40888	0.0256087	0.0804341	+	14.7344	14.2793	14.3188	13.6094	13.1772	12.3192
I3LMP6_S411	I3LMP6	SHROOM4	Shroom family member 4 OS=Sus scrofa OX=9823 GN=SHROOM4 PE=3 SV=2	2.64137	1.40129	0.0254865	0.0803466	+	13.4188	13.8403	13.977	12.6874	12.7337	11.6112
A0A286ZJV5_S231	A0A286ZJV5	FOSL2	FOS like 2, AP-1 transcription factor subunit OS=Sus scrofa OX=9823 GN=FOSL2 PE=4 SV=1	2.63706	1.39893	0.0137298	0.0522916	+	16.1647	15.2991	15.9784	14.8012	14.104	14.3402
A0A286ZTZ2_S568	A0A286ZTZ2	PALM2AKAP2	PALM2-AKAP2 fusion OS=Sus scrofa OX=9823 GN=PALM2AKAP2 PE=1 SV=3	2.63649	1.39862	0.0454761	0.120751	+	14.946	15.2336	15.097	13.5082	14.6024	12.9702
A0A5G2QWB1_T218	A0A5G2QWB1	WDR44	WD repeat-containing protein 44 OS=Sus scrofa OX=9823 GN=WDR44 PE=4 SV=1	2.63409	1.3973	0.0193268	0.0661763	+	14.7817	14.9818	14.4344	12.6804	13.562	13.7635
A0A287ADD0_S1086	A0A287ADD0	SRRM2	Serine/arginine repetitive matrix 2 OS=Sus scrofa OX=9823 GN=SRRM2 PE=1 SV=2	2.62814	1.39404	0.000380125	0.00559635	+	19.4902	19.8192	19.7192	18.1221	18.3621	18.3623
F1S0W4_S388	F1S0W4	PRRC2B	Proline rich coiled-coil 2B OS=Sus scrofa OX=9823 GN=PRRC2B PE=1 SV=4	2.62167	1.39049	0.0364233	0.102727	+	15.7343	15.5259	15.832	15.0067	13.4943	14.4197
A0A5G2QPS5_S510	A0A5G2QPS5	FARP1	FERM, ARHGEF and pleckstrin domain-containing protein 1 OS=Sus scrofa OX=9823 GN=FARP1 PE=1 SV=1	2.62161	1.39045	0.0123161	0.0481624	+	14.9479	15.7528	15.3104	14.3781	13.8124	13.6492
F1SNZ3_S379	F1SNZ3	LIMD1	LIM domain-containing protein 1 OS=Sus scrofa OX=9823 GN=LIMD1 PE=1 SV=3	2.61501	1.38682	0.00854286	0.0371799	+	14.2542	14.2279	14.1644	12.3111	13.3011	12.8737
F1S540_S949	F1S540	ARHGAP29	Rho GTPase-activating protein 29 OS=Sus scrofa OX=9823 GN=ARHGAP29 PE=4 SV=3	2.60988	1.38398	0.00227745	0.0155963	+	14.7694	14.799	14.252	13.3861	13.2125	13.0699
A0A8W4FC34_S587	A0A8W4FC34	NCL	Nucleolin OS=Sus scrofa OX=9823 GN=NCL PE=1 SV=1	2.60816	1.38303	0.0029031	0.0182315	+	14.3009	13.5845	13.884	12.5798	12.4461	12.5944
A0A8W4FFJ0_S2518	A0A8W4FFJ0	NF1	Neurofibromin 1 OS=Sus scrofa OX=9823 GN=NF1 PE=1 SV=1	2.60698	1.38238	0.000385604	0.00563616	+	14.0116	14.1336	14.2135	12.5157	12.839	12.8569
A0A287BJ42_S324	A0A287BJ42	PPM1G	Protein phosphatase 1G OS=Sus scrofa OX=9823 GN=PPM1G PE=1 SV=1	2.59008	1.373	0.000522203	0.00652985	+	14.3099	14.2873	14.1173	12.9405	13.0252	12.6298
A0A287BFF3_T693	A0A287BFF3	CDK12	Cyclin-dependent kinase 12 OS=Sus scrofa OX=9823 GN=CDK12 PE=3 SV=3	2.58943	1.37263	0.0257701	0.0805217	+	13.6701	14.2313	14.9	13.0078	13.1256	12.55
A0A287B891_S328	A0A287B891	LRRFIP2	Leucine-rich repeat flightless-interacting protein 2 OS=Sus scrofa OX=9823 GN=LRRFIP2 PE=3 SV=2	2.58886	1.37232	0.00375798	0.0215319	+	17.1215	17.0593	16.9549	15.2331	15.8482	15.9374
A0A286ZRH1_S870	A0A286ZRH1	C7H6orf132	Chromosome 7 C6orf132 homolog OS=Sus scrofa OX=9823 GN=C7H6orf132 PE=4 SV=2	2.58748	1.37155	0.0101776	0.041805	+	13.6759	14.399	14.0494	12.937	12.2454	12.8273
A0A286ZM64_S425	A0A286ZM64	AFDN	Afadin, adherens junction formation factor OS=Sus scrofa OX=9823 GN=AFDN PE=1 SV=2	2.5857	1.37056	0.0283327	0.086339	+	14.2208	14.4717	14.1415	12.1172	13.3399	13.2652
A0A287AG90_S1411	A0A287AG90	SIPA1L1	Signal induced proliferation associated 1 like 1 OS=Sus scrofa OX=9823 GN=SIPA1L1 PE=4 SV=2	2.57969	1.3672	0.0141662	0.0534255	+	13.1846	14.1264	14.1341	12.3747	12.3355	12.6334
A0A287BLH2_S733	A0A287BLH2	SPAG9	C-Jun-amino-terminal kinase-interacting protein 4 isoform 1 OS=Sus scrofa OX=9823 GN=SPAG9 PE=1 SV=1	2.5722	1.363	0.00209994	0.0148538	+	16.7547	17.2419	17.0815	15.5878	15.4879	15.9135
A0A286ZQH4_S408	A0A286ZQH4	SPN	Sialophorin OS=Sus scrofa OX=9823 GN=SPN PE=4 SV=2	2.57047	1.36203	0.0264618	0.0819424	+	14.1221	14.7676	14.0533	13.4664	12.3508	13.0397
A0A286ZJZ9_S69	A0A286ZJZ9	RFC1	Replication factor C subunit 1 OS=Sus scrofa OX=9823 GN=RFC1 PE=3 SV=1	2.57036	1.36197	0.000820646	0.00832437	+	16.0679	15.978	16.2151	14.9675	14.5074	14.7002
F1RNA4_S134	F1RNA4	PHF12	PHD finger protein 12 OS=Sus scrofa OX=9823 GN=PHF12 PE=4 SV=5	2.56969	1.3616	0.000151004	0.00347883	+	13.9833	14.1936	14.0984	12.7524	12.8492	12.589
Q767L0_S106	Q767L0	ABCF1	ATP-binding cassette sub-family F member 1 OS=Sus scrofa OX=9823 GN=ABCF1 PE=3 SV=1	2.56169	1.3571	0.0229351	0.074272	+	16.7384	16.8148	16.574	16.0325	14.755	15.2683
I3L5I1_S287	I3L5I1	RRP1B	Ribosomal RNA processing 1B OS=Sus scrofa OX=9823 GN=RRP1B PE=3 SV=4	2.56081	1.3566	0.0367609	0.103335	+	14.6806	14.9335	14.9013	13.7402	14.0677	12.6377
A0A8W4FIU0_S488	A0A8W4FIU0	SSH2	protein-serine/threonine phosphatase OS=Sus scrofa OX=9823 GN=SSH2 PE=3 SV=1	2.55625	1.35403	0.000354752	0.00529505	+	13.958	14.156	14.2049	12.576	12.7855	12.8953
F1RM78_S452	F1RM78	LSR	Lipolysis stimulated lipoprotein receptor OS=Sus scrofa OX=9823 GN=LSR PE=3 SV=4	2.55161	1.35141	0.0101774	0.041805	+	15.3601	15.6528	15.4992	13.664	14.6431	14.1508
A0A287AQV4_S102	A0A287AQV4	CBS	Cystathionine beta-synthase OS=Sus scrofa OX=9823 GN=CBS PE=3 SV=3	2.55157	1.35138	0.020074	0.0678577	+	13.1302	14.1223	14.0881	12.684	12.4597	12.1427
F1RTL0_S1227	F1RTL0	KIF4A	Chromosome-associated kinesin KIF4A OS=Sus scrofa OX=9823 GN=KIF4A PE=3 SV=4	2.54441	1.34733	0.0204129	0.0686747	+	15.0452	14.1201	14.2189	13.1483	13.4628	12.7311
A0A286ZPP2_S4154	A0A286ZPP2	DST	Dystonin OS=Sus scrofa OX=9823 GN=DST PE=1 SV=1	2.54193	1.34592	0.0446769	0.11911	+	14.077	13.0447	14.3494	12.0434	12.5035	12.8864
A0A287AV22_T229	A0A287AV22	ARHGAP12	Rho GTPase activating protein 12 OS=Sus scrofa OX=9823 GN=ARHGAP12 PE=1 SV=1	2.53642	1.3428	0.00363906	0.0211965	+	14.7344	14.2793	14.3188	13.1861	13.3348	12.7831
A0A287AFT6_S115	A0A287AFT6	POLA2	DNA polymerase alpha subunit B OS=Sus scrofa OX=9823 GN=POLA2 PE=3 SV=2	2.5298	1.33902	0.000220402	0.00416547	+	14.9707	15.2176	15.2056	13.8472	13.657	13.8726
I3L773_S64	I3L773	OTUD5	ubiquitinyl hydrolase 1 OS=Sus scrofa OX=9823 GN=OTUD5 PE=3 SV=3	2.5297	1.33897	0.0449304	0.119711	+	14.7093	14.7601	14.8719	12.5952	13.5426	14.1865
A0A287A4G1_S447	A0A287A4G1	ZFP36L2	mRNA decay activator protein ZFP36 OS=Sus scrofa OX=9823 GN=ZFP36L2 PE=4 SV=1	2.51418	1.33009	0.0463622	0.122441	+	17.5691	17.2074	17.1792	15.1645	16.0897	16.7113
F1S7J6_S82	F1S7J6	SAFB	Scaffold attachment factor B OS=Sus scrofa OX=9823 GN=SAFB PE=1 SV=3	2.50288	1.32359	0.0123619	0.0482523	+	13.695	14.2225	14.192	13.113	12.7826	12.2432
O46374_S1332	O46374	TOP2A	DNA topoisomerase 2-alpha OS=Sus scrofa OX=9823 GN=TOP2A PE=2 SV=1	2.49388	1.31839	0.00163202	0.0123538	+	18.7893	18.3903	18.3052	17.3526	17.119	17.058
A0A8W4F8E8_S1923	A0A8W4F8E8	NCOR1	Nuclear receptor corepressor 1 OS=Sus scrofa OX=9823 GN=NCOR1 PE=3 SV=1	2.49385	1.31837	0.0166056	0.0598057	+	15.8891	15.9598	15.959	13.9873	15.1118	14.7537
A0A286ZZJ3_S281	A0A286ZZJ3	ZC3HAV1	Zinc finger CCCH-type antiviral protein 1 isoform 1 OS=Sus scrofa OX=9823 GN=ZC3HAV1 PE=1 SV=1	2.49191	1.31725	0.000177953	0.00383949	+	15.5738	15.7035	15.6967	14.1713	14.3806	14.4704
A7LKB1_S26	A7LKB1	SIRT1	NAD-dependent protein deacetylase sirtuin-1 isoform a OS=Sus scrofa OX=9823 GN=SIRT1 PE=2 SV=2	2.48758	1.31474	0.0231163	0.0746391	+	14.5598	14.0323	14.9142	12.8088	13.6923	13.061
A0A286ZST2_S1496	A0A286ZST2	PDCD11	Programmed cell death 11 OS=Sus scrofa OX=9823 GN=PDCD11 PE=4 SV=1	2.47765	1.30897	0.0211465	0.0704438	+	14.3926	14.9356	14.6399	12.7242	13.54	13.777
F1SRN4_S2345	F1SRN4	TRIO	non-specific serine/threonine protein kinase OS=Sus scrofa OX=9823 GN=TRIO PE=1 SV=3	2.47478	1.3073	0.0061061	0.0296853	+	14.1581	14.5152	14.0973	12.814	12.6737	13.3609
A0A4X1V2W3_S8	A0A4X1V2W3	EEF1B2	Elongation factor 1-beta OS=Sus scrofa OX=9823 GN=EEF1B2 PE=1 SV=1	2.46632	1.30236	0.00130098	0.010856	+	16.5735	16.836	16.5797	15.2012	15.2474	15.6335
P14287_S299	P14287	SPP1	Osteopontin OS=Sus scrofa OX=9823 GN=SPP1 PE=1 SV=1	2.45644	1.29657	0.00275001	0.0176625	+	19.1599	19.3884	19.3968	17.989	18.3454	17.721
I3LS70_S62	I3LS70	KPNA2	Importin subunit alpha OS=Sus scrofa OX=9823 GN=KPNA2 PE=1 SV=2	2.45631	1.29649	0.0205169	0.068931	+	16.867	17.3689	17.6066	16.526	15.6657	15.7613
F1SS95_S457	F1SS95	SETDB1	Histone-lysine N-methyltransferase SETDB1 isoform X1 OS=Sus scrofa OX=9823 GN=SETDB1 PE=2 SV=2	2.45447	1.29541	0.0395821	0.109237	+	14.5535	13.4242	14.5682	12.6252	13.2892	12.7453
A0A5G2QJW7_S692	A0A5G2QJW7	DENND1C	DENN domain containing 1C OS=Sus scrofa OX=9823 GN=DENND1C PE=4 SV=1	2.45319	1.29466	0.0440532	0.11767	+	14.3944	13.1042	14.2715	12.8143	12.2821	12.7897
A0A287B5Y3_S1499	A0A287B5Y3	MICAL3	F-actin monooxygenase OS=Sus scrofa OX=9823 GN=MICAL3 PE=1 SV=1	2.45271	1.29437	0.0491908	0.127379	+	16.0479	16.1221	15.9333	15.2904	15.1039	13.8258
A0A480JEG9_S603	A0A480JEG9	KLHL9	Kelch like family member 9 OS=Sus scrofa OX=9823 GN=KLHL9 PE=4 SV=1	2.44173	1.28791	0.00840583	0.0367722	+	13.3947	13.8023	13.4037	12.533	12.4125	11.7915
A0P8Z5_S679	A0P8Z5	UIMC1	BRCA1-A complex subunit RAP80 OS=Sus scrofa OX=9823 GN=UIMC1 PE=1 SV=1	2.43991	1.28683	0.0347464	0.099319	+	13.9728	14.2793	14.2821	12.6512	13.6655	12.357
F1RWL2_S1461	F1RWL2	MED1	Mediator of RNA polymerase II transcription subunit 1 OS=Sus scrofa OX=9823 GN=MED1 PE=3 SV=3	2.43941	1.28653	0.0339961	0.0978339	+	13.0757	14.2197	14.2947	12.561	12.4156	12.7538
F1RK06_S542	F1RK06	LRCH1	Leucine rich repeats and calponin homology domain containing 1 OS=Sus scrofa OX=9823 GN=LRCH1 PE=4 SV=4	2.43839	1.28593	0.000265276	0.00468543	+	16.4925	16.4578	16.3618	14.958	15.2154	15.2809
A0A287AV47_T270	A0A287AV47	SRRM1	Serine and arginine repetitive matrix 1 OS=Sus scrofa OX=9823 GN=SRRM1 PE=1 SV=1	2.4355	1.28422	0.00542905	0.0276815	+	18.4632	18.6895	18.7551	17.786	17.1164	17.1527
K7GKD3_S168	K7GKD3	IGF2BP2	Insulin like growth factor 2 mRNA binding protein 2 OS=Sus scrofa OX=9823 GN=IGF2BP2 PE=1 SV=4	2.4337	1.28315	0.00763953	0.0343779	+	16.4113	16.9541	16.7289	15.697	15.0175	15.5303
F1S033_S563	F1S033	BRD3	Bromodomain containing 3 OS=Sus scrofa OX=9823 GN=BRD3 PE=1 SV=3	2.42792	1.27972	0.019962	0.0675869	+	14.2652	13.9336	14.046	13.4345	12.3408	12.6303
F1RKZ6_S970	F1RKZ6	USP7	Ubiquitin carboxyl-terminal hydrolase 7 OS=Sus scrofa OX=9823 GN=USP7 PE=1 SV=3	2.42373	1.27723	0.0483387	0.12602	+	13.8056	13.462	14.4834	12.3038	12.2928	13.3228
A0A481CIL9_S230	A0A481CIL9	SH3KBP1	SH3 domain containing kinase binding protein 1 OS=Sus scrofa OX=9823 GN=SH3KBP1 PE=1 SV=1	2.42212	1.27627	0.0228567	0.0740747	+	13.936	14.1064	14.7856	12.5159	13.2189	13.2643
I3LUG7_S253	I3LUG7	MSH6	DNA mismatch repair protein OS=Sus scrofa OX=9823 GN=MSH6 PE=1 SV=3	2.41805	1.27385	0.00246451	0.0164254	+	18.1186	17.6601	17.8541	16.8651	16.513	16.4332
A0A8W4FFH6_S1534	A0A8W4FFH6	EPPK1	Epiplakin OS=Sus scrofa OX=9823 GN=EPPK1 PE=4 SV=1	2.40964	1.26882	0.00336097	0.019982	+	15.5772	15.3686	15.1382	14.0089	13.8686	14.3999
A0A8D1DJI5_S22	A0A8D1DJI5	TCP1	T-complex protein 1 subunit alpha OS=Sus scrofa OX=9823 GN=TCP1 PE=1 SV=1	2.40939	1.26866	0.025616	0.0804341	+	14.1011	14.2991	13.3692	12.78	12.2049	12.9785
A0A287BLH2_S265	A0A287BLH2	SPAG9	C-Jun-amino-terminal kinase-interacting protein 4 isoform 1 OS=Sus scrofa OX=9823 GN=SPAG9 PE=1 SV=1	2.4069	1.26718	0.00117503	0.0102489	+	14.0668	13.7913	14.2009	12.8417	12.5625	12.8531
A0A287BMI9_S170	A0A287BMI9	RBM34	RNA binding motif protein 34 OS=Sus scrofa OX=9823 GN=RBM34 PE=1 SV=1	2.39372	1.25925	0.0102909	0.0421887	+	16.2121	15.7394	15.636	14.6862	14.9205	14.2031
F1SF72_S260	F1SF72	GLCCI1	Glucocorticoid induced 1 OS=Sus scrofa OX=9823 GN=GLCCI1 PE=4 SV=3	2.38573	1.25443	0.0183661	0.0638671	+	14.8552	14.3733	14.3604	13.825	13.1138	12.8867
A0A287B7B6_S735	A0A287B7B6	PRKD3	Serine/threonine-protein kinase OS=Sus scrofa OX=9823 GN=PRKD3 PE=3 SV=2	2.38287	1.2527	0.022489	0.0730506	+	13.1219	13.6419	14.2062	12.6263	12.1214	12.4643
Q3ZD69_S301	Q3ZD69	LMNA	Prelamin-A/C OS=Sus scrofa OX=9823 GN=LMNA PE=3 SV=1	2.38124	1.25171	0.0384812	0.106825	+	15.1457	16.3471	15.9486	14.8136	14.7318	14.1407
A0A4X1U6X7_S146	A0A4X1U6X7	MPHOSPH10	U3 small nucleolar ribonucleoprotein protein MPP10 OS=Sus scrofa OX=9823 GN=MPHOSPH10 PE=3 SV=1	2.37889	1.25029	0.0328359	0.0953366	+	15.2963	15.8195	15.3529	14.9463	13.879	13.8926
A0A287AA78_S184	A0A287AA78	BAHD1	Bromo adjacent homology domain containing 1 OS=Sus scrofa OX=9823 GN=BAHD1 PE=4 SV=3	2.37405	1.24735	0.00140158	0.0114697	+	15.585	15.2992	15.2358	13.984	14.0375	14.3564
F1SF58_S36	F1SF58	PKIB	cAMP-dependent protein kinase inhibitor OS=Sus scrofa OX=9823 GN=PKIB PE=1 SV=3	2.3675	1.24337	0.0011468	0.0101488	+	14.6083	14.1866	14.1476	13.0607	13.1192	13.0325
A0A4X1UUX3_S60	A0A4X1UUX3	KIFAP3	Kinesin associated protein 3 OS=Sus scrofa OX=9823 GN=KIFAP3 PE=1 SV=1	2.35741	1.2372	0.00156263	0.012	+	13.9115	14.3023	13.8092	12.8761	12.6706	12.7647
A0A5G2QAG4_S979	A0A5G2QAG4	NHSL3	KIAA1522 OS=Sus scrofa OX=9823 GN=NHSL3 PE=4 SV=1	2.35265	1.23429	0.0493421	0.127503	+	14.4992	14.8808	14.6142	13.9495	13.76	12.5818
A0A286ZZJ3_S399	A0A286ZZJ3	ZC3HAV1	Zinc finger CCCH-type antiviral protein 1 isoform 1 OS=Sus scrofa OX=9823 GN=ZC3HAV1 PE=1 SV=1	2.34807	1.23148	0.0214224	0.0712233	+	15.4378	15.8622	15.8128	13.92	14.5147	14.9837
A0A4X1VUP7_S472	A0A4X1VUP7	TBC1D24	TBC1 domain family member 24 OS=Sus scrofa OX=9823 GN=TBC1D24 PE=1 SV=1	2.34019	1.22663	0.00818782	0.0361167	+	14.5828	14.3509	14.2173	13.3911	12.7015	13.3785
A0A287BF71_S393	A0A287BF71	TJP1	Tight junction protein 1 OS=Sus scrofa OX=9823 GN=TJP1 PE=1 SV=2	2.33873	1.22572	0.00229992	0.0156729	+	16.6194	16.6092	16.882	15.5334	15.189	15.7111
F1RI50_S458	F1RI50	FOXK1	Forkhead box K1 OS=Sus scrofa OX=9823 GN=FOXK1 PE=4 SV=3	2.3348	1.2233	0.00363477	0.0211965	+	16.7429	16.4749	16.2657	15.0132	15.2854	15.515
K7GLS3_S261	K7GLS3	MOSPD2	Motile sperm domain containing 2 OS=Sus scrofa OX=9823 GN=MOSPD2 PE=1 SV=2	2.33141	1.2212	0.0101736	0.041805	+	13.569	14.1376	14.397	12.7092	13.0256	12.7051
A0A4X1T6L4_S227	A0A4X1T6L4	SLC16A1	Monocarboxylate transporter 1 OS=Sus scrofa OX=9823 GN=SLC16A1 PE=1 SV=1	2.3312	1.22107	0.0433782	0.116159	+	13.539	14.5756	14.2846	12.504	13.4552	12.7769
I3LF70_S1367	I3LF70	MKI67	Marker of proliferation Ki-67 OS=Sus scrofa OX=9823 GN=MKI67 PE=1 SV=2	2.33061	1.22071	0.0363219	0.102669	+	14.6995	13.378	14.0278	12.7869	12.9981	12.6582
I3LRS5_S2	I3LRS5	ALDH1A1	aldehyde dehydrogenase (NAD(+)) OS=Sus scrofa OX=9823 GN=ALDH1A1 PE=1 SV=2	2.31728	1.21243	0.00179393	0.0132482	+	17.7897	17.9436	17.5444	16.7707	16.4873	16.3824
I3LNY6_S1550	I3LNY6	NES	Nestin OS=Sus scrofa OX=9823 GN=NES PE=1 SV=3	2.31515	1.21111	0.0273222	0.0839876	+	14.8666	14.3545	13.9961	13.6778	13.0737	12.8324
A0A287A9U8_S428	A0A287A9U8	NUP88	Nucleoporin 88 OS=Sus scrofa OX=9823 GN=NUP88 PE=4 SV=1	2.31283	1.20966	0.0451505	0.120146	+	13.8111	14.0932	13.727	12.1264	12.4145	13.4614
I3LH61_S546	I3LH61	NPHP4	Nephrocystin 4 OS=Sus scrofa OX=9823 GN=NPHP4 PE=4 SV=3	2.31258	1.2095	0.00374985	0.0215319	+	13.5572	14.0378	14.204	12.7351	12.7994	12.636
A0A287AAK5_S186	A0A287AAK5	LPIN2	phosphatidate phosphatase OS=Sus scrofa OX=9823 GN=LPIN2 PE=3 SV=1	2.30553	1.2051	0.00327088	0.0197373	+	16.5859	16.332	15.9462	15.1488	14.993	15.1071
A0A287AAK5_S187	A0A287AAK5	LPIN2	phosphatidate phosphatase OS=Sus scrofa OX=9823 GN=LPIN2 PE=3 SV=1	2.30553	1.2051	0.00327088	0.0197373	+	16.5859	16.332	15.9462	15.1488	14.993	15.1071
F1SMD1_S1003	F1SMD1	DAB2IP	DAB2 interacting protein OS=Sus scrofa OX=9823 GN=DAB2IP PE=1 SV=4	2.3051	1.20483	0.000762888	0.00792618	+	14.8078	14.9229	15.2301	13.7564	13.7416	13.8483
A0A287BT35_S256	A0A287BT35	KANK1	KN motif and ankyrin repeat domains 1 OS=Sus scrofa OX=9823 GN=KANK1 PE=1 SV=2	2.29978	1.2015	0.00558669	0.0280925	+	14.1696	14.5199	14.1178	13.1161	13.3554	12.7313
A0A286ZRE7_S441	A0A286ZRE7	OTUD4	ubiquitinyl hydrolase 1 OS=Sus scrofa OX=9823 GN=OTUD4 PE=4 SV=1	2.29206	1.19665	0.00804944	0.0356225	+	13.7963	13.7647	14.0504	12.3218	13.0978	12.6018
F1SJV0_S265	F1SJV0	BUD13	BUD13 homolog OS=Sus scrofa OX=9823 GN=BUD13 PE=3 SV=3	2.28612	1.1929	0.011686	0.0462097	+	16.3997	16.0458	16.1715	14.5242	15.1607	15.3533
F1RYU6_S585	F1RYU6	SDAD1	Protein SDA1 OS=Sus scrofa OX=9823 GN=SDAD1 PE=3 SV=1	2.28068	1.18947	0.00224044	0.0154678	+	16.8347	16.7949	16.9766	15.3615	15.8908	15.7854
F1S6T2_S124	F1S6T2	ARID3A	AT-rich interactive domain-containing protein 3 OS=Sus scrofa OX=9823 GN=ARID3A PE=1 SV=2	2.2774	1.18739	0.0018623	0.0136816	+	17.8908	18.0541	17.8496	16.4585	16.808	16.9659
A0A287AQW0_S286	A0A287AQW0	MPRIP	Myosin phosphatase Rho interacting protein OS=Sus scrofa OX=9823 GN=MPRIP PE=4 SV=2	2.27692	1.18709	0.0055572	0.0279774	+	15.7147	15.8936	15.3338	14.741	14.2729	14.3669
A0A287AQW0_S283	A0A287AQW0	MPRIP	Myosin phosphatase Rho interacting protein OS=Sus scrofa OX=9823 GN=MPRIP PE=4 SV=2	2.27691	1.18708	0.00555718	0.0279774	+	15.7522	15.9312	15.3714	14.7786	14.3105	14.4045
A0A4X1V0Q0_S1047	A0A4X1V0Q0	ZNF106	Zinc finger protein 106 OS=Sus scrofa OX=9823 GN=ZNF106 PE=4 SV=1	2.27276	1.18445	0.0024439	0.0163919	+	17.1218	17.5308	17.5203	16.4276	16.0985	16.0935
A0A5G2R2J4_S106	A0A5G2R2J4	GATAD2A	GATA zinc finger domain containing 2A OS=Sus scrofa OX=9823 GN=GATAD2A PE=1 SV=1	2.27218	1.18408	0.0002877	0.0049375	+	17.8994	18.0095	18.0105	16.9731	16.7152	16.6789
A0A286ZKS9_S124	A0A286ZKS9	SMARCAD1	SWI/SNF-related matrix-associated actin-dependent regulator of chromatin subfamily A containing DEAD/H box 1 OS=Sus scrofa OX=9823 GN=SMARCAD1 PE=3 SV=2	2.26445	1.17916	0.00755165	0.0341793	+	13.9785	13.4378	13.4169	12.1927	12.3988	12.7043
A0A5G2R2J4_S120	A0A5G2R2J4	GATAD2A	GATA zinc finger domain containing 2A OS=Sus scrofa OX=9823 GN=GATAD2A PE=1 SV=1	2.2635	1.17855	0.00137287	0.0112565	+	17.9608	18.1857	18.048	16.6299	17.0794	16.9495
A0A287BFR0_S414	A0A287BFR0	RBM12B	RNA binding motif protein 12B OS=Sus scrofa OX=9823 GN=RBM12B PE=1 SV=2	2.256	1.17377	0.000718586	0.00769061	+	16.1061	16.2074	16.0009	14.8705	14.7781	15.1444
A0A287BFR0_S837	A0A287BFR0	RBM12B	RNA binding motif protein 12B OS=Sus scrofa OX=9823 GN=RBM12B PE=1 SV=2	2.25456	1.17285	0.0151564	0.0559164	+	17.8279	17.1957	17.9813	16.5301	16.2057	16.7504
A0A5G2RAN6_S145	A0A5G2RAN6	INCENP	Inner centromere protein OS=Sus scrofa OX=9823 GN=INCENP PE=3 SV=2	2.25158	1.17094	0.0255535	0.0804341	+	17.6208	17.8371	17.9939	16.031	17.1034	16.8046
F1RT41_S629	F1RT41	SOBP	Sine oculis binding protein homolog OS=Sus scrofa OX=9823 GN=SOBP PE=3 SV=3	2.23033	1.15726	0.0238402	0.0762133	+	14.1015	13.5905	13.8248	12.9214	12.1029	13.0207
A0A287BKF1_S6	A0A287BKF1	EIF2AK2	Eukaryotic translation initiation factor 2 alpha kinase 2 OS=Sus scrofa OX=9823 GN=EIF2AK2 PE=1 SV=2	2.22475	1.15364	0.0255989	0.0804341	+	13.9017	13.7444	13.7311	12.0255	13.147	12.7438
A0A5G2RAN6_S334	A0A5G2RAN6	INCENP	Inner centromere protein OS=Sus scrofa OX=9823 GN=INCENP PE=3 SV=2	2.21918	1.15003	0.0059457	0.0291374	+	16.1244	16.236	16.2558	14.6424	15.1815	15.3423
A0A287AQX9_S286	A0A287AQX9	TJP2	Tight junction protein 2 OS=Sus scrofa OX=9823 GN=TJP2 PE=1 SV=2	2.2153	1.1475	0.0167652	0.0599221	+	19.3942	19.4298	19.4275	18.2654	17.7695	18.7741
A0A4X1W1R9_S155	A0A4X1W1R9	RFX3	Transcription factor RFX3 OS=Sus scrofa OX=9823 GN=RFX3 PE=4 SV=1	2.20731	1.14229	0.0148132	0.0550333	+	16.4355	16.3146	15.9087	15.5265	14.7822	14.9232
A0A4X1VC88_S52	A0A4X1VC88	MFAP1	Microfibril associated protein 1 OS=Sus scrofa OX=9823 GN=MFAP1 PE=3 SV=1	2.2061	1.1415	0.010036	0.0415894	+	16.4703	16.5062	17.1442	15.5672	15.3619	15.7671
A0A4X1VC88_S53	A0A4X1VC88	MFAP1	Microfibril associated protein 1 OS=Sus scrofa OX=9823 GN=MFAP1 PE=3 SV=1	2.2061	1.1415	0.010036	0.0415894	+	16.4703	16.5062	17.1442	15.5672	15.3619	15.7671
A0A287BLL9_S1759	A0A287BLL9	ARID1A	AT-rich interaction domain 1A OS=Sus scrofa OX=9823 GN=ARID1A PE=1 SV=2	2.20118	1.13828	0.000304618	0.00500468	+	13.9826	14.2273	14.1034	13.0983	12.8825	12.9178
A0A287B4F5_S170	A0A287B4F5	DBN1	Drebrin 1 OS=Sus scrofa OX=9823 GN=DBN1 PE=1 SV=2	2.1985	1.13652	0.0215467	0.0715803	+	13.9269	13.6185	14.3813	12.9527	13.1456	12.4188
A0A5G2QS97_S666	A0A5G2QS97	LRRFIP1	Leucine-rich repeat flightless-interacting protein 1 OS=Sus scrofa OX=9823 GN=LRRFIP1 PE=1 SV=2	2.18118	1.12511	0.00680473	0.031838	+	17.5217	17.4054	16.8409	16.1002	16.249	16.0434
A0A286ZUS9_S93	A0A286ZUS9	INAVA	Innate immunity activator OS=Sus scrofa OX=9823 GN=INAVA PE=4 SV=2	2.16936	1.11727	0.000971515	0.00928824	+	13.7664	14.1487	13.9763	12.8242	12.7449	12.9705
A0A287A9U8_S515	A0A287A9U8	NUP88	Nucleoporin 88 OS=Sus scrofa OX=9823 GN=NUP88 PE=4 SV=1	2.16242	1.11265	0.0121325	0.0476644	+	13.6199	13.4835	13.4984	12.6233	11.9205	12.7201
A0A287ADC6_T148	A0A287ADC6	JDP2	Jun dimerization protein 2 OS=Sus scrofa OX=9823 GN=JDP2 PE=4 SV=1	2.15864	1.11012	0.0111437	0.0446485	+	13.6727	14.4448	14.1368	12.809	12.9389	13.1761
A0A287BKD5_S677	A0A287BKD5	PTPN12	protein-tyrosine-phosphatase OS=Sus scrofa OX=9823 GN=PTPN12 PE=3 SV=2	2.15855	1.11006	0.00562382	0.0282123	+	20.0364	19.7232	19.4634	18.4002	18.6859	18.8068
A0A286ZUJ8_S169	A0A286ZUJ8	PIP4P1	Phosphatidylinositol-4,5-bisphosphate 4-phosphatase OS=Sus scrofa OX=9823 GN=PIP4P1 PE=1 SV=1	2.15495	1.10765	0.00606399	0.0295463	+	14.4773	13.9421	13.9131	13.2024	12.8971	12.91
A0A5G2QJ50_S352	A0A5G2QJ50	LOC100522401	FAM21/CAPZIP domain-containing protein OS=Sus scrofa OX=9823 GN=LOC100522401 PE=1 SV=1	2.1518	1.10554	0.00458385	0.0245313	+	13.7683	13.9649	13.4063	12.4098	12.7501	12.663
A0A287BL20_S1271	A0A287BL20	MAP1B	Microtubule associated protein 1B OS=Sus scrofa OX=9823 GN=MAP1B PE=1 SV=1	2.14406	1.10034	0.0185235	0.0643087	+	18.2006	18.3495	19.0667	17.2771	17.6327	17.4061
A0A4X1TGU9_S399	A0A4X1TGU9	EIF3E	Eukaryotic translation initiation factor 3 subunit E OS=Sus scrofa OX=9823 GN=EIF3E PE=1 SV=1	2.14366	1.10008	0.0327389	0.0951853	+	14.8322	14.3252	14.6162	12.8762	13.7272	13.8699
A0A286ZS33_S700	A0A286ZS33	BRCA1	Breast cancer type 1 susceptibility protein homolog OS=Sus scrofa OX=9823 GN=BRCA1 PE=4 SV=2	2.14164	1.09872	0.0324625	0.0946413	+	13.5417	13.464	14.2966	12.2425	12.9348	12.8289
A0A287AHW3_S156	A0A287AHW3	CEP43	Centrosomal protein 43 OS=Sus scrofa OX=9823 GN=CEP43 PE=3 SV=2	2.13635	1.09515	0.0489563	0.127005	+	16.5903	16.302	17.1708	15.1554	15.4637	16.1586
A0A287AHW3_S160	A0A287AHW3	CEP43	Centrosomal protein 43 OS=Sus scrofa OX=9823 GN=CEP43 PE=3 SV=2	2.13635	1.09515	0.0489563	0.127005	+	16.5903	16.302	17.1708	15.1554	15.4637	16.1586
A0A287AFH8_S891	A0A287AFH8	LMO7	LIM domain 7 OS=Sus scrofa OX=9823 GN=LMO7 PE=1 SV=3	2.1359	1.09485	0.0047163	0.0249391	+	18.2733	18.3023	18.3875	16.8478	17.4004	17.4304
I3LGC2_S134	I3LGC2	RRBP1	Ribosome binding protein 1 OS=Sus scrofa OX=9823 GN=RRBP1 PE=4 SV=3	2.13361	1.0933	6.76216e-05	0.00264096	+	17.8615	17.9178	17.9387	16.6968	16.8483	16.8931
F6Q4L6_S188	F6Q4L6	SLC25A24	Solute carrier family 25 member 24 OS=Sus scrofa OX=9823 GN=SLC25A24 PE=1 SV=3	2.1324	1.09248	0.0137183	0.0522916	+	13.9439	14.2118	14.1022	13.3813	12.5308	13.0683
A0A286ZKS9_S127	A0A286ZKS9	SMARCAD1	SWI/SNF-related matrix-associated actin-dependent regulator of chromatin subfamily A containing DEAD/H box 1 OS=Sus scrofa OX=9823 GN=SMARCAD1 PE=3 SV=2	2.13024	1.09102	0.0045762	0.024524	+	14.1993	13.7392	13.799	13.0364	12.8205	12.6076
I3LP32_S209	I3LP32	PRPF38A	Pre-mRNA-splicing factor 38A OS=Sus scrofa OX=9823 GN=PRPF38A PE=3 SV=2	2.12146	1.08506	0.00894233	0.0384838	+	13.8023	14.4018	13.813	12.8923	12.74	13.1297
A0A5K1U589_S69	A0A5K1U589	UBA1	Ubiquitin-like modifier-activating enzyme 1 OS=Sus scrofa OX=9823 GN=UBA1 PE=1 SV=2	2.12119	1.08487	0.0217285	0.0717756	+	13.9097	13.6413	13.6587	13.1708	12.192	12.5923
F1S3I5_S777	F1S3I5	DNMT1	DNA (cytosine-5)-methyltransferase OS=Sus scrofa OX=9823 GN=DNMT1 PE=3 SV=5	2.1115	1.07827	0.00114979	0.0101489	+	19.0541	18.8213	18.8151	17.6854	17.7482	18.0221
F1RM55_S82	F1RM55	MAN2A1	Alpha-mannosidase OS=Sus scrofa OX=9823 GN=MAN2A1 PE=1 SV=2	2.10993	1.07719	0.0402011	0.110479	+	13.0934	14.0583	14.0877	12.4473	12.9575	12.6031
A0A287BI06_S468	A0A287BI06	DCAF5	DDB1 and CUL4 associated factor 5 OS=Sus scrofa OX=9823 GN=DCAF5 PE=4 SV=2	2.10935	1.0768	0.0178661	0.0626685	+	15.6381	16.1205	15.969	15.2592	14.8027	14.4353
A0A5G2QMU0_S1334	A0A5G2QMU0	WDR11	WD repeat domain 11 OS=Sus scrofa OX=9823 GN=WDR11 PE=1 SV=2	2.10894	1.07652	0.0225758	0.0732762	+	14.2904	14.4087	14.1937	12.8358	13.0343	13.7932
Q2XVP4_S48	Q2XVP4	TUBA1B	Tubulin alpha-1B chain OS=Sus scrofa OX=9823 GN=TUBA1B PE=1 SV=1	2.10691	1.07513	0.00161085	0.0122154	+	16.4996	16.1177	16.3691	15.14	15.1977	15.4233
A0A287B7A1_S256	A0A287B7A1	C4H1orf226	PID domain-containing protein OS=Sus scrofa OX=9823 GN=C4H1orf226 PE=4 SV=2	2.10551	1.07417	0.0470325	0.123539	+	14.8437	14.7188	14.2293	12.8683	13.7939	13.9071
I3LLK1_S1202	I3LLK1	RANBP2	RAN binding protein 2 OS=Sus scrofa OX=9823 GN=RANBP2 PE=1 SV=3	2.10136	1.07132	0.0296791	0.088851	+	18.7387	18.8128	18.4168	16.9856	17.8549	17.9138
A0A287AEG1_S650	A0A287AEG1	MACF1	Microtubule actin crosslinking factor 1 OS=Sus scrofa OX=9823 GN=MACF1 PE=4 SV=2	2.09337	1.06583	0.0188239	0.0649791	+	14.0596	14.4379	13.7256	13.2261	13.167	12.6326
A0A5G2QBB2_S1027	A0A5G2QBB2	PLEKHA5	Pleckstrin homology domain containing A5 OS=Sus scrofa OX=9823 GN=PLEKHA5 PE=1 SV=1	2.08539	1.06031	0.00454374	0.0243809	+	15.8926	16.4235	16.0086	15.1632	14.8709	15.1097
A0A4X1U6X7_S167	A0A4X1U6X7	MPHOSPH10	U3 small nucleolar ribonucleoprotein protein MPP10 OS=Sus scrofa OX=9823 GN=MPHOSPH10 PE=3 SV=1	2.08457	1.05975	0.000920122	0.00888473	+	16.2661	16.5212	16.6173	15.462	15.29	15.4734
A0A5G2QPS5_S506	A0A5G2QPS5	FARP1	FERM, ARHGEF and pleckstrin domain-containing protein 1 OS=Sus scrofa OX=9823 GN=FARP1 PE=1 SV=1	2.07501	1.05312	0.00820996	0.0361392	+	16.2229	16.8632	16.3679	15.6035	15.4182	15.2729
A0A287ADD0_S1305	A0A287ADD0	SRRM2	Serine/arginine repetitive matrix 2 OS=Sus scrofa OX=9823 GN=SRRM2 PE=1 SV=2	2.05717	1.04066	0.0158136	0.0575398	+	13.5957	14.2852	14.3973	12.9691	13.0095	13.1777
A0A286ZYY8_S1494	A0A286ZYY8	MYBBP1A	MYB binding protein 1a OS=Sus scrofa OX=9823 GN=MYBBP1A PE=1 SV=2	2.05622	1.04	0.0186761	0.0646288	+	18.4309	17.9429	17.7977	17.3769	16.7167	16.9579
F1SV46_S72	F1SV46	MAP7D1	MAP7 domain containing 1 OS=Sus scrofa OX=9823 GN=MAP7D1 PE=1 SV=5	2.05387	1.03834	0.00672009	0.0314767	+	17.5699	17.4093	17.0641	16.1334	16.2194	16.5754
A0A480J3V8_S182	A0A480J3V8	KRT19	Keratin, type I cytoskeletal 19 OS=Sus scrofa OX=9823 GN=KRT19 PE=1 SV=1	2.05321	1.03788	0.00410401	0.0227332	+	13.9711	14.3168	13.8481	13.2186	12.9065	12.8972
A0A4X1TUN3_S324	A0A4X1TUN3	TAOK3	Serine/threonine-protein kinase TAO3 OS=Sus scrofa OX=9823 GN=TAOK3 PE=4 SV=1	2.04962	1.03536	0.0215734	0.0716127	+	14.0457	13.7823	13.513	12.2719	13.017	12.9461
A0A4X1SJ12_S521	A0A4X1SJ12	NOP56	Nucleolar protein 56 OS=Sus scrofa OX=9823 GN=NOP56 PE=1 SV=1	2.03698	1.02643	0.00153471	0.0119151	+	17.8588	17.9883	18.0829	16.8989	16.779	17.1728
F1RI50_S431	F1RI50	FOXK1	Forkhead box K1 OS=Sus scrofa OX=9823 GN=FOXK1 PE=4 SV=3	2.03604	1.02576	0.0304109	0.0905915	+	17.0254	16.815	17.1022	16.2785	16.2319	15.3549
A0A286ZTL2_S1972	A0A286ZTL2	DMXL1	Dmx like 1 OS=Sus scrofa OX=9823 GN=DMXL1 PE=1 SV=1	2.03586	1.02564	0.011355	0.0451113	+	15.1335	15.292	15.4475	13.8687	14.331	14.5964
A0A287BNE9_S51	A0A287BNE9	TRIM28	Tripartite motif containing 28 OS=Sus scrofa OX=9823 GN=TRIM28 PE=4 SV=2	2.03383	1.0242	0.0178018	0.0625463	+	17.7926	17.3293	16.9898	16.1401	16.5697	16.3293
I3L7N2_S815	I3L7N2	AFF4	AF4/FMR2 family member 4 isoform X1 OS=Sus scrofa OX=9823 GN=AFF4 PE=3 SV=3	2.01906	1.01368	0.00610652	0.0296853	+	13.9983	14.5126	14.0458	13.0512	13.3673	13.0971
F1RP76_S385	F1RP76	SCEL	Sciellin OS=Sus scrofa OX=9823 GN=SCEL PE=4 SV=4	2.01128	1.00811	0.0115235	0.0457381	+	13.4677	13.8309	13.709	13.0193	12.6426	12.3214
F1RTF0_T610	F1RTF0	PRRC2A	Proline rich coiled-coil 2A OS=Sus scrofa OX=9823 GN=PRRC2A PE=1 SV=2	2.01105	1.00795	0.0286828	0.0868473	+	16.4446	16.2128	16.9756	15.1463	15.6593	15.8037
A0A480QH44_S1867	A0A480QH44	CHD7	DNA helicase OS=Sus scrofa OX=9823 GN=CHD7 PE=3 SV=1	2.0104	1.00748	0.0407179	0.111142	+	13.8894	14.1943	13.802	13.5151	12.9283	12.4199
A0A287AG90_S1413	A0A287AG90	SIPA1L1	Signal induced proliferation associated 1 like 1 OS=Sus scrofa OX=9823 GN=SIPA1L1 PE=4 SV=2	2.00896	1.00645	0.0199449	0.0675831	+	13.3848	14.1264	14.1341	12.9927	12.6735	12.9599
A0A286ZU43_S20	A0A286ZU43	MBIP	MAP3K12 binding inhibitory protein 1 OS=Sus scrofa OX=9823 GN=MBIP PE=4 SV=1	2.00444	1.0032	0.0316499	0.0929758	+	14.0867	14.5928	14.5344	13.7418	13.5833	12.8792
A0A8W4F8E8_S2061	A0A8W4F8E8	NCOR1	Nuclear receptor corepressor 1 OS=Sus scrofa OX=9823 GN=NCOR1 PE=3 SV=1	19.9072	4.31522	0.00645397	0.0306708	+	17.6822	17.403	17.5593	14.8393	12.7462	12.1134
F1SDP1_S16	F1SDP1	EEF1AKMT2	EEF1A lysine methyltransferase 2 OS=Sus scrofa OX=9823 GN=EEF1AKMT2 PE=3 SV=4	19.7266	4.30207	1.14744e-05	0.00166495	+	16.9637	17.2275	16.8602	12.4858	12.7868	12.8726
A0A286ZIL6_S2634	A0A286ZIL6	BOD1L1	Biorientation of chromosomes in cell division 1 like 1 OS=Sus scrofa OX=9823 GN=BOD1L1 PE=4 SV=2	19.6683	4.2978	3.59941e-05	0.00200221	+	17.1539	16.4464	16.9813	12.5687	12.5865	12.533
A0A286ZXD9_S1872	A0A286ZXD9	MAP4	Microtubule-associated protein OS=Sus scrofa OX=9823 GN=MAP4 PE=1 SV=3	19.1144	4.25659	0.000843072	0.00846867	+	17.6332	17.8921	18.74	14.1934	14.1385	13.1637
A0A480TQM2_S302	A0A480TQM2	SCFD1	Sec1 family domain containing 1 OS=Sus scrofa OX=9823 GN=SCFD1 PE=1 SV=1	19.1016	4.25562	0.00024786	0.00450614	+	17.2879	16.4905	16.7329	12.1047	12.6812	12.9586
A0A286ZLW8_S2011	A0A286ZLW8	MAP2	Microtubule-associated protein OS=Sus scrofa OX=9823 GN=MAP2 PE=4 SV=1	18.8708	4.23808	0.00048796	0.00628712	+	17.2263	16.0834	16.5289	12.5008	11.9153	12.7083
A0A287BKD5_S607	A0A287BKD5	PTPN12	protein-tyrosine-phosphatase OS=Sus scrofa OX=9823 GN=PTPN12 PE=3 SV=2	18.7377	4.22787	4.80039e-05	0.00239476	+	17.4994	16.9401	17.2465	12.7896	13.3094	12.9033
I3LG02_S352	I3LG02	CCNL1	Cyclin-L1 OS=Sus scrofa OX=9823 GN=CCNL1 PE=3 SV=1	18.5717	4.21504	6.9896e-05	0.00264096	+	17.612	16.8647	17.4218	12.8786	13.1502	13.2246
Q06AA0_S301	Q06AA0	SRSF6	SFRS6 OS=Sus scrofa OX=9823 GN=SRSF6 PE=1 SV=1	18.1911	4.18516	0.0207025	0.0693218	+	17.3859	19.387	19.3385	16.0678	14.5926	12.8955
A0A287B756_S486	A0A287B756	RPRD2	Regulation of nuclear pre-mRNA domain containing 2 OS=Sus scrofa OX=9823 GN=RPRD2 PE=1 SV=2	17.8392	4.15698	3.68969e-06	0.00109722	+	16.8189	17.0978	16.8321	12.8063	12.6161	12.8556
A0A286ZXD9_S1866	A0A286ZXD9	MAP4	Microtubule-associated protein OS=Sus scrofa OX=9823 GN=MAP4 PE=1 SV=3	17.7981	4.15365	0.00034025	0.00526394	+	17.8439	17.7791	18.656	14.1979	14.143	13.4771
I3LUL2_S97	I3LUL2	ZNF768	Zinc finger protein 768 OS=Sus scrofa OX=9823 GN=ZNF768 PE=1 SV=1	17.538	4.13241	0.000894863	0.00876056	+	17.6598	17.3084	17.3337	14.0079	12.459	13.4379
I3LFN8_S312	I3LFN8	PKP3	Plakophilin 3 OS=Sus scrofa OX=9823 GN=PKP3 PE=1 SV=4	17.5149	4.13051	3.59507e-05	0.00200221	+	16.5975	17.1156	16.6988	12.7223	12.4273	12.8708
I3LGX0_S396	I3LGX0	PPIL4	Peptidyl-prolyl cis-trans isomerase OS=Sus scrofa OX=9823 GN=PPIL4 PE=1 SV=3	17.3919	4.12034	0.00251768	0.0165979	+	17.6366	15.6343	17.0388	12.8908	12.6671	12.3908
F1RK19_S307	F1RK19	PHF11	PHD finger protein 11 OS=Sus scrofa OX=9823 GN=PHF11 PE=4 SV=2	17.3744	4.11889	0.00126471	0.0107008	+	16.4187	16.7784	17.7509	12.611	12.4867	13.4936
A0A286ZST1_S682	A0A286ZST1	ATF7IP	Activating transcription factor 7 interacting protein OS=Sus scrofa OX=9823 GN=ATF7IP PE=3 SV=2	17.3362	4.11572	0.00527627	0.0270449	+	18.5847	17.5404	17.5269	15.0688	12.9335	13.3026
F1RKH0_S234	F1RKH0	SUDS3	SDS3 homolog, SIN3A corepressor complex component OS=Sus scrofa OX=9823 GN=SUDS3 PE=4 SV=3	17.241	4.10777	0.0205216	0.068931	+	18.7847	18.8002	19.0087	15.4106	12.6058	16.2538
A0A287APV2_S1969	A0A287APV2	MYO18A	Myosin XVIIIA OS=Sus scrofa OX=9823 GN=MYO18A PE=1 SV=2	17.0167	4.08888	1.36689e-05	0.00172782	+	17.077	17.0578	17.1363	12.8092	13.3137	12.8816
A0A286ZZJ3_S459	A0A286ZZJ3	ZC3HAV1	Zinc finger CCCH-type antiviral protein 1 isoform 1 OS=Sus scrofa OX=9823 GN=ZC3HAV1 PE=1 SV=1	16.8979	4.07877	2.12685e-05	0.00172782	+	16.5582	16.8606	16.9651	12.9117	12.4725	12.7633
F1SUT8_S898	F1SUT8	EPHA2	receptor protein-tyrosine kinase OS=Sus scrofa OX=9823 GN=EPHA2 PE=4 SV=2	16.7727	4.06804	7.57487e-06	0.00145496	+	16.6527	16.7705	16.7577	12.5125	12.9212	12.5431
A0A5G2QZQ7_S268	A0A5G2QZQ7	RANBP3	RAN binding protein 3 OS=Sus scrofa OX=9823 GN=RANBP3 PE=1 SV=2	16.5874	4.05202	0.00256212	0.0168385	+	17.6149	17.5181	17.7471	14.5789	12.504	13.6411
A0A286ZS85_S2104	A0A286ZS85	PRRC2C	Proline rich coiled-coil 2C OS=Sus scrofa OX=9823 GN=PRRC2C PE=1 SV=2	16.4221	4.03757	0.000116596	0.00327319	+	17.2253	17.3259	17.1053	13.6601	12.7557	13.1279
A0A4X1UTE2_S379	A0A4X1UTE2	HNRNPK	Heterogeneous nuclear ribonucleoprotein K OS=Sus scrofa OX=9823 GN=HNRNPK PE=1 SV=1	16.3924	4.03495	0.000391277	0.00568022	+	16.2537	16.8527	17.1354	13.2127	12.3402	12.5841
A0A287AJ85_S226	A0A287AJ85	SNRNP70	U1 small nuclear ribonucleoprotein 70 kDa OS=Sus scrofa OX=9823 GN=SNRNP70 PE=1 SV=3	16.2802	4.02505	0.000195517	0.00400385	+	17.1378	16.7637	17.2834	12.5379	13.4421	13.1298
F1RK19_S306	F1RK19	PHF11	PHD finger protein 11 OS=Sus scrofa OX=9823 GN=PHF11 PE=4 SV=2	16.2686	4.02402	0.000626658	0.00717448	+	16.4187	16.7784	17.7509	12.8242	12.8666	13.1852
A0A287B150_S969	A0A287B150	LLGL2	LLGL scribble cell polarity complex component 2 OS=Sus scrofa OX=9823 GN=LLGL2 PE=3 SV=2	16.1595	4.01431	0.000212409	0.0041539	+	16.2678	16.6391	16.5862	13.0214	12.0245	12.4043
A0A287ALE7_S262	A0A287ALE7	MISP	Mitotic interactor and substrate of PLK1 OS=Sus scrofa OX=9823 GN=MISP PE=1 SV=1	16.1576	4.01414	0.000354062	0.00529505	+	16.6819	15.7863	16.62	12.5863	12.5272	11.9322
F1RIV2_S25	F1RIV2	MAFK	MAF bZIP transcription factor K OS=Sus scrofa OX=9823 GN=MAFK PE=4 SV=1	153.024	7.25761	5.1409e-05	0.00239476	+	20.1132	20.2238	20.1406	12.1547	13.4882	13.0618
A0A287ADD0_S2016	A0A287ADD0	SRRM2	Serine/arginine repetitive matrix 2 OS=Sus scrofa OX=9823 GN=SRRM2 PE=1 SV=2	15.9881	3.99892	0.000404932	0.0057735	+	16.6916	16.7451	17.7928	12.9653	13.2348	13.0327
A0A287B7B6_S41	A0A287B7B6	PRKD3	Serine/threonine-protein kinase OS=Sus scrofa OX=9823 GN=PRKD3 PE=3 SV=2	15.8417	3.98566	5.888e-05	0.00242399	+	17.3745	16.8543	16.8611	12.9082	13.3313	12.8934
A0A287BFR0_S412	A0A287BFR0	RBM12B	RNA binding motif protein 12B OS=Sus scrofa OX=9823 GN=RBM12B PE=1 SV=2	15.8119	3.98294	1.91864e-05	0.00172782	+	16.4283	16.4471	16.4958	12.2859	12.3278	12.8087
F1SDP1_S20	F1SDP1	EEF1AKMT2	EEF1A lysine methyltransferase 2 OS=Sus scrofa OX=9823 GN=EEF1AKMT2 PE=3 SV=4	15.7092	3.97354	1.52758e-05	0.00172782	+	16.8894	17.2163	16.8108	12.967	12.8442	13.1847
I3L598_S1053	I3L598	ZFR	Zinc finger RNA-binding protein OS=Sus scrofa OX=9823 GN=ZFR PE=1 SV=2	15.604	3.96385	0.00215171	0.0150603	+	17.173	16.5684	15.8032	12.5715	13.2343	11.8473
A0A287BL20_S1785	A0A287BL20	MAP1B	Microtubule associated protein 1B OS=Sus scrofa OX=9823 GN=MAP1B PE=1 SV=1	15.4555	3.95004	0.000112758	0.0032296	+	16.6291	16.3974	16.6569	12.7893	12.1198	12.9241
A0A287BKZ4_S631	A0A287BKZ4	CDH6	Cadherin-6 OS=Sus scrofa OX=9823 GN=CDH6 PE=1 SV=3	15.3358	3.93883	0.000145193	0.00347724	+	16.6807	17.2211	17.3279	13.0632	12.8461	13.504
F1SV46_S556	F1SV46	MAP7D1	MAP7 domain containing 1 OS=Sus scrofa OX=9823 GN=MAP7D1 PE=1 SV=5	15.233	3.92913	0.000115513	0.00326441	+	16.4686	16.5885	16.1835	12.8265	12.0391	12.5875
F1RK19_S301	F1RK19	PHF11	PHD finger protein 11 OS=Sus scrofa OX=9823 GN=PHF11 PE=4 SV=2	15.206	3.92656	0.000814931	0.00830407	+	16.0313	16.3646	17.311	12.2959	12.9889	12.6424
F1S535_S483	F1S535	FNBP1L	Formin-binding protein 1-like OS=Sus scrofa OX=9823 GN=FNBP1L PE=1 SV=5	15.0526	3.91194	0.00245918	0.0164254	+	17.9919	16.5556	17.0801	14.0867	12.8766	12.9285
A0A287AAD9_S285	A0A287AAD9	TJP3	Tight junction protein 3 OS=Sus scrofa OX=9823 GN=TJP3 PE=1 SV=2	15.023	3.9091	0.000149775	0.00347883	+	16.899	16.7964	16.7818	13.2861	12.3763	13.0875
A0A286ZXM0_S766	A0A286ZXM0	AHNAK2	PDZ domain-containing protein OS=Sus scrofa OX=9823 GN=AHNAK2 PE=1 SV=1	15.0101	3.90786	0.00132796	0.0109946	+	17.306	16.4372	15.8552	12.1655	12.6946	13.0147
A0A5G2RBM6_S120	A0A5G2RBM6	GLRX3	Glutaredoxin 3 OS=Sus scrofa OX=9823 GN=GLRX3 PE=1 SV=2	15.0082	3.90768	8.77532e-05	0.00275545	+	16.3475	16.3874	16.7604	12.323	12.4566	12.9926
I3LQY2_S385	I3LQY2	ERCC5	ERCC excision repair 5, endonuclease OS=Sus scrofa OX=9823 GN=ERCC5 PE=3 SV=4	15.0048	3.90736	7.2518e-05	0.00264096	+	16.503	16.9538	16.7788	12.5716	13.2082	12.7337
F1SV46_S552	F1SV46	MAP7D1	MAP7 domain containing 1 OS=Sus scrofa OX=9823 GN=MAP7D1 PE=1 SV=5	14.6614	3.87395	8.28937e-05	0.00268234	+	16.5424	16.5885	16.1097	12.8781	12.2532	12.4873
I3LUG6_S41	I3LUG6	TBCEL	Leucine-rich repeat-containing protein 51 OS=Sus scrofa OX=9823 GN=TBCEL PE=4 SV=4	14.6402	3.87186	0.000204483	0.00414738	+	17.2683	16.2925	16.9469	12.8731	12.8904	13.1287
F1SRW1_S916	F1SRW1	EPHA1	receptor protein-tyrosine kinase OS=Sus scrofa OX=9823 GN=EPHA1 PE=4 SV=1	14.443	3.8523	5.43674e-06	0.00117919	+	16.7953	16.6646	16.4867	12.9411	12.7777	12.6709
A0A287BLL9_S703	A0A287BLL9	ARID1A	AT-rich interaction domain 1A OS=Sus scrofa OX=9823 GN=ARID1A PE=1 SV=2	14.4242	3.85042	4.45004e-07	0.000471593	+	16.4498	16.4019	16.392	12.4426	12.6151	12.6347
F1RZL4_T761	F1RZL4	ADAM9	ADAM metallopeptidase domain 9 OS=Sus scrofa OX=9823 GN=ADAM9 PE=1 SV=1	14.3461	3.84259	0.000218606	0.00416547	+	17.3605	16.6049	16.8082	12.9823	12.7963	13.4672
F1S880_S176	F1S880	NSFL1C	NSFL1 cofactor p47 OS=Sus scrofa OX=9823 GN=NSFL1C PE=1 SV=3	14.0373	3.81119	0.0015308	0.0119151	+	20.5938	19.716	19.9529	17.0301	15.579	16.22
A0A287BG95_S307	A0A287BG95	CHD3	DNA helicase OS=Sus scrofa OX=9823 GN=CHD3 PE=1 SV=2	14.0089	3.80827	7.14424e-06	0.00144212	+	16.4761	16.0883	16.166	12.4468	12.3556	12.5033
A0A287AF76_S567	A0A287AF76	EIF4G3	Eukaryotic translation initiation factor 4 gamma 3 OS=Sus scrofa OX=9823 GN=EIF4G3 PE=1 SV=1	13.9456	3.80173	0.000374684	0.00555345	+	17.0001	16.7403	16.9613	13.6077	12.4729	13.216
A0A287AYD5_S2043	A0A287AYD5	MAP1A	Microtubule associated protein 1A OS=Sus scrofa OX=9823 GN=MAP1A PE=1 SV=2	13.9352	3.80066	0.00145159	0.011686	+	16.5691	15.677	16.5263	11.6907	12.7081	12.9717
A0A287ATK3_S4611	A0A287ATK3	BLTP1	KIAA1109 OS=Sus scrofa OX=9823 GN=BLTP1 PE=4 SV=2	13.9096	3.79801	0.000290982	0.0049609	+	16.9818	15.9513	16.622	12.7024	12.543	12.9157
A0A287AQX9_S282	A0A287AQX9	TJP2	Tight junction protein 2 OS=Sus scrofa OX=9823 GN=TJP2 PE=1 SV=2	13.8681	3.7937	0.00292938	0.0183151	+	15.9776	16.5505	16.7554	12.4556	13.6415	11.8053
A0A5G2QU52_S1204	A0A5G2QU52	LARP4B	La ribonucleoprotein 4B OS=Sus scrofa OX=9823 GN=LARP4B PE=4 SV=2	13.7995	3.78654	0.00172258	0.0129011	+	17.335	16.3262	17.1831	12.365	13.5839	13.5357
A0A8W4FEM4_S444	A0A8W4FEM4	IRF2BPL	Interferon regulatory factor 2 binding protein like OS=Sus scrofa OX=9823 GN=IRF2BPL PE=1 SV=1	13.7474	3.78109	0.0217649	0.0717988	+	14.5025	17.5196	17.3681	12.0635	12.7867	13.1967
A0A286ZRD9_S1837	A0A286ZRD9	KMT2A	Histone-lysine N-methyltransferase OS=Sus scrofa OX=9823 GN=KMT2A PE=3 SV=2	13.7404	3.78036	0.00135783	0.0111764	+	16.4609	17.0108	17.7273	13.8597	12.8297	13.1685
A0A287A7W9_S295	A0A287A7W9	MICALL1	MICAL like 1 OS=Sus scrofa OX=9823 GN=MICALL1 PE=1 SV=2	13.7115	3.77732	0.000208583	0.0041539	+	17.095	16.1309	16.4108	12.8645	12.653	12.7872
A0A286ZRD9_T1845	A0A286ZRD9	KMT2A	Histone-lysine N-methyltransferase OS=Sus scrofa OX=9823 GN=KMT2A PE=3 SV=2	13.7058	3.77672	0.00338693	0.0201081	+	15.8066	16.567	17.4941	13.5378	12.6736	12.3262
A0A286ZPQ4_S740	A0A286ZPQ4	DENND4C	DENN domain containing 4C OS=Sus scrofa OX=9823 GN=DENND4C PE=4 SV=1	13.6944	3.77551	0.000580925	0.0068786	+	17.4005	16.919	17.2634	12.729	13.8925	13.6348
A0A287AAK5_S243	A0A287AAK5	LPIN2	phosphatidate phosphatase OS=Sus scrofa OX=9823 GN=LPIN2 PE=3 SV=1	13.6581	3.77168	0.00189337	0.0138379	+	16.9729	17.116	16.4869	14.0141	12.8515	12.3951
P14287_T180	P14287	SPP1	Osteopontin OS=Sus scrofa OX=9823 GN=SPP1 PE=1 SV=1	13.6495	3.77077	2.09364e-05	0.00172782	+	16.4071	16.7017	16.6059	13.0429	12.7965	12.563
A0A287BG95_S306	A0A287BG95	CHD3	DNA helicase OS=Sus scrofa OX=9823 GN=CHD3 PE=1 SV=2	13.6201	3.76767	1.01924e-05	0.0016002	+	16.4761	16.0883	16.166	12.356	12.5894	12.482
A0A5G2QS97_S651	A0A5G2QS97	LRRFIP1	Leucine-rich repeat flightless-interacting protein 1 OS=Sus scrofa OX=9823 GN=LRRFIP1 PE=1 SV=2	13.6103	3.76663	0.00142427	0.0115744	+	17.3234	15.6816	16.506	12.7494	12.6001	12.8616
A0A286ZJV5_S200	A0A286ZJV5	FOSL2	FOS like 2, AP-1 transcription factor subunit OS=Sus scrofa OX=9823 GN=FOSL2 PE=4 SV=1	13.5046	3.75538	0.00471837	0.0249391	+	17.2471	17.5782	17.5268	14.8679	13.604	12.6141
A0A287A9H4_S104	A0A287A9H4	HNRNPH2	Heterogeneous nuclear ribonucleoprotein H2 OS=Sus scrofa OX=9823 GN=HNRNPH2 PE=1 SV=2	13.503	3.7552	0.000453922	0.00605522	+	18.2556	19.1091	19.4211	15.0836	15.3126	15.124
F1RSM7_S304	F1RSM7	HSF1	Heat shock factor protein 1 OS=Sus scrofa OX=9823 GN=HSF1 PE=3 SV=5	13.4841	3.75318	0.0163534	0.0590853	+	17.3427	19.5531	20.3214	15.9196	14.9833	15.0547
F1RSM7_S308	F1RSM7	HSF1	Heat shock factor protein 1 OS=Sus scrofa OX=9823 GN=HSF1 PE=3 SV=5	13.4841	3.75318	0.0163534	0.0590853	+	17.3427	19.5531	20.3214	15.9196	14.9833	15.0547
A0A480QBL1_S73	A0A480QBL1	NUP35	Nucleoporin NUP53 OS=Sus scrofa OX=9823 GN=NUP35 PE=3 SV=1	13.4315	3.74754	2.54264e-05	0.00172782	+	16.3552	16.6172	16.799	12.7993	13.0548	12.6747
F1SUT8_S900	F1SUT8	EPHA2	receptor protein-tyrosine kinase OS=Sus scrofa OX=9823 GN=EPHA2 PE=4 SV=2	13.2057	3.72309	0.000136716	0.00342482	+	16.2528	16.9312	16.6833	12.6221	13.1999	12.876
A0A287A4M4_S1373	A0A287A4M4	CHD2	DNA helicase OS=Sus scrofa OX=9823 GN=CHD2 PE=4 SV=1	13.2008	3.72255	9.76571e-05	0.00299977	+	16.2643	16.7673	16.9958	12.755	13.0297	13.0751
I3L9Z3_S198	I3L9Z3	PRKD2	Serine/threonine-protein kinase OS=Sus scrofa OX=9823 GN=PRKD2 PE=3 SV=3	13.184	3.72072	0.00032311	0.00512982	+	16.0661	16.2777	16.3172	13.0696	11.9898	12.4395
I3LDU9_S395	I3LDU9	SNTB2	Syntrophin beta 2 OS=Sus scrofa OX=9823 GN=SNTB2 PE=1 SV=3	13.0955	3.711	1.2242e-07	0.000471593	+	16.7811	16.8978	16.8397	13.0755	13.1747	13.1355
A0A287ARX4_S210	A0A287ARX4	REEP3	Receptor expression-enhancing protein OS=Sus scrofa OX=9823 GN=REEP3 PE=3 SV=3	13.0021	3.70068	0.00049558	0.00634671	+	17.3789	16.1923	16.7541	13.2824	12.9553	12.9856
A0A286ZXU2_S2184	A0A286ZXU2	FLNA	Filamin A OS=Sus scrofa OX=9823 GN=FLNA PE=1 SV=3	12.9141	3.69087	0.003834	0.021786	+	15.5687	17.1009	16.855	12.3079	12.5664	13.5777
A0A480HW11_S930	A0A480HW11	SLC12A2	Solute carrier family 12 member 2 OS=Sus scrofa OX=9823 GN=SLC12A2 PE=1 SV=1	12.8242	3.68079	2.76033e-05	0.00179954	+	16.2031	16.08	15.976	12.0914	12.5334	12.5918
A0A286ZXM0_S763	A0A286ZXM0	AHNAK2	PDZ domain-containing protein OS=Sus scrofa OX=9823 GN=AHNAK2 PE=1 SV=1	12.8201	3.68034	0.000308143	0.00500468	+	17.3337	17.4154	16.9123	13.2471	14.0879	13.2854
F1RY22_S4742	F1RY22	MDN1	Midasin OS=Sus scrofa OX=9823 GN=MDN1 PE=1 SV=4	12.7393	3.67121	0.000993087	0.00938735	+	17.4513	16.2319	16.8059	12.7164	13.2225	13.5365
A0A287ADD0_S2420	A0A287ADD0	SRRM2	Serine/arginine repetitive matrix 2 OS=Sus scrofa OX=9823 GN=SRRM2 PE=1 SV=2	12.632	3.65901	0.000172718	0.00379353	+	16.2949	16.9142	16.5086	13.2388	12.5481	12.9538
F1S620_S257	F1S620	RBM15	RNA binding motif protein 15 OS=Sus scrofa OX=9823 GN=RBM15 PE=1 SV=3	12.4903	3.64273	0.000996534	0.00938735	+	16.2314	16.5107	17.6061	13.1914	13.192	13.0366
F1SC81_S428	F1SC81	CEP55	Centrosomal protein 55 OS=Sus scrofa OX=9823 GN=CEP55 PE=4 SV=1	12.465	3.63981	0.000620091	0.00716231	+	16.7284	16.9876	16.4254	12.4199	13.2663	13.5357
F1S050_S709	F1S050	SLTM	SAFB like transcription modulator OS=Sus scrofa OX=9823 GN=SLTM PE=1 SV=3	12.4427	3.63723	0.00279056	0.0178419	+	17.7714	16.6839	16.5746	14.1608	12.8435	13.1139
A0A480USH1_S202	A0A480USH1	KLF12	KLF transcription factor 12 OS=Sus scrofa OX=9823 GN=KLF12 PE=4 SV=1	12.4261	3.6353	2.02617e-05	0.00172782	+	16.414	16.7375	16.6467	12.9735	13.1725	12.7464
A0A287B7U5_S309	A0A287B7U5	CLIP1	CAP-Gly domain containing linker protein 1 OS=Sus scrofa OX=9823 GN=CLIP1 PE=1 SV=3	12.3707	3.62886	2.52648e-05	0.00172782	+	16.7259	16.2476	16.6118	13.0241	12.9244	12.7502
A0A287AVP0_S304	A0A287AVP0	BIN1	Bridging integrator 1 OS=Sus scrofa OX=9823 GN=BIN1 PE=1 SV=1	12.3094	3.62169	2.19666e-05	0.00172782	+	16.3874	16.0865	16.1717	12.5431	12.8419	12.3955
A0A287BHZ5_S143	A0A287BHZ5	IWS1	Interacts with SUPT6H, CTD assembly factor 1 OS=Sus scrofa OX=9823 GN=IWS1 PE=3 SV=2	12.2579	3.61564	0.000932556	0.00898433	+	17.6753	16.6101	17.1964	14.0732	13.408	13.1537
F1RKH0_S232	F1RKH0	SUDS3	SDS3 homolog, SIN3A corepressor complex component OS=Sus scrofa OX=9823 GN=SUDS3 PE=4 SV=3	12.225	3.61176	0.00100471	0.00944336	+	18.9826	19.037	19.0102	14.8567	15.1135	16.2244
A0A287B5Q4_S998	A0A287B5Q4	RTN4	Reticulon OS=Sus scrofa OX=9823 GN=RTN4 PE=1 SV=2	12.1818	3.60665	0.000755911	0.00790373	+	16.531	16.7849	16.3953	13.6001	12.9805	12.3107
F1SAR7_S476	F1SAR7	CLMN	Calmin OS=Sus scrofa OX=9823 GN=CLMN PE=1 SV=2	12.1085	3.59795	0.00990431	0.0413115	+	17.3719	15.2931	17.3597	12.3788	13.2702	13.5819
A0A287AYD5_S2026	A0A287AYD5	MAP1A	Microtubule associated protein 1A OS=Sus scrofa OX=9823 GN=MAP1A PE=1 SV=2	12.0875	3.59544	0.000527646	0.00657607	+	16.2576	15.58	15.7531	12.0313	11.9289	12.8441
B5APU6_S310	B5APU6	ARPC1B	Actin-related protein 2/3 complex subunit OS=Sus scrofa OX=9823 GN=ARPC1B PE=1 SV=1	12.0782	3.59433	0.000642646	0.00729917	+	16.4701	15.8506	16.2538	11.978	12.7364	13.0771
A0A5G2R9P5_S182	A0A5G2R9P5	ANLN	Anillin, actin binding protein OS=Sus scrofa OX=9823 GN=ANLN PE=1 SV=2	12.0666	3.59294	0.00117018	0.0102276	+	15.4272	16.1912	16.7004	12.7994	12.062	12.6786
A0A5G2R0M7_T183	A0A5G2R0M7	LIG1	DNA ligase OS=Sus scrofa OX=9823 GN=LIG1 PE=3 SV=1	114.962	6.84502	2.32865e-05	0.00172782	+	20.0252	19.5172	19.8341	13.0617	12.4392	13.3405
A0A287B2I4_S222	A0A287B2I4	RSRC2	Arginine/serine-rich coiled-coil protein 2 OS=Sus scrofa OX=9823 GN=RSRC2 PE=3 SV=1	111.358	6.79906	2.72731e-05	0.00179954	+	19.2689	19.7121	19.4059	12.8607	13.0305	12.0986
A0A287AYY7_S293	A0A287AYY7	LRRC47	Leucine rich repeat containing 47 OS=Sus scrofa OX=9823 GN=LRRC47 PE=1 SV=1	11.9968	3.58458	0.0332151	0.0960429	+	15.3352	15.033	18.4512	12.1681	12.8864	13.0112
A0A287B049_S421	A0A287B049	VGF	VGF nerve growth factor inducible OS=Sus scrofa OX=9823 GN=VGF PE=4 SV=2	11.976	3.58207	0.000467321	0.00611411	+	17.3626	17.0286	16.3274	13.0172	13.4895	13.4657
A0A5K1V3V4_S176	A0A5K1V3V4	MAVS	Mitochondrial antiviral signaling protein OS=Sus scrofa OX=9823 GN=MAVS PE=1 SV=2	11.9244	3.57584	1.66827e-05	0.00172782	+	16.5667	16.5805	16.4758	12.7375	12.93	13.228
F1RJL2_S327	F1RJL2	GTF2I	General transcription factor II-I isoform 1 OS=Sus scrofa OX=9823 GN=GTF2I PE=1 SV=3	11.9029	3.57324	0.00181512	0.0133814	+	16.5005	14.974	15.9655	12.0018	12.1053	12.6133
A0A287A6D5_S1202	A0A287A6D5	MIA2	CTAGE family member 5 isoform X2 OS=Sus scrofa OX=9823 GN=MIA2 PE=1 SV=1	11.8713	3.56941	0.00175632	0.0130615	+	16.7408	17.2634	16.6748	12.5722	13.2919	14.1066
I3LJF6_S764	I3LJF6	SMG7	Nonsense-mediated mRNA decay factor OS=Sus scrofa OX=9823 GN=SMG7 PE=4 SV=2	11.8042	3.56122	0.000973491	0.00928824	+	15.8607	16.4443	16.884	12.899	13.2926	12.3138
F1S1V1_S92	F1S1V1	SSB	Lupus La protein OS=Sus scrofa OX=9823 GN=SSB PE=1 SV=3	11.8034	3.56113	0.000138964	0.00342482	+	16.1407	16.0048	16.4444	12.9687	12.2405	12.6973
I7GF95_T50	I7GF95	GNL1	Guanine nucleotide-binding protein-like 1 OS=Sus scrofa OX=9823 GN=GNL1 PE=1 SV=1	11.799	3.56059	0.000643994	0.00729917	+	16.1565	16.665	16.2898	12.4505	13.4812	12.4978
A0A8D1S2M8_S87	A0A8D1S2M8	PDLIM2	PDZ and LIM domain protein 2 OS=Sus scrofa OX=9823 GN=PDLIM2 PE=1 SV=1	11.6828	3.54631	0.00233688	0.015828	+	15.7813	16.8877	17.1427	12.5723	13.6106	12.9899
F1SF72_S107	F1SF72	GLCCI1	Glucocorticoid induced 1 OS=Sus scrofa OX=9823 GN=GLCCI1 PE=4 SV=3	11.5665	3.53189	5.53086e-05	0.00241689	+	16.3151	16.358	16.8394	12.8829	13.172	12.8619
F1S050_S707	F1S050	SLTM	SAFB like transcription modulator OS=Sus scrofa OX=9823 GN=SLTM PE=1 SV=3	11.5638	3.53154	0.00330549	0.0198395	+	17.2464	15.9741	16.2344	13.6358	12.2234	13.0011
A0A5G2QD06_S22	A0A5G2QD06	NCBP1	Nuclear cap binding protein subunit 1 OS=Sus scrofa OX=9823 GN=NCBP1 PE=1 SV=1	11.3685	3.50697	0.0195287	0.0665452	+	16.8388	17.2734	17.455	12.8805	15.4998	12.666
F1RUL1_S222	F1RUL1	RBM17	Splicing factor 45 OS=Sus scrofa OX=9823 GN=RBM17 PE=1 SV=3	11.3624	3.5062	0.00122856	0.0105193	+	18.2286	18.0847	18.757	15.4272	14.1387	14.9858
F1SV46_S548	F1SV46	MAP7D1	MAP7 domain containing 1 OS=Sus scrofa OX=9823 GN=MAP7D1 PE=1 SV=5	11.2831	3.49609	2.16971e-05	0.00172782	+	16.5424	16.5885	16.1097	12.9338	12.8948	12.9236
A0A286ZMZ6_S884	A0A286ZMZ6	SAP130	Histone deacetylase complex subunit SAP130 isoform X2 OS=Sus scrofa OX=9823 GN=SAP130 PE=3 SV=1	11.1918	3.48437	5.63447e-05	0.00241689	+	16.2384	15.5934	15.7787	12.351	12.3638	12.4426
A0A287ADD0_S2672	A0A287ADD0	SRRM2	Serine/arginine repetitive matrix 2 OS=Sus scrofa OX=9823 GN=SRRM2 PE=1 SV=2	11.187	3.48375	0.00467535	0.024898	+	17.2472	15.2913	16.2926	13.0733	12.3302	12.9764
F1SLU7_S208	F1SLU7	CDCA3	Cell division cycle associated 3 OS=Sus scrofa OX=9823 GN=CDCA3 PE=4 SV=1	11.1835	3.4833	0.000108988	0.00316438	+	16.2482	16.2183	16.1379	12.3473	13.1294	12.6778
D7PF45_S136	D7PF45	INPPL1	Phosphatidylinositol 3,4,5-trisphosphate 5-phosphatase 2 OS=Sus scrofa OX=9823 GN=INPPL1 PE=1 SV=2	11.1082	3.47355	0.0134079	0.0513699	+	18.0425	16.1292	17.3612	14.8644	13.3997	12.8481
A0A287AV47_S690	A0A287AV47	SRRM1	Serine and arginine repetitive matrix 1 OS=Sus scrofa OX=9823 GN=SRRM1 PE=1 SV=1	11.067	3.4682	0.00471236	0.0249391	+	15.3649	16.42	15.9522	12.7945	11.4069	13.131
A0A4X1VV61_S584	A0A4X1VV61	CANX	Calnexin OS=Sus scrofa OX=9823 GN=CANX PE=1 SV=1	108.289	6.75874	0.00126451	0.0107008	+	20.5413	20.3455	21.1819	14.4341	14.9864	12.3719
A0A287ALY8_S20	A0A287ALY8	RRM2	Ribonucleoside-diphosphate reductase subunit M2 OS=Sus scrofa OX=9823 GN=RRM2 PE=1 SV=2	102.701	6.68231	8.4302e-06	0.00148898	+	19.743	19.7528	19.3546	13.1149	12.5554	13.1331
I3LCW1_T2201	I3LCW1	FASN	Fatty acid synthase OS=Sus scrofa OX=9823 GN=FASN PE=1 SV=3	10.8769	3.44319	0.0467608	0.123117	+	14.7629	17.933	17.4774	12.3774	14.6564	12.8099
I3L9Z3_S197	I3L9Z3	PRKD2	Serine/threonine-protein kinase OS=Sus scrofa OX=9823 GN=PRKD2 PE=3 SV=3	10.8525	3.43995	6.60265e-05	0.00264096	+	16.5913	15.951	16.1188	12.6774	12.802	12.8617
I3LI25_S519	I3LI25	PHLDB1	Pleckstrin homology like domain family B member 1 OS=Sus scrofa OX=9823 GN=PHLDB1 PE=4 SV=4	10.8399	3.43828	0.0256034	0.0804341	+	16.971	17.4794	17.2443	15.7103	12.4798	13.1897
A0A480YSF0_S204	A0A480YSF0	BCL9	B-cell CLL/lymphoma 9 protein isoform X3 OS=Sus scrofa OX=9823 GN=BCL9 PE=3 SV=1	10.7659	3.42839	0.000469736	0.0061268	+	16.0536	15.5234	15.702	12.1858	11.9215	12.8865
A0A287BDW2_S556	A0A287BDW2	EPB41	Protein 4.1 OS=Sus scrofa OX=9823 GN=EPB41 PE=1 SV=2	10.7071	3.42049	0.0110136	0.0443366	+	14.8285	16.3558	16.7258	11.6582	13.3742	12.6162
I3LT92_S477	I3LT92	MLH1	DNA mismatch repair protein Mlh1 OS=Sus scrofa OX=9823 GN=MLH1 PE=3 SV=2	10.6315	3.41028	0.00974714	0.0407477	+	16.7794	15.0387	16.4613	12.7907	11.7607	13.4972
F1RFR1_S625	F1RFR1	ULK1	Serine/threonine-protein kinase OS=Sus scrofa OX=9823 GN=ULK1 PE=3 SV=3	10.5894	3.40455	1.88203e-05	0.00172782	+	16.2782	15.9169	16.0221	12.5156	12.6438	12.8441
A0A5G2QM40_S532	A0A5G2QM40	CUX1	Homeobox protein cut-like OS=Sus scrofa OX=9823 GN=CUX1 PE=1 SV=1	10.5553	3.3999	0.00169813	0.0127631	+	16.2137	16.7683	16.1649	13.3007	12.1679	13.4787
A0A480JZF5_S132	A0A480JZF5	DLG5	Discs large MAGUK scaffold protein 5 OS=Sus scrofa OX=9823 GN=DLG5 PE=4 SV=1	10.5326	3.39679	0.000273174	0.00474583	+	16.2376	16.142	16.0054	12.1865	13.0542	12.954
A0A287BD48_S410	A0A287BD48	ZC3H14	Zinc finger CCCH domain-containing protein 14 OS=Sus scrofa OX=9823 GN=ZC3H14 PE=1 SV=2	10.5217	3.39529	0.000565113	0.00683119	+	16.6762	15.7998	16.3341	13.2544	12.4761	12.8938
A0A287AW92_S368	A0A287AW92	KATNIP	Katanin interacting protein OS=Sus scrofa OX=9823 GN=KATNIP PE=4 SV=2	10.3901	3.37713	0.000181414	0.00384506	+	15.3156	15.8882	15.8534	12.1672	12.6506	12.108
F1SUT8_S896	F1SUT8	EPHA2	receptor protein-tyrosine kinase OS=Sus scrofa OX=9823 GN=EPHA2 PE=4 SV=2	10.3766	3.37526	2.80183e-05	0.00179954	+	16.2781	16.2931	16.3833	12.8247	12.7557	13.2483
I3LUL2_S90	I3LUL2	ZNF768	Zinc finger protein 768 OS=Sus scrofa OX=9823 GN=ZNF768 PE=1 SV=1	10.3507	3.37166	0.0164933	0.0594516	+	17.412	17.5575	17.2061	14.5691	12.3662	15.1253
A0A287B933_S1488	A0A287B933	KDM5A	[histone H3]-trimethyl-L-lysine(4) demethylase OS=Sus scrofa OX=9823 GN=KDM5A PE=3 SV=1	10.2854	3.36253	4.3597e-07	0.000471593	+	15.8232	15.8337	15.8043	12.4618	12.3615	12.5503
A0A286ZSF3_S1729	A0A286ZSF3	BRWD1	Bromodomain and WD repeat domain containing 1 OS=Sus scrofa OX=9823 GN=BRWD1 PE=4 SV=3	10.2225	3.35368	0.000756998	0.00790373	+	16.8102	15.8397	15.9032	12.4949	13.1185	12.8788
A0A286ZX63_S384	A0A286ZX63	GPRC5C	G protein-coupled receptor class C group 5 member C OS=Sus scrofa OX=9823 GN=GPRC5C PE=1 SV=2	10.1555	3.34419	0.000220011	0.00416547	+	15.4936	16.351	15.9821	12.4705	12.5608	12.7627
A0A4X1SUT8_S200	A0A4X1SUT8	PRRG4	Proline rich and Gla domain 4 OS=Sus scrofa OX=9823 GN=PRRG4 PE=4 SV=1	10.1155	3.3385	0.0003495	0.00529505	+	16.314	15.4942	16.1234	12.3179	12.8232	12.775
A0A8D1UVZ9_S16	A0A8D1UVZ9	STIP1	Stress-induced-phosphoprotein 1 OS=Sus scrofa OX=9823 GN=STIP1 PE=1 SV=1	1.99952	0.999654	0.0218813	0.0720446	+	13.9632	14.3611	13.945	13.1394	12.6548	13.4761
F1SBA7_S605	F1SBA7	ZNF521	Zinc finger protein 521 OS=Sus scrofa OX=9823 GN=ZNF521 PE=4 SV=4	1.99951	0.999644	0.00302108	0.0186202	+	15.0545	15.5681	15.2086	14.317	14.2124	14.3027
F1SBA7_S608	F1SBA7	ZNF521	Zinc finger protein 521 OS=Sus scrofa OX=9823 GN=ZNF521 PE=4 SV=4	1.99951	0.999644	0.00302108	0.0186202	+	15.0545	15.5681	15.2086	14.317	14.2124	14.3027
A0A286ZXD9_S441	A0A286ZXD9	MAP4	Microtubule-associated protein OS=Sus scrofa OX=9823 GN=MAP4 PE=1 SV=3	1.99937	0.999545	0.0105985	0.0429514	+	20.0066	19.6663	19.4645	18.4268	18.9549	18.757
A0A287B8W9_S302	A0A287B8W9	PRKCD	Protein kinase C delta type OS=Sus scrofa OX=9823 GN=PRKCD PE=1 SV=2	1.99452	0.996044	0.040266	0.110549	+	14.2902	13.9571	14.1397	12.7346	13.7631	12.9013
F1SD88_S218	F1SD88	TC2N	Tandem C2 domains nuclear protein isoform 1 OS=Sus scrofa OX=9823 GN=TC2N PE=4 SV=1	1.98968	0.992539	0.00755508	0.0341793	+	14.4196	14.7145	14.4613	13.1866	13.7187	13.7126
A0A287AEE7_S762	A0A287AEE7	RBL1	RB transcriptional corepressor like 1 OS=Sus scrofa OX=9823 GN=RBL1 PE=3 SV=2	1.98507	0.989193	0.00458912	0.0245313	+	16.3241	16.0758	16.0449	14.8668	15.2617	15.3486
F1RZK8_S394	F1RZK8	HDAC2	Histone deacetylase 2 OS=Sus scrofa OX=9823 GN=HDAC2 PE=1 SV=3	1.98222	0.987118	0.00531835	0.0272276	+	19.6006	19.4665	19.626	18.3053	18.5296	18.8968
A0A287BF71_S396	A0A287BF71	TJP1	Tight junction protein 1 OS=Sus scrofa OX=9823 GN=TJP1 PE=1 SV=2	1.9821	0.987029	0.0217253	0.0717756	+	16.8338	16.3406	17.1075	15.6039	15.6429	16.074
F1STU9_S705	F1STU9	PCF11	PCF11 cleavage and polyadenylation factor subunit OS=Sus scrofa OX=9823 GN=PCF11 PE=4 SV=4	1.98114	0.986329	0.000717331	0.00769061	+	13.9158	14.079	13.9886	13.0515	12.8283	13.1447
A0A8D1JEA8_S47	A0A8D1JEA8	DNAJC2	DnaJ homolog subfamily C member 2 OS=Sus scrofa OX=9823 GN=DNAJC2 PE=4 SV=1	1.9793	0.984993	0.00331828	0.0198395	+	15.8788	16.0342	15.9461	15.114	15.1234	14.6666
I3LUG7_S262	I3LUG7	MSH6	DNA mismatch repair protein OS=Sus scrofa OX=9823 GN=MSH6 PE=1 SV=3	1.97871	0.984558	0.00643669	0.0306231	+	17.4918	17.2698	17.7495	16.7071	16.2746	16.5757
F1SFW7_S456	F1SFW7	CRTC2	CREB-regulated transcription coactivator 2 OS=Sus scrofa OX=9823 GN=CRTC2 PE=3 SV=2	1.97869	0.984547	0.0186695	0.0646288	+	14.5276	14.5271	14.3643	13.9484	13.0822	13.4348
A0A5G2QM69_S317	A0A5G2QM69	NAF1	H/ACA ribonucleoprotein complex non-core subunit NAF1 OS=Sus scrofa OX=9823 GN=NAF1 PE=1 SV=1	1.97807	0.984093	0.00392864	0.0220869	+	17.3129	17.5122	17.3809	16.4927	16.6389	16.1221
F1RK00_S266	F1RK00	ZC3H13	Zinc finger CCCH-type containing 13 OS=Sus scrofa OX=9823 GN=ZC3H13 PE=4 SV=5	1.9772	0.983462	0.0197791	0.0671287	+	19.8085	19.7448	19.5342	18.6185	19.1813	18.3373
A0A8W4F8E8_S2093	A0A8W4F8E8	NCOR1	Nuclear receptor corepressor 1 OS=Sus scrofa OX=9823 GN=NCOR1 PE=3 SV=1	1.97573	0.982384	0.0129693	0.0501155	+	16.4391	16.7455	16.6817	15.3347	16.0433	15.5411
F1RPI9_S1520	F1RPI9	ATRX	Transcriptional regulator ATRX OS=Sus scrofa OX=9823 GN=ATRX PE=1 SV=3	1.9747	0.981633	0.00963679	0.040366	+	14.7838	15.1835	15.1647	13.8386	14.3866	13.962
F1RK14_S46	F1RK14	RB1	RB transcriptional corepressor 1 OS=Sus scrofa OX=9823 GN=RB1 PE=3 SV=4	1.97308	0.980449	0.0073529	0.033515	+	18.698	18.8331	18.5141	18.0442	17.548	17.5117
I3LIN5_S143	I3LIN5	USP14	Ubiquitin carboxyl-terminal hydrolase OS=Sus scrofa OX=9823 GN=USP14 PE=1 SV=2	1.96494	0.974486	0.00576927	0.0287717	+	17.3041	17.1068	16.7342	16.0483	15.9677	16.2058
I3L5S3_S348	I3L5S3	CCNYL1	Cyclin-Y-like protein 1 isoform 3 OS=Sus scrofa OX=9823 GN=CCNYL1 PE=3 SV=1	1.96169	0.972096	0.0012932	0.0108337	+	16.5436	16.7945	16.8713	15.837	15.8303	15.6259
A0A287BH77_S72	A0A287BH77	PLEKHA7	Pleckstrin homology domain containing A7 OS=Sus scrofa OX=9823 GN=PLEKHA7 PE=1 SV=3	1.95952	0.9705	0.0260883	0.0810169	+	13.7295	13.5268	14.1555	12.7972	12.486	13.2171
A0A286ZUR0_S1336	A0A286ZUR0	TNRC18	Trinucleotide repeat containing 18 OS=Sus scrofa OX=9823 GN=TNRC18 PE=4 SV=2	1.95891	0.97005	0.00056564	0.00683119	+	15.657	15.7136	15.579	14.8458	14.5412	14.6524
A0A287AD26_S535	A0A287AD26	RC3H1	RING-type E3 ubiquitin transferase OS=Sus scrofa OX=9823 GN=RC3H1 PE=4 SV=2	1.95548	0.967521	7.82609e-05	0.00264096	+	14.9944	15.0515	15.0461	14.0802	14.1498	13.9594
A0A480YUV1_S536	A0A480YUV1	MIER1	Mesoderm induction early response protein 1 OS=Sus scrofa OX=9823 GN=MIER1 PE=4 SV=1	1.94926	0.962925	0.0005442	0.00666724	+	15.7555	15.6944	15.8828	14.7999	14.6881	14.956
F1S9K5_S736	F1S9K5	EPRS1	Bifunctional glutamate/proline--tRNA ligase OS=Sus scrofa OX=9823 GN=EPRS1 PE=1 SV=2	1.94906	0.962782	0.00553701	0.0279754	+	16.1655	16.2494	16.2212	15.5479	14.9412	15.2586
F1RG84_S468	F1RG84	SETD1A	SET domain containing 1A, histone lysine methyltransferase OS=Sus scrofa OX=9823 GN=SETD1A PE=4 SV=4	1.94881	0.962596	0.00189139	0.0138379	+	14.7414	14.9416	15.0109	14.0847	13.9878	13.7336
O46374_S1351	O46374	TOP2A	DNA topoisomerase 2-alpha OS=Sus scrofa OX=9823 GN=TOP2A PE=2 SV=1	1.94814	0.962095	0.00553252	0.0279754	+	17.1325	17.1439	17.3806	16.3279	16.4866	15.9562
A0A8W4F8E8_S224	A0A8W4F8E8	NCOR1	Nuclear receptor corepressor 1 OS=Sus scrofa OX=9823 GN=NCOR1 PE=3 SV=1	1.94651	0.960892	0.0268861	0.0830688	+	15.7679	16.1427	15.9709	14.9948	14.5524	15.4517
A0A5G2R2J4_S113	A0A5G2R2J4	GATAD2A	GATA zinc finger domain containing 2A OS=Sus scrofa OX=9823 GN=GATAD2A PE=1 SV=1	1.9451	0.959847	0.000110844	0.00319639	+	17.8708	17.9582	18.0011	17.0838	16.9432	16.9236
F1RI50_S210	F1RI50	FOXK1	Forkhead box K1 OS=Sus scrofa OX=9823 GN=FOXK1 PE=4 SV=3	1.94478	0.959606	0.000456145	0.00606144	+	16.3798	16.226	16.0895	15.2195	15.258	15.339
F1RGD8_S67	F1RGD8	HARS2	histidine--tRNA ligase OS=Sus scrofa OX=9823 GN=HARS2 PE=3 SV=1	1.94296	0.958257	0.0293622	0.0881491	+	14.9313	15.2699	15.4826	14.4702	14.5467	13.7921
F1STY8_S1053	F1STY8	RSF1	Remodeling and spacing factor 1 OS=Sus scrofa OX=9823 GN=RSF1 PE=1 SV=4	1.94278	0.958119	0.015778	0.0574597	+	13.6288	14.1917	14.1153	13.3302	12.9342	12.7971
A0A5G2R0M7_S910	A0A5G2R0M7	LIG1	DNA ligase OS=Sus scrofa OX=9823 GN=LIG1 PE=3 SV=1	1.94082	0.956667	0.0389673	0.107925	+	16.5169	16.1888	16.3253	15.9796	14.9936	15.1878
A0A287BG81_S936	A0A287BG81	SYNRG	Synergin gamma OS=Sus scrofa OX=9823 GN=SYNRG PE=4 SV=3	1.93793	0.954519	0.042992	0.115417	+	14.1965	14.1348	13.3746	12.7893	13.3281	12.7249
A0A287ABU9_S930	A0A287ABU9	CSPP1	Centrosome and spindle pole associated protein 1 OS=Sus scrofa OX=9823 GN=CSPP1 PE=4 SV=1	1.93774	0.954377	0.0425297	0.114532	+	14.1263	13.2849	14.2243	12.6821	13.1241	12.9663
A0A286ZQE2_S754	A0A286ZQE2	SBNO1	Strawberry notch homolog 1 OS=Sus scrofa OX=9823 GN=SBNO1 PE=3 SV=2	1.93613	0.953175	0.000910258	0.00882971	+	15.0638	14.9865	15.162	14.2842	14.1146	13.954
I3LTH2_S626	I3LTH2	INTS13	Integrator complex subunit 13 OS=Sus scrofa OX=9823 GN=INTS13 PE=1 SV=2	1.93509	0.952404	0.0232751	0.0748583	+	17.3722	16.8931	16.9094	15.8148	16.526	15.9767
A0A287AWY8_S71	A0A287AWY8	FAM177A1	Family with sequence similarity 177 member A1 OS=Sus scrofa OX=9823 GN=FAM177A1 PE=1 SV=1	1.93388	0.951497	0.000215584	0.0041539	+	16.5529	16.7517	16.7223	15.6447	15.7828	15.745
A0A287AWY8_T72	A0A287AWY8	FAM177A1	Family with sequence similarity 177 member A1 OS=Sus scrofa OX=9823 GN=FAM177A1 PE=1 SV=1	1.93388	0.951497	0.000215584	0.0041539	+	16.5529	16.7517	16.7223	15.6447	15.7828	15.745
F1RFN3_S2205	F1RFN3	NCOR2	Nuclear receptor corepressor 2 OS=Sus scrofa OX=9823 GN=NCOR2 PE=3 SV=4	1.93205	0.950132	0.0406758	0.111118	+	16.2299	16.382	16.8536	15.7633	15.0247	15.827
A0A480P3R5_S101	A0A480P3R5	CDC42EP1	CDC42 effector protein 1 OS=Sus scrofa OX=9823 GN=CDC42EP1 PE=3 SV=1	1.92836	0.947373	0.00782294	0.0348859	+	17.7597	17.73	17.1786	16.6349	16.543	16.6482
F1RMU2_S264	F1RMU2	TAF7	Transcription initiation factor TFIID subunit 7 OS=Sus scrofa OX=9823 GN=TAF7 PE=3 SV=1	1.92822	0.947271	0.000504119	0.0064173	+	16.2412	16.2018	15.951	15.154	15.1992	15.199
I3LLK1_S1994	I3LLK1	RANBP2	RAN binding protein 2 OS=Sus scrofa OX=9823 GN=RANBP2 PE=1 SV=3	1.92475	0.944675	0.0070435	0.0325954	+	14.4481	14.2358	14.6043	13.3358	13.3298	13.7885
F1RFA4_S166	F1RFA4	E4F1	E4F transcription factor 1 OS=Sus scrofa OX=9823 GN=E4F1 PE=4 SV=3	1.92473	0.944656	0.000750099	0.00787047	+	15.8348	15.7398	15.7787	14.6438	14.9354	14.9402
A0A287BFZ4_S693	A0A287BFZ4	SLF2	SMC5-SMC6 complex localization factor 2 OS=Sus scrofa OX=9823 GN=SLF2 PE=3 SV=3	1.92068	0.941618	0.0142599	0.0536359	+	14.3077	14.979	14.5991	13.4836	13.8893	13.6879
A0A287BFZ4_T694	A0A287BFZ4	SLF2	SMC5-SMC6 complex localization factor 2 OS=Sus scrofa OX=9823 GN=SLF2 PE=3 SV=3	1.92068	0.941618	0.0142599	0.0536359	+	14.3077	14.979	14.5991	13.4836	13.8893	13.6879
A0A5G2R3A1_S1652	A0A5G2R3A1	AHCTF1	AT-hook containing transcription factor 1 OS=Sus scrofa OX=9823 GN=AHCTF1 PE=1 SV=2	1.91917	0.940482	0.00495195	0.0257162	+	14.9793	15.2419	14.7287	13.8997	14.0593	14.1694
A0A287B4T2_S138	A0A287B4T2	KIZ	Centrosomal protein kizuna OS=Sus scrofa OX=9823 GN=KIZ PE=3 SV=1	1.91785	0.93949	0.0335321	0.0966955	+	13.0428	13.7836	13.3862	12.8659	12.3244	12.2037
A0A286ZI36_S37	A0A286ZI36	PKM	Pyruvate kinase OS=Sus scrofa OX=9823 GN=PKM PE=1 SV=2	1.91625	0.938285	0.00843063	0.0368314	+	17.4753	17.6402	17.3335	16.2209	16.6028	16.8105
A0A4X1U6X7_S143	A0A4X1U6X7	MPHOSPH10	U3 small nucleolar ribonucleoprotein protein MPP10 OS=Sus scrofa OX=9823 GN=MPHOSPH10 PE=3 SV=1	1.90979	0.933411	0.0174325	0.0616318	+	15.3236	15.1861	15.5895	14.8195	14.109	14.3705
F1RKF3_S243	F1RKF3	LRWD1	Leucine-rich repeat and WD repeat-containing protein 1 OS=Sus scrofa OX=9823 GN=LRWD1 PE=3 SV=4	1.90813	0.932162	0.00342361	0.0202974	+	16.1131	16.1284	15.9532	14.894	15.3765	15.1277
I3L7Y4_S904	I3L7Y4	EP400	E1A binding protein p400 OS=Sus scrofa OX=9823 GN=EP400 PE=1 SV=3	1.90373	0.928826	0.0478938	0.125168	+	13.21	13.8576	14.198	12.9729	12.9934	12.5128
I3LP69_S85	I3LP69	NCK1	Cytoplasmic protein OS=Sus scrofa OX=9823 GN=NCK1 PE=4 SV=3	1.89821	0.924637	0.021909	0.07205	+	14.8228	14.6665	15.1022	13.7061	13.7336	14.378
D5KJI2_S36	D5KJI2	HMGA1	High mobility group protein HMG-I/HMG-Y OS=Sus scrofa OX=9823 GN=HMGA1 PE=1 SV=1	1.89053	0.918791	0.0385513	0.106949	+	15.978	15.91	15.7085	14.3871	15.0845	15.3687
A0A286ZXU6_S424	A0A286ZXU6	EPS8L3	EPS8 like 3 OS=Sus scrofa OX=9823 GN=EPS8L3 PE=1 SV=1	1.88775	0.916668	0.0123118	0.0481624	+	17.2936	16.7729	16.6774	15.9691	16.166	15.8588
F1RJX8_S173	F1RJX8	COPA	Coatomer subunit alpha OS=Sus scrofa OX=9823 GN=COPA PE=1 SV=1	1.88646	0.915681	0.00069657	0.00757118	+	17.9963	18.0756	17.8642	16.989	16.9878	17.2123
A0A4X1TP96_T550	A0A4X1TP96	EIF4G2	Eukaryotic translation initiation factor 4 gamma 2 OS=Sus scrofa OX=9823 GN=EIF4G2 PE=1 SV=1	1.88171	0.912043	0.00146101	0.0117296	+	17.3292	17.0046	17.1617	16.1971	16.3924	16.1699
A0A5G2RJX5_S149	A0A5G2RJX5	NKAP	NFKB activating protein OS=Sus scrofa OX=9823 GN=NKAP PE=3 SV=2	1.87977	0.910557	0.00167895	0.0126638	+	16.8702	16.9129	16.6975	15.7218	15.9619	16.0653
F1RP77_S3460	F1RP77	MYCBP2	RCR-type E3 ubiquitin transferase OS=Sus scrofa OX=9823 GN=MYCBP2 PE=1 SV=5	1.87904	0.909999	0.0163638	0.0590853	+	14.6431	14.123	13.9578	13.1461	13.4786	13.3692
F1SJJ8_S31	F1SJJ8	TIPIN	TIMELESS-interacting protein OS=Sus scrofa OX=9823 GN=TIPIN PE=3 SV=1	1.87697	0.908404	0.00488489	0.0255642	+	17.7345	17.3207	17.3091	16.4024	16.5572	16.6795
A0A287BFY5_S40	A0A287BFY5	PRR11	Proline rich 11 OS=Sus scrofa OX=9823 GN=PRR11 PE=4 SV=2	1.87573	0.907452	0.00287695	0.018175	+	16.2401	16.1829	16.105	15.0026	15.3749	15.428
A0A286ZQE2_S755	A0A286ZQE2	SBNO1	Strawberry notch homolog 1 OS=Sus scrofa OX=9823 GN=SBNO1 PE=3 SV=2	1.87176	0.904398	0.0312755	0.0923762	+	14.8898	14.5002	15.0015	14.3446	13.5698	13.7639
P07802_S76	P07802	PRKAR1A	cAMP-dependent protein kinase type I-alpha regulatory subunit OS=Sus scrofa OX=9823 GN=PRKAR1A PE=1 SV=2	1.86548	0.899544	0.0196694	0.066917	+	16.4582	16.4053	16.7109	15.9226	15.197	15.7562
A0A287AZS0_S461	A0A287AZS0	PML	PML nuclear body scaffold OS=Sus scrofa OX=9823 GN=PML PE=1 SV=2	1.86361	0.898101	0.00561462	0.0281995	+	20.9419	21.1057	20.6479	19.9806	20.1783	19.8423
A0A4X1W1R6_S426	A0A4X1W1R6	SND1	Staphylococcal nuclease domain-containing protein OS=Sus scrofa OX=9823 GN=SND1 PE=1 SV=1	1.86066	0.895812	0.0210732	0.0703381	+	14.7357	14.911	14.5834	13.4012	14.042	14.0994
A0A4X1UWJ9_S76	A0A4X1UWJ9	HSPA4	Heat shock 70 kDa protein 4 OS=Sus scrofa OX=9823 GN=HSPA4 PE=1 SV=1	1.85682	0.892832	0.0416726	0.11302	+	13.9734	13.4945	13.2394	12.6514	12.3224	13.055
A0A5G2QAG4_S464	A0A5G2QAG4	NHSL3	KIAA1522 OS=Sus scrofa OX=9823 GN=NHSL3 PE=4 SV=1	1.8555	0.891812	0.0494414	0.127503	+	15.9059	16.1982	16.9244	15.5579	15.2442	15.5508
I3L5H9_S788	I3L5H9	PLEKHG3	Pleckstrin homology and RhoGEF domain containing G3 OS=Sus scrofa OX=9823 GN=PLEKHG3 PE=4 SV=2	1.85548	0.891791	0.0406153	0.111118	+	13.6443	14.2362	13.474	12.9561	13.1856	12.5373
F1RQW9_S290	F1RQW9	EHMT2	Euchromatic histone lysine methyltransferase 2 OS=Sus scrofa OX=9823 GN=EHMT2 PE=4 SV=3	1.84782	0.885824	0.0293432	0.0881491	+	13.9678	14.0673	13.8052	12.5762	13.1631	13.4435
A0A287B5Q4_S889	A0A287B5Q4	RTN4	Reticulon OS=Sus scrofa OX=9823 GN=RTN4 PE=1 SV=2	1.84755	0.885615	0.00670889	0.0314591	+	15.9309	16.0225	15.7168	14.7198	15.0914	15.2022
A0A287BCK2_S475	A0A287BCK2	TRIM56	RING-type E3 ubiquitin transferase OS=Sus scrofa OX=9823 GN=TRIM56 PE=3 SV=1	1.8466	0.884871	0.0313577	0.0924376	+	17.0201	16.7072	16.4359	15.4871	15.7977	16.2239
A0A8W4FFY9_S67	A0A8W4FFY9	#N/A	SH3 domain-containing protein OS=Sus scrofa OX=9823 PE=4 SV=1	1.84344	0.882397	0.0030221	0.0186202	+	13.7009	13.6404	13.8472	13.0829	12.7894	12.669
Q0Z8U2_T221	Q0Z8U2	RPS3	Small ribosomal subunit protein uS3 OS=Sus scrofa OX=9823 GN=RPS3 PE=1 SV=1	1.84116	0.880611	0.00927987	0.0394902	+	18.8023	18.7446	18.5848	17.4805	17.9756	18.0337
A0A8W4FNF1_S369	A0A8W4FNF1	#N/A	Tankyrase 1-binding protein C-terminal domain-containing protein OS=Sus scrofa OX=9823 PE=1 SV=1	1.83548	0.87616	0.0402096	0.110479	+	17.2254	17.3413	17.1533	16.4643	16.804	15.8232
A0A286ZZU1_S772	A0A286ZZU1	TP53BP1	Tumor protein p53 binding protein 1 OS=Sus scrofa OX=9823 GN=TP53BP1 PE=1 SV=2	1.81821	0.862519	0.00426157	0.0232601	+	15.451	15.5983	15.2974	14.7962	14.5795	14.3835
A0A287AV56_S1185	A0A287AV56	ARHGEF12	Rho guanine nucleotide exchange factor 12 OS=Sus scrofa OX=9823 GN=ARHGEF12 PE=4 SV=1	1.81676	0.861368	0.000624169	0.00717448	+	14.8187	14.8469	14.6067	13.9831	13.8766	13.8285
F1SI80_T342	F1SI80	CATSPER2	Cation channel sperm associated 2 OS=Sus scrofa OX=9823 GN=CATSPER2 PE=4 SV=3	1.81518	0.860116	0.0351018	0.100086	+	13.9138	13.2435	13.5345	13.0906	12.542	12.4789
A0A287A4T1_S508	A0A287A4T1	TBC1D25	TBC1 domain family member 25 OS=Sus scrofa OX=9823 GN=TBC1D25 PE=4 SV=1	1.81093	0.85673	0.0372209	0.104421	+	14.4969	14.2744	14.2198	13.624	12.9571	13.8399
A0A287AZS0_S470	A0A287AZS0	PML	PML nuclear body scaffold OS=Sus scrofa OX=9823 GN=PML PE=1 SV=2	1.80972	0.855765	0.00261849	0.0170766	+	20.8652	21.0848	20.6819	20.0628	20.0867	19.9153
A0A287A268_S737	A0A287A268	SCAF1	SR-related CTD associated factor 1 OS=Sus scrofa OX=9823 GN=SCAF1 PE=4 SV=2	1.80808	0.85446	0.0283796	0.086339	+	15.2076	15.3536	15.4261	14.1013	14.383	14.9395
R4JU57_S192	R4JU57	LSM14A	LSm14A OS=Sus scrofa OX=9823 GN=LSM14A PE=2 SV=1	1.80736	0.853887	0.0082538	0.0362945	+	19.8671	19.883	19.8146	18.6673	19.2554	19.0804
F1SLJ6_S57	F1SLJ6	MIER3	MIER family member 3 OS=Sus scrofa OX=9823 GN=MIER3 PE=4 SV=5	1.80682	0.853453	0.00492993	0.0257048	+	13.7176	13.7183	13.5267	12.8177	13.0305	12.5539
A0A8D0WM79_S57	A0A8D0WM79	TAX1BP3	Tax1 binding protein 3 OS=Sus scrofa OX=9823 GN=TAX1BP3 PE=1 SV=1	1.80641	0.853122	0.00170502	0.0127922	+	15.028	15.244	14.9275	14.0871	14.3059	14.2471
Q06AK6_S98	Q06AK6	TFIP11	Tuftelin-interacting protein 11 OS=Sus scrofa OX=9823 GN=TFIP11 PE=2 SV=1	1.80369	0.850948	0.00242218	0.0162978	+	18.3589	17.9836	18.0351	17.1944	17.2928	17.3375
I3LI25_S540	I3LI25	PHLDB1	Pleckstrin homology like domain family B member 1 OS=Sus scrofa OX=9823 GN=PHLDB1 PE=4 SV=4	1.80234	0.84987	0.0122866	0.0481356	+	15.5432	15.4503	15.2343	14.5957	14.2427	14.8397
A0A287BSZ9_S194	A0A287BSZ9	DYNC1LI2	Dynein light intermediate chain OS=Sus scrofa OX=9823 GN=DYNC1LI2 PE=1 SV=1	1.79733	0.845853	0.00410892	0.0227332	+	16.9919	17.0519	16.6633	15.9298	16.0444	16.1953
F1RRM3_S551	F1RRM3	ZNF318	Zinc finger protein 318 OS=Sus scrofa OX=9823 GN=ZNF318 PE=4 SV=3	1.79099	0.840758	0.0105948	0.0429514	+	13.6451	14.1566	13.8471	12.9012	12.9637	13.2616
F1RM07_S970	F1RM07	ARHGAP35	Rho GTPase-activating protein 35 OS=Sus scrofa OX=9823 GN=ARHGAP35 PE=2 SV=3	1.78526	0.836138	0.0343536	0.0985282	+	14.472	14.2168	13.9828	13.1208	13.8334	13.2091
A0A4X1U6G7_S124	A0A4X1U6G7	RAB5C	small monomeric GTPase OS=Sus scrofa OX=9823 GN=RAB5C PE=1 SV=1	1.78242	0.83384	0.0198824	0.0674251	+	14.832	14.8998	14.3271	14.1078	13.7593	13.6903
I3LC39_S69	I3LC39	CHTF18	Chromosome transmission fidelity factor 18 OS=Sus scrofa OX=9823 GN=CHTF18 PE=3 SV=3	1.78229	0.833732	0.0233965	0.0751917	+	14.4022	14.4168	14.0981	13.0925	13.5088	13.8145
A0A287AP74_S544	A0A287AP74	DDX55	ATP-dependent RNA helicase OS=Sus scrofa OX=9823 GN=DDX55 PE=3 SV=2	1.77487	0.827716	0.0101553	0.041805	+	14.5716	14.649	14.5806	13.9975	13.4192	13.9013
A0A8W4FGH2_S102	A0A8W4FGH2	CLNS1A	Methylosome subunit pICln OS=Sus scrofa OX=9823 GN=CLNS1A PE=1 SV=1	1.77323	0.826382	0.000714628	0.00769061	+	17.2302	17.1873	17.3762	16.5456	16.4532	16.3156
A0A8W4FDI4_S1346	A0A8W4FDI4	MTCL1	Microtubule crosslinking factor 1 OS=Sus scrofa OX=9823 GN=MTCL1 PE=4 SV=1	1.75821	0.814111	0.0329445	0.0953997	+	17.9765	17.6894	17.2551	17.0604	16.855	16.5632
A0A8W4FDI4_T1342	A0A8W4FDI4	MTCL1	Microtubule crosslinking factor 1 OS=Sus scrofa OX=9823 GN=MTCL1 PE=4 SV=1	1.75821	0.814111	0.0329445	0.0953997	+	17.9765	17.6894	17.2551	17.0604	16.855	16.5632
F1S971_S600	F1S971	CEP170B	Centrosomal protein 170B OS=Sus scrofa OX=9823 GN=CEP170B PE=1 SV=3	1.75679	0.81294	0.0433763	0.116159	+	15.8117	15.6788	15.1849	14.3616	14.8216	15.0533
A0A287BL20_S1262	A0A287BL20	MAP1B	Microtubule associated protein 1B OS=Sus scrofa OX=9823 GN=MAP1B PE=1 SV=1	1.75652	0.812717	0.0178092	0.0625463	+	18.1093	18.2769	18.7992	17.567	17.6327	17.5476
P14287_S219	P14287	SPP1	Osteopontin OS=Sus scrofa OX=9823 GN=SPP1 PE=1 SV=1	1.75462	0.811159	0.0260447	0.0809411	+	19.7639	19.6014	20.0966	19.1215	19.2579	18.649
F1SBP5_S488	F1SBP5	CTTNBP2NL	CTTNBP2 N-terminal like OS=Sus scrofa OX=9823 GN=CTTNBP2NL PE=4 SV=2	1.75316	0.809958	0.00863689	0.0374737	+	16.5056	16.3401	16.0992	15.358	15.413	15.744
A0A287BDS2_S357	A0A287BDS2	ATAD5	ATPase family AAA domain containing 5 OS=Sus scrofa OX=9823 GN=ATAD5 PE=4 SV=1	1.75228	0.809231	0.0144015	0.0541205	+	15.4971	15.6092	15.6688	15.1594	14.5699	14.6182
A0A286ZRD9_S518	A0A286ZRD9	KMT2A	Histone-lysine N-methyltransferase OS=Sus scrofa OX=9823 GN=KMT2A PE=3 SV=2	1.75082	0.808031	0.00660306	0.0311529	+	15.8506	15.7616	15.9722	15.2938	15.0693	14.7973
A0A287ADD0_S1377	A0A287ADD0	SRRM2	Serine/arginine repetitive matrix 2 OS=Sus scrofa OX=9823 GN=SRRM2 PE=1 SV=2	1.74913	0.806639	0.0326443	0.0949755	+	15.8444	16.3098	15.6487	15.2406	14.8167	15.3256
A0A5G2R519_S829	A0A5G2R519	AP3D1	Adaptor related protein complex 3 subunit delta 1 OS=Sus scrofa OX=9823 GN=AP3D1 PE=1 SV=1	1.74799	0.805695	0.0476776	0.124756	+	17.6059	17.671	17.9126	16.7089	16.6034	17.4601
I3LF70_S808	I3LF70	MKI67	Marker of proliferation Ki-67 OS=Sus scrofa OX=9823 GN=MKI67 PE=1 SV=2	1.7467	0.804633	0.00254659	0.0167624	+	15.4958	15.7255	15.3653	14.7019	14.8319	14.6388
A0A287AIW3_S207	A0A287AIW3	DYNC1LI1	Dynein light intermediate chain OS=Sus scrofa OX=9823 GN=DYNC1LI1 PE=1 SV=1	1.74371	0.802161	0.00118632	0.0103261	+	19.3808	19.3513	19.135	18.4037	18.4558	18.6011
A0A287AYD5_S2677	A0A287AYD5	MAP1A	Microtubule associated protein 1A OS=Sus scrofa OX=9823 GN=MAP1A PE=1 SV=2	1.73699	0.796586	0.00210945	0.0148538	+	15.8978	16.0691	15.7867	15.0263	15.274	15.0636
A0A8W4FNF1_S30	A0A8W4FNF1	#N/A	Tankyrase 1-binding protein C-terminal domain-containing protein OS=Sus scrofa OX=9823 PE=1 SV=1	1.72878	0.789758	0.025673	0.0804941	+	17.5417	17.8495	17.6388	16.4814	17.0023	17.177
A8U4R4_S295	A8U4R4	TKT	Transketolase OS=Sus scrofa OX=9823 GN=TKT PE=1 SV=1	1.72503	0.786622	0.0104002	0.0423503	+	13.9303	13.7971	13.6251	13.0483	13.2256	12.7187
P02543_S226	P02543	VIM	Vimentin OS=Sus scrofa OX=9823 GN=VIM PE=1 SV=2	1.72377	0.785569	0.0380787	0.10615	+	13.916	14.6347	14.1253	13.7284	13.3015	13.2892
A0A4X1UGR8_S81	A0A4X1UGR8	SLC23A2	Solute carrier family 23 member 2 OS=Sus scrofa OX=9823 GN=SLC23A2 PE=3 SV=1	1.72173	0.783862	0.00470545	0.0249391	+	16.8725	17.166	16.8609	16.3519	16.0238	16.1721
A0A4X1TVQ8_S131	A0A4X1TVQ8	CCDC82	Coiled-coil domain containing 82 OS=Sus scrofa OX=9823 GN=CCDC82 PE=4 SV=1	1.72052	0.782845	0.00633359	0.0303724	+	14.6911	14.4951	14.6388	14.0864	13.7697	13.6204
A0A4X1TVQ8_S132	A0A4X1TVQ8	CCDC82	Coiled-coil domain containing 82 OS=Sus scrofa OX=9823 GN=CCDC82 PE=4 SV=1	1.72052	0.782845	0.00633359	0.0303724	+	14.6911	14.4951	14.6388	14.0864	13.7697	13.6204
I3LHX0_S320	I3LHX0	EIPR1	EARP and GARP complex-interacting protein 1 OS=Sus scrofa OX=9823 GN=EIPR1 PE=1 SV=1	1.71676	0.779692	0.00843674	0.0368314	+	16.4788	16.2326	16.004	15.3218	15.4401	15.6144
A0A287BNE9_S16	A0A287BNE9	TRIM28	Tripartite motif containing 28 OS=Sus scrofa OX=9823 GN=TRIM28 PE=4 SV=2	1.70746	0.771849	0.027657	0.0847385	+	17.4372	17.7704	17.4681	16.6163	17.1886	16.5553
F1SQF7_S280	F1SQF7	TADA3	Transcriptional adapter 3 OS=Sus scrofa OX=9823 GN=TADA3 PE=3 SV=3	1.70568	0.770346	0.021741	0.0717756	+	15.265	15.7396	15.5846	14.4898	14.7513	15.0371
A0A287BH58_S75	A0A287BH58	DDX54	RNA helicase OS=Sus scrofa OX=9823 GN=DDX54 PE=3 SV=2	1.70564	0.770311	0.0171161	0.0608172	+	17.375	17.7026	17.2744	16.7365	16.4017	16.9029
F1RWZ2_S611	F1RWZ2	PRP4K	Serine/threonine-protein kinase PRP4 homolog OS=Sus scrofa OX=9823 GN=PRP4K PE=1 SV=4	1.70456	0.769398	0.0362095	0.102465	+	16.7789	17.0402	16.9627	16.629	15.9058	15.9388
A0A5G2QNR3_T583	A0A5G2QNR3	HAUS6	HAUS augmin like complex subunit 6 OS=Sus scrofa OX=9823 GN=HAUS6 PE=4 SV=1	1.70131	0.766646	0.045783	0.121448	+	13.7908	13.734	13.0514	12.9614	12.78	12.535
A0A287AHN2_S594	A0A287AHN2	ATXN2L	Ataxin 2 like OS=Sus scrofa OX=9823 GN=ATXN2L PE=1 SV=2	1.69753	0.763437	0.00397669	0.022239	+	18.1636	18.1165	17.9319	17.1052	17.4683	17.3483
F1RRW9_S392	F1RRW9	CIZ1	CDKN1A interacting zinc finger protein 1 OS=Sus scrofa OX=9823 GN=CIZ1 PE=4 SV=5	1.69604	0.762173	0.00261576	0.0170766	+	14.7795	14.8639	14.6762	14.1616	14.0509	13.8206
F1RMW4_S224	F1RMW4	XRCC1	X-ray repair cross complementing 1 OS=Sus scrofa OX=9823 GN=XRCC1 PE=1 SV=3	1.69415	0.760558	0.00111059	0.00993963	+	17.4657	17.3527	17.3475	16.6858	16.4659	16.7324
A0A287B737_S623	A0A287B737	ITPRID2	ITPR interacting domain containing 2 OS=Sus scrofa OX=9823 GN=ITPRID2 PE=4 SV=1	1.6915	0.758305	0.00375252	0.0215319	+	14.5521	14.7221	14.378	13.9408	13.6879	13.7485
A0A287BNE9_S20	A0A287BNE9	TRIM28	Tripartite motif containing 28 OS=Sus scrofa OX=9823 GN=TRIM28 PE=4 SV=2	1.68492	0.752681	0.0181024	0.0632092	+	19.4905	19.9207	19.4937	18.6627	19.1206	18.8635
A0A287B4V4_S701	A0A287B4V4	ASAP2	Arf-GAP with SH3 domain, ANK repeat and PH domain-containing protein 2 isoform a OS=Sus scrofa OX=9823 GN=ASAP2 PE=1 SV=1	1.68469	0.752486	0.0128005	0.0495989	+	17.7502	17.2021	17.4711	16.6884	16.61	16.8675
F1S2X9_S634	F1S2X9	RPS6KC1	non-specific serine/threonine protein kinase OS=Sus scrofa OX=9823 GN=RPS6KC1 PE=4 SV=4	1.68443	0.75226	0.0238763	0.076271	+	15.2531	15.6283	15.0449	14.8075	14.4133	14.4487
A0A286ZJZ9_S71	A0A286ZJZ9	RFC1	Replication factor C subunit 1 OS=Sus scrofa OX=9823 GN=RFC1 PE=3 SV=1	1.67996	0.748429	0.00654794	0.0310131	+	15.8981	16.1216	15.8755	15.394	14.9858	15.27
A0A4X1UUE1_S87	A0A4X1UUE1	LAT2	Linker for activation of T-cells family member 2 OS=Sus scrofa OX=9823 GN=LAT2 PE=4 SV=1	1.67875	0.74739	0.0119575	0.0470665	+	15.0876	15.2823	14.9832	14.1235	14.6314	14.356
A0A287BL20_S1406	A0A287BL20	MAP1B	Microtubule associated protein 1B OS=Sus scrofa OX=9823 GN=MAP1B PE=1 SV=1	1.67857	0.747234	0.00289126	0.0181961	+	18.0356	18.0179	18.0301	17.2617	17.0919	17.4884
A0A287BN71_S589	A0A287BN71	ARID4B	AT-rich interaction domain 4B OS=Sus scrofa OX=9823 GN=ARID4B PE=4 SV=1	1.66668	0.736979	0.0425191	0.114532	+	13.5529	12.9144	13.6599	12.7195	12.4517	12.745
A0A5G2QBN4_S742	A0A5G2QBN4	GPSM1	G protein signaling modulator 1 OS=Sus scrofa OX=9823 GN=GPSM1 PE=3 SV=2	1.66323	0.733988	0.000264122	0.00468458	+	15.1557	14.9686	15.0932	14.3627	14.2883	14.3645
A0A287BNE9_S595	A0A287BNE9	TRIM28	Tripartite motif containing 28 OS=Sus scrofa OX=9823 GN=TRIM28 PE=4 SV=2	1.65563	0.727383	0.0490834	0.127179	+	15.9217	16.0489	15.8776	15.4639	15.4903	14.7119
A0A287B9A3_S502	A0A287B9A3	HMGXB4	HMG domain-containing protein 4 OS=Sus scrofa OX=9823 GN=HMGXB4 PE=4 SV=1	1.65228	0.724457	0.023461	0.0753238	+	16.371	17.0535	16.782	16.0887	16.0073	15.9371
I3LJU2_S259	I3LJU2	JUNB	Transcription factor JunB OS=Sus scrofa OX=9823 GN=JUNB PE=3 SV=3	1.64997	0.722443	0.0131649	0.0506971	+	17.6855	17.2805	17.6139	16.977	16.5851	16.8505
A0A8W4FKK1_S952	A0A8W4FKK1	TRAPPC9	Trafficking protein particle complex subunit 9 OS=Sus scrofa OX=9823 GN=TRAPPC9 PE=1 SV=1	1.64205	0.715497	0.0231461	0.0746391	+	16.1549	15.9015	15.7776	14.8971	15.404	15.3864
A0A480QH44_S2544	A0A480QH44	CHD7	DNA helicase OS=Sus scrofa OX=9823 GN=CHD7 PE=3 SV=1	1.64198	0.715435	0.00753493	0.034161	+	16.8319	17.2517	16.9149	16.1577	16.3323	16.3622
A0A287AUX3_S928	A0A287AUX3	ABL2	Tyrosine-protein kinase OS=Sus scrofa OX=9823 GN=ABL2 PE=3 SV=3	1.62587	0.70121	0.0425545	0.114532	+	13.9142	13.7156	13.5281	12.7497	13.4348	12.8698
F1RM66_S740	F1RM66	KMT2B	[histone H3]-lysine(4) N-methyltransferase OS=Sus scrofa OX=9823 GN=KMT2B PE=4 SV=5	1.61528	0.691789	0.00957441	0.0402229	+	16.2596	16.3157	15.9463	15.3134	15.6378	15.4949
A0A5G2QB09_S882	A0A5G2QB09	ITSN2	Intersectin 2 OS=Sus scrofa OX=9823 GN=ITSN2 PE=1 SV=1	1.6079	0.685179	0.0266662	0.0824492	+	14.8813	15.1017	14.93	14.0695	14.6615	14.1265
I3LMP6_S729	I3LMP6	SHROOM4	Shroom family member 4 OS=Sus scrofa OX=9823 GN=SHROOM4 PE=3 SV=2	1.60777	0.685064	0.00930112	0.0394902	+	14.9528	15.1396	15.0418	14.2007	14.2494	14.629
A0A4X1WCR2_S432	A0A4X1WCR2	EHBP1	EH domain binding protein 1 OS=Sus scrofa OX=9823 GN=EHBP1 PE=1 SV=1	1.60622	0.683669	0.0281712	0.0860978	+	16.6674	16.7076	16.2986	16.1261	15.9076	15.5888
A0A287AZ25_S80	A0A287AZ25	SF1	Splicing factor 1 OS=Sus scrofa OX=9823 GN=SF1 PE=1 SV=3	1.60174	0.679644	0.00147838	0.0117577	+	19.5857	19.6573	19.6762	18.7982	19.0089	19.0731
A0A287AZ25_S82	A0A287AZ25	SF1	Splicing factor 1 OS=Sus scrofa OX=9823 GN=SF1 PE=1 SV=3	1.60174	0.679644	0.00147838	0.0117577	+	19.5857	19.6573	19.6762	18.7982	19.0089	19.0731
F1STX7_S70	F1STX7	KDM1A	Lysine-specific histone demethylase OS=Sus scrofa OX=9823 GN=KDM1A PE=1 SV=3	1.60049	0.678511	0.0495942	0.127799	+	16.004	16.0118	15.4805	15.4407	15.1636	14.8564
A0A287AEG1_S2901	A0A287AEG1	MACF1	Microtubule actin crosslinking factor 1 OS=Sus scrofa OX=9823 GN=MACF1 PE=4 SV=2	1.59897	0.677143	0.00550594	0.0278849	+	15.6673	15.5788	15.4241	14.6833	14.9303	15.0252
F1RTF0_S601	F1RTF0	PRRC2A	Proline rich coiled-coil 2A OS=Sus scrofa OX=9823 GN=PRRC2A PE=1 SV=2	1.59894	0.677118	0.0138635	0.0526588	+	16.6584	16.3064	16.8119	16.0379	15.8612	15.8462
A0A287BF71_S387	A0A287BF71	TJP1	Tight junction protein 1 OS=Sus scrofa OX=9823 GN=TJP1 PE=1 SV=2	1.59865	0.676857	0.00615259	0.0297726	+	17.0189	16.7085	16.9624	16.1739	16.3852	16.1002
F1RZS8_S679	F1RZS8	DAXX	Death domain-associated protein 6 OS=Sus scrofa OX=9823 GN=DAXX PE=3 SV=4	1.59286	0.671619	0.0321272	0.0940339	+	17.3119	17.6388	17.6141	17.184	16.5677	16.7983
A0A287ADD0_S1326	A0A287ADD0	SRRM2	Serine/arginine repetitive matrix 2 OS=Sus scrofa OX=9823 GN=SRRM2 PE=1 SV=2	1.59175	0.67061	0.0379075	0.105856	+	19.4039	19.2247	19.4397	19.0947	18.4045	18.5572
F1SHI5_T1548	F1SHI5	BAZ1A	Bromodomain adjacent to zinc finger domain 1A OS=Sus scrofa OX=9823 GN=BAZ1A PE=4 SV=2	1.58948	0.66855	0.0400778	0.11039	+	13.1695	13.7936	13.3894	13.0363	12.6282	12.6823
F1S540_S560	F1S540	ARHGAP29	Rho GTPase-activating protein 29 OS=Sus scrofa OX=9823 GN=ARHGAP29 PE=4 SV=3	1.58548	0.664919	0.0321432	0.0940339	+	15.9444	16.3398	16.4393	15.3403	15.8257	15.5628
A0A8W4FCQ5_S36	A0A8W4FCQ5	H1-2	Histone H2B OS=Sus scrofa OX=9823 GN=H1-2 PE=3 SV=1	1.57487	0.655235	0.0220431	0.0723786	+	16.5628	16.5233	16.0773	15.6541	15.6299	15.9137
A0A8W4FI74_S59	A0A8W4FI74	SHROOM3	Shroom family member 3 OS=Sus scrofa OX=9823 GN=SHROOM3 PE=3 SV=1	1.55739	0.639127	0.0286471	0.0868012	+	14.8742	14.9184	14.4353	13.9501	14.3231	14.0372
A0A4X1V3S7_S228	A0A4X1V3S7	C7H14orf93	Chromosome 7 C14orf93 homolog OS=Sus scrofa OX=9823 GN=C7H14orf93 PE=4 SV=1	1.55714	0.638901	0.0288269	0.0871303	+	13.8638	14.1459	13.8763	13.1067	13.2095	13.6532
A0A5G2QCF0_S217	A0A5G2QCF0	#N/A	Trans-Golgi network integral membrane protein 2 OS=Sus scrofa OX=9823 PE=1 SV=1	1.55688	0.638657	0.0429259	0.115368	+	15.2807	15.9567	15.633	15.0452	15.1152	14.7941
A0A4X1TP25_T33	A0A4X1TP25	OSBPL11	Oxysterol-binding protein OS=Sus scrofa OX=9823 GN=OSBPL11 PE=3 SV=1	1.55093	0.633133	0.000823573	0.00832545	+	13.4588	13.3779	13.4343	12.7534	12.7	12.9182
A0A4X1WCR2_S436	A0A4X1WCR2	EHBP1	EH domain binding protein 1 OS=Sus scrofa OX=9823 GN=EHBP1 PE=1 SV=1	1.55048	0.632714	0.0211547	0.0704438	+	16.576	16.6295	16.3916	16.0778	16.0323	15.5888
F1RJ36_S440	F1RJ36	DACH1	Dachshund family transcription factor 1 OS=Sus scrofa OX=9823 GN=DACH1 PE=3 SV=3	1.54262	0.625387	0.0199979	0.0676544	+	16.6876	16.4195	16.554	16.1393	15.6434	16.0023
F1S012_S426	F1S012	FOXK2	Forkhead box K2 OS=Sus scrofa OX=9823 GN=FOXK2 PE=4 SV=4	1.5324	0.615793	0.0493982	0.127503	+	13.807	13.3959	14.1187	13.1748	13.2707	13.0287
A0A8D1G4V5_S162	A0A8D1G4V5	IRF9	Interferon regulatory factor 9 OS=Sus scrofa OX=9823 GN=IRF9 PE=4 SV=1	1.52357	0.607453	0.00799472	0.0354494	+	15.7371	15.4788	15.3716	15.0406	14.8559	14.8686
P14287_S214	P14287	SPP1	Osteopontin OS=Sus scrofa OX=9823 GN=SPP1 PE=1 SV=1	1.52321	0.607118	0.036402	0.102727	+	19.6573	19.4831	20.0097	18.9006	19.3177	19.1105
A0A286ZRD9_S3020	A0A286ZRD9	KMT2A	Histone-lysine N-methyltransferase OS=Sus scrofa OX=9823 GN=KMT2A PE=3 SV=2	1.51879	0.602921	0.0103911	0.0423503	+	15.8256	15.9516	15.5408	15.0651	15.2311	15.2131
P07802_S82	P07802	PRKAR1A	cAMP-dependent protein kinase type I-alpha regulatory subunit OS=Sus scrofa OX=9823 GN=PRKAR1A PE=1 SV=2	1.51669	0.600926	0.0100012	0.0415894	+	20.441	20.2906	20.3446	19.7715	19.5385	19.9635
F1RZB7_S14	F1RZB7	LEO1	RNA polymerase-associated protein LEO1 OS=Sus scrofa OX=9823 GN=LEO1 PE=1 SV=1	1.51499	0.599305	0.0361045	0.102304	+	17.6089	17.827	17.3313	17.2399	16.8081	16.9211
F1S6V3_T923	F1S6V3	CTR9	CTR9 homolog, Paf1/RNA polymerase II complex component OS=Sus scrofa OX=9823 GN=CTR9 PE=1 SV=4	1.51298	0.597391	0.0357514	0.101439	+	17.268	17.1351	17.5773	16.5211	16.9961	16.671
Q767L0_S110	Q767L0	ABCF1	ATP-binding cassette sub-family F member 1 OS=Sus scrofa OX=9823 GN=ABCF1 PE=3 SV=1	1.51188	0.596342	0.0112873	0.0450537	+	19.0495	19.0768	19.0045	18.6825	18.2241	18.4352
F1RN87_S592	F1RN87	GIT1	GIT ArfGAP 1 OS=Sus scrofa OX=9823 GN=GIT1 PE=4 SV=3	1.51083	0.595342	0.0120918	0.0475484	+	13.1939	13.2259	13.2293	12.3911	12.8625	12.6095
A0A8W4FDJ8_S271	A0A8W4FDJ8	METTL1	tRNA (guanine-N(7)-)-methyltransferase OS=Sus scrofa OX=9823 GN=METTL1 PE=3 SV=1	1.51025	0.594785	0.0421859	0.113974	+	15.204	15.7342	15.6441	15.1434	14.7345	14.92
A0A287AGJ7_T407	A0A287AGJ7	CPSF6	Cleavage and polyadenylation specificity factor subunit 6 OS=Sus scrofa OX=9823 GN=CPSF6 PE=1 SV=3	1.50732	0.591988	0.0153844	0.0565117	+	16.3202	16.3861	15.9404	15.6512	15.6834	15.5362
A0A4X1W073_S182	A0A4X1W073	C3H2orf49	Ashwin OS=Sus scrofa OX=9823 GN=C3H2orf49 PE=3 SV=1	1.50448	0.589267	0.02796	0.0855141	+	17.0002	16.8297	16.76	16.0384	16.2057	16.5779
Q8MJ49_S213	Q8MJ49	OSTF1	Osteoclast-stimulating factor 1 OS=Sus scrofa OX=9823 GN=OSTF1 PE=2 SV=1	0.664121	-0.590482	0.000720258	0.00769061	-	17.1874	17.065	17.1609	17.7971	17.6291	17.7587
I3LGD6_S11	I3LGD6	SSR3	Translocon-associated protein subunit gamma OS=Sus scrofa OX=9823 GN=SSR3 PE=1 SV=1	0.662708	-0.593555	0.033454	0.0966019	-	14.0771	14.3082	14.6418	15.0247	15.0252	14.7579
I3LH38_S98	I3LH38	BYSL	Bystin like OS=Sus scrofa OX=9823 GN=BYSL PE=3 SV=2	0.658837	-0.602006	0.00461182	0.0246215	-	16.1455	15.8564	15.8416	16.5231	16.5057	16.6207
A0A288CG47_S259	A0A288CG47	PSMD4	26S proteasome non-ATPase regulatory subunit 4 OS=Sus scrofa OX=9823 GN=PSMD4 PE=1 SV=1	0.65761	-0.604695	0.000300452	0.00500468	-	15.9598	15.8816	15.8747	16.5683	16.4246	16.5373
A0A8D1WWG6_S228	A0A8D1WWG6	MREG	Melanoregulin OS=Sus scrofa OX=9823 GN=MREG PE=1 SV=1	0.657243	-0.605502	0.0311364	0.0922912	-	13.477	13.1588	13.0574	13.5752	14.0338	13.9007
A0A4X1U6X7_S175	A0A4X1U6X7	MPHOSPH10	U3 small nucleolar ribonucleoprotein protein MPP10 OS=Sus scrofa OX=9823 GN=MPHOSPH10 PE=3 SV=1	0.652652	-0.615614	0.00153252	0.0119151	-	16.7182	16.7345	16.9418	17.3764	17.3816	17.4835
A0A287AFP0_S1115	A0A287AFP0	PTPN23	Protein tyrosine phosphatase non-receptor type 23 OS=Sus scrofa OX=9823 GN=PTPN23 PE=1 SV=2	0.652346	-0.616291	0.0180282	0.0631549	-	16.0087	15.8994	15.5655	16.5201	16.5359	16.2666
Q29031_T71	Q29031	MYC	Myc proto-oncogene protein OS=Sus scrofa OX=9823 GN=MYC PE=1 SV=2	0.651753	-0.617603	0.033563	0.096719	-	15.8365	16.3076	16.1162	16.4286	16.8484	16.8362
Q29031_S75	Q29031	MYC	Myc proto-oncogene protein OS=Sus scrofa OX=9823 GN=MYC PE=1 SV=2	0.651753	-0.617603	0.0208024	0.0695985	-	15.8806	16.2772	16.1026	16.4625	16.8354	16.8153
A0A8W4FKC7_S31	A0A8W4FKC7	HDLBP	High density lipoprotein binding protein OS=Sus scrofa OX=9823 GN=HDLBP PE=1 SV=1	0.651546	-0.61806	0.0413635	0.112253	-	15.803	15.4845	16.0369	16.4637	16.1344	16.5804
F1SU41_S704	F1SU41	ZSWIM8	Zinc finger SWIM-type containing 8 OS=Sus scrofa OX=9823 GN=ZSWIM8 PE=4 SV=4	0.651233	-0.618754	0.0256968	0.080509	-	13.5196	13.7319	13.5087	14.5014	13.9386	14.1764
A0A287AUI9_S367	A0A287AUI9	STK3	Serine/threonine-protein kinase 3 OS=Sus scrofa OX=9823 GN=STK3 PE=3 SV=1	0.649326	-0.622986	0.00932249	0.0395179	-	16.8128	16.8641	16.4676	17.2615	17.3325	17.4195
F1RMK7_S46	F1RMK7	ZNF787	Zinc finger protein 787 OS=Sus scrofa OX=9823 GN=ZNF787 PE=4 SV=3	0.645143	-0.632308	0.00145282	0.011686	-	16.7038	16.5276	16.4442	17.1658	17.1627	17.244
A0A287BAR6_T220	A0A287BAR6	SP110	SP110 nuclear body protein OS=Sus scrofa OX=9823 GN=SP110 PE=4 SV=3	0.645071	-0.63247	0.0138951	0.0527319	-	13.4838	13.2471	13.3549	14.0118	14.2188	13.7526
A0A5G2QAH7_T1508	A0A5G2QAH7	RALGAPA1	Ral GTPase activating protein catalytic subunit alpha 1 OS=Sus scrofa OX=9823 GN=RALGAPA1 PE=1 SV=2	0.644568	-0.633596	0.028368	0.086339	-	14.0169	13.9255	14.2127	15.0167	14.5736	14.4655
A0A287BLS6_S150	A0A287BLS6	AKAP1	A-kinase anchoring protein 1 OS=Sus scrofa OX=9823 GN=AKAP1 PE=4 SV=2	0.643304	-0.636428	0.0365564	0.103034	-	15.1764	15.6371	15.1848	16.0483	16.1599	15.6993
A0A5G2QUR8_S10	A0A5G2QUR8	ZNF316	Zinc finger protein 316 OS=Sus scrofa OX=9823 GN=ZNF316 PE=4 SV=1	0.640877	-0.64188	0.0343511	0.0985282	-	15.7192	15.8084	15.196	16.3328	16.2257	16.0907
A0A5G2QLL8_S1096	A0A5G2QLL8	FKBP15	peptidylprolyl isomerase OS=Sus scrofa OX=9823 GN=FKBP15 PE=1 SV=2	0.639569	-0.644829	0.0348844	0.099579	-	16.3111	16.3654	15.8072	16.6255	16.8102	16.9825
A0A5G2R203_S846	A0A5G2R203	ANK2	Ankyrin 2 OS=Sus scrofa OX=9823 GN=ANK2 PE=1 SV=2	0.639425	-0.645153	0.00156964	0.0120103	-	15.4606	15.6451	15.3891	16.1905	16.0725	16.1673
I3LLK1_S2236	I3LLK1	RANBP2	RAN binding protein 2 OS=Sus scrofa OX=9823 GN=RANBP2 PE=1 SV=3	0.637448	-0.649621	0.00593736	0.0291302	-	15.0198	14.9379	14.9374	15.8057	15.6408	15.3974
A0A286ZMH0_S144	A0A286ZMH0	#N/A	Uncharacterized protein OS=Sus scrofa OX=9823 PE=3 SV=3	0.635542	-0.653941	0.00142981	0.0115744	-	15.4826	15.3796	15.4997	15.9604	16.2004	16.1629
F1RPT5_S313	F1RPT5	PKP4	Plakophilin 4 OS=Sus scrofa OX=9823 GN=PKP4 PE=1 SV=4	0.634608	-0.656062	0.0248672	0.0788423	-	13.9277	14.4352	14.1501	14.5975	14.9088	14.9748
F1SK28_S1221	F1SK28	BDP1	B double prime 1, subunit of RNA polymerase III transcription initiation factor IIIB OS=Sus scrofa OX=9823 GN=BDP1 PE=4 SV=3	0.627467	-0.672389	0.011919	0.0470665	-	13.048	13.1999	12.6939	13.6738	13.6985	13.5867
A0A5G2RAE1_S804	A0A5G2RAE1	DDX46	RNA helicase OS=Sus scrofa OX=9823 GN=DDX46 PE=1 SV=1	0.620762	-0.687887	0.0283667	0.086339	-	15.0805	14.7354	15.061	15.6649	15.341	15.9346
A0A4X1W8B8_S106	A0A4X1W8B8	RBMS2	RNA binding motif single stranded interacting protein 2 OS=Sus scrofa OX=9823 GN=RBMS2 PE=4 SV=1	0.619924	-0.689837	0.0402146	0.110479	-	13.2826	13.2213	13.1809	14.2847	13.4983	13.9713
Q06AU4_S241	Q06AU4	RAB34	Ras-related protein Rab-34 OS=Sus scrofa OX=9823 GN=RAB34 PE=2 SV=1	0.618159	-0.693951	0.00144644	0.011679	-	16.1601	16.1324	16.168	16.9849	16.8744	16.6832
F1SEA2_S248	F1SEA2	SLAIN2	SLAIN motif family member 2 OS=Sus scrofa OX=9823 GN=SLAIN2 PE=3 SV=2	0.614791	-0.701832	0.0408697	0.111198	-	14.1809	14.3752	14.1164	15.3418	14.5806	14.8555
A0A287A913_S1489	A0A287A913	KMT2C	[histone H3]-lysine(4) N-methyltransferase OS=Sus scrofa OX=9823 GN=KMT2C PE=4 SV=3	0.612172	-0.70799	0.000874375	0.00861971	-	17.1417	17.1691	17.2894	17.788	18.012	17.9241
I3LMD8_S991	I3LMD8	PTPN13	Tyrosine-protein phosphatase non-receptor type 13 OS=Sus scrofa OX=9823 GN=PTPN13 PE=3 SV=4	0.609055	-0.715354	0.00219652	0.015239	-	16.3557	16.3498	16.129	16.856	17.0842	17.0404
A0A4X1UK03_S673	A0A4X1UK03	FOXP1	Forkhead box P1 OS=Sus scrofa OX=9823 GN=FOXP1 PE=4 SV=1	0.603879	-0.727668	0.00922428	0.039417	-	16.3913	16.362	16.0755	17.1647	16.7763	17.0708
A0A480IRZ7_S827	A0A480IRZ7	SORT1	Sortilin 1 OS=Sus scrofa OX=9823 GN=SORT1 PE=1 SV=1	0.599651	-0.737805	0.0167094	0.0598843	-	15.956	15.8388	16.1549	16.7655	16.9767	16.4209
A0A287AVJ1_S197	A0A287AVJ1	MAK16	Protein MAK16 homolog OS=Sus scrofa OX=9823 GN=MAK16 PE=3 SV=1	0.598938	-0.739521	0.00413014	0.0227668	-	18.567	18.151	18.4424	19.1115	19.171	19.0965
K7GND3_S95	K7GND3	DHX9	RNA helicase OS=Sus scrofa OX=9823 GN=DHX9 PE=1 SV=2	0.595196	-0.748562	0.00377665	0.0215576	-	19.7312	19.5702	19.3367	20.3856	20.2698	20.2284
I3LK71_S254	I3LK71	HNRNPC	Heterogeneous nuclear ribonucleoproteins C1/C2 isoform X1 OS=Sus scrofa OX=9823 GN=HNRNPC PE=1 SV=2	0.594938	-0.749189	0.0206364	0.069207	-	16.3393	16.4405	16.7288	17.5787	17.1261	17.0513
A0A287BDL0_S355	A0A287BDL0	TRIP12	E3 ubiquitin-protein ligase OS=Sus scrofa OX=9823 GN=TRIP12 PE=1 SV=2	0.594585	-0.750044	0.000553645	0.00676341	-	17.13	17.0979	16.9275	17.8116	17.8665	17.7275
A0A8W4FCQ5_S239	A0A8W4FCQ5	H1-2	Histone H2B OS=Sus scrofa OX=9823 GN=H1-2 PE=3 SV=1	0.59423	-0.750907	0.0257581	0.0805217	-	13.0313	12.8967	12.4686	13.6748	13.2798	13.6947
A0A5G2QPS5_S886	A0A5G2QPS5	FARP1	FERM, ARHGEF and pleckstrin domain-containing protein 1 OS=Sus scrofa OX=9823 GN=FARP1 PE=1 SV=1	0.592862	-0.754232	0.0216092	0.0716757	-	19.2903	19.6497	19.0634	19.8779	20.1117	20.2765
A0A287AIZ5_S803	A0A287AIZ5	DIDO1	Death inducer-obliterator 1 OS=Sus scrofa OX=9823 GN=DIDO1 PE=4 SV=2	0.591278	-0.758092	0.0191101	0.0657204	-	16.4496	16.2741	16.2053	17.4097	17.0227	16.7708
A0A287AIZ5_S807	A0A287AIZ5	DIDO1	Death inducer-obliterator 1 OS=Sus scrofa OX=9823 GN=DIDO1 PE=4 SV=2	0.591278	-0.758092	0.0191101	0.0657204	-	16.4496	16.2741	16.2053	17.4097	17.0227	16.7708
A0A5G2QY96_S64	A0A5G2QY96	RRP8	Ribosomal RNA-processing protein 8 OS=Sus scrofa OX=9823 GN=RRP8 PE=3 SV=2	0.590934	-0.758931	0.0175303	0.0618061	-	17.5974	18.0988	17.5007	18.5215	18.5751	18.377
I3LNP8_S146	I3LNP8	TWNK	Twinkle mtDNA helicase OS=Sus scrofa OX=9823 GN=TWNK PE=4 SV=2	0.590057	-0.761074	0.0166805	0.0598719	-	13.2189	13.1888	13.0611	13.6153	13.8803	14.2564
F1SUZ2_S559	F1SUZ2	NUP98	Nuclear pore complex protein Nup98-Nup96 OS=Sus scrofa OX=9823 GN=NUP98 PE=1 SV=4	0.589506	-0.762421	0.0381813	0.106201	-	17.4098	16.756	17.5725	17.9781	18.0007	18.0468
Q4PJJ8_S247	Q4PJJ8	HNF1A	HNF1 homeobox A OS=Sus scrofa OX=9823 GN=HNF1A PE=2 SV=1	0.588936	-0.763816	0.0101293	0.041805	-	15.6307	15.791	15.5126	16.126	16.6112	16.4886
A0A8D1Y473_S345	A0A8D1Y473	NR2C2	Nuclear receptor subfamily 2 group C member 2 OS=Sus scrofa OX=9823 GN=NR2C2 PE=3 SV=1	0.587505	-0.767327	0.0298387	0.0891376	-	15.8816	15.8639	15.5808	16.2757	16.9589	16.3937
A0A286ZIP1_S788	A0A286ZIP1	GAPVD1	GTPase activating protein and VPS9 domains 1 OS=Sus scrofa OX=9823 GN=GAPVD1 PE=1 SV=1	0.582211	-0.780386	0.0311556	0.0922912	-	15.6069	14.8493	15.245	16.2026	15.9637	15.876
I3LM60_S280	I3LM60	TNFAIP1	BTB/POZ domain-containing adapter for CUL3-mediated RhoA degradation protein 2 OS=Sus scrofa OX=9823 GN=TNFAIP1 PE=3 SV=1	0.575737	-0.796518	0.0283927	0.086339	-	13.8113	13.2059	13.2034	13.9612	14.372	14.2768
A0A287AR63_S323	A0A287AR63	THOC5	THO complex subunit 5 OS=Sus scrofa OX=9823 GN=THOC5 PE=3 SV=1	0.570643	-0.809338	0.0450904	0.120062	-	16.6559	16.5467	17.0878	17.8762	17.7148	17.1274
F1RWS7_S835	F1RWS7	CTDP1	RNA polymerase II subunit A C-terminal domain phosphatase OS=Sus scrofa OX=9823 GN=CTDP1 PE=1 SV=2	0.569399	-0.812487	0.0312536	0.0923762	-	15.256	15.1111	14.6409	16.1489	15.6593	15.6373
A0A4X1U6X7_S171	A0A4X1U6X7	MPHOSPH10	U3 small nucleolar ribonucleoprotein protein MPP10 OS=Sus scrofa OX=9823 GN=MPHOSPH10 PE=3 SV=1	0.569395	-0.812499	0.00613914	0.0297427	-	16.9271	16.4955	16.552	17.6068	17.4464	17.3589
F1SAN6_S275	F1SAN6	ILVBL	2-hydroxyacyl-CoA lyase 2 OS=Sus scrofa OX=9823 GN=ILVBL PE=1 SV=3	0.567045	-0.818464	0.0022244	0.0154072	-	14.149	14.3283	14.0427	15.1023	15.0431	14.83
A0A287AMS3_S217	A0A287AMS3	LIMCH1	LIM and calponin homology domains 1 OS=Sus scrofa OX=9823 GN=LIMCH1 PE=1 SV=3	0.563329	-0.827951	0.01219	0.0478016	-	13.8072	13.9486	13.5921	14.2997	14.8305	14.7015
A0A287AVJ1_S199	A0A287AVJ1	MAK16	Protein MAK16 homolog OS=Sus scrofa OX=9823 GN=MAK16 PE=3 SV=1	0.556992	-0.844273	0.00767239	0.0344162	-	18.5106	18.0335	18.4592	19.2897	19.2175	19.029
A0A4X1VFN4_S47	A0A4X1VFN4	ELF2	E74 like ETS transcription factor 2 OS=Sus scrofa OX=9823 GN=ELF2 PE=3 SV=1	0.555819	-0.847313	0.00874558	0.0377521	-	14.0657	13.8646	14.1283	14.8932	15.1268	14.5806
A0A287AMS3_S1226	A0A287AMS3	LIMCH1	LIM and calponin homology domains 1 OS=Sus scrofa OX=9823 GN=LIMCH1 PE=1 SV=3	0.554861	-0.849802	0.0293605	0.0881491	-	13.3758	13.5313	12.9096	13.8161	14.128	14.422
F1RG84_S1152	F1RG84	SETD1A	SET domain containing 1A, histone lysine methyltransferase OS=Sus scrofa OX=9823 GN=SETD1A PE=4 SV=4	0.554418	-0.850953	0.0396298	0.109298	-	14.7045	14.1594	13.7823	15.1081	15.1998	14.8911
F1RFG1_S479	F1RFG1	GTF3C1	General transcription factor 3C polypeptide 1 isoform 1 OS=Sus scrofa OX=9823 GN=GTF3C1 PE=1 SV=1	0.553651	-0.852952	0.0195259	0.0665452	-	15.4082	14.8559	14.81	15.7206	15.8018	16.1107
F1RFG1_S481	F1RFG1	GTF3C1	General transcription factor 3C polypeptide 1 isoform 1 OS=Sus scrofa OX=9823 GN=GTF3C1 PE=1 SV=1	0.553651	-0.852952	0.0195259	0.0665452	-	15.4082	14.8559	14.81	15.7206	15.8018	16.1107
F1RFG1_S483	F1RFG1	GTF3C1	General transcription factor 3C polypeptide 1 isoform 1 OS=Sus scrofa OX=9823 GN=GTF3C1 PE=1 SV=1	0.553651	-0.852952	0.0195259	0.0665452	-	15.4082	14.8559	14.81	15.7206	15.8018	16.1107
A0A4X1VLW1_S18	A0A4X1VLW1	CCDC86	Coiled-coil domain-containing protein 86 OS=Sus scrofa OX=9823 GN=CCDC86 PE=4 SV=1	0.551238	-0.859254	0.00313045	0.019077	-	16.4767	16.7583	16.6508	17.286	17.5256	17.6519
F1RFH0_S292	F1RFH0	GAS2L1	Growth arrest specific 2 like 1 OS=Sus scrofa OX=9823 GN=GAS2L1 PE=3 SV=2	0.549341	-0.864226	0.0100368	0.0415894	-	13.0648	13.3155	13.4179	13.8193	14.3061	14.2654
A0A287ACP7_S359	A0A287ACP7	SF3A1	Splicing factor 3a subunit 1 OS=Sus scrofa OX=9823 GN=SF3A1 PE=1 SV=1	0.548968	-0.865207	0.0473644	0.1242	-	18.5041	17.5485	17.6497	18.8362	18.696	18.7658
A0A480T8S4_S44	A0A480T8S4	PMPCB	Mitochondrial-processing peptidase subunit beta OS=Sus scrofa OX=9823 GN=PMPCB PE=1 SV=1	0.548643	-0.866061	0.00295197	0.018402	-	15.8604	15.7593	15.4906	16.5481	16.4498	16.7106
A0A287BHI3_S459	A0A287BHI3	PPFIBP2	PPFIA binding protein 2 OS=Sus scrofa OX=9823 GN=PPFIBP2 PE=1 SV=2	0.546018	-0.872981	0.0235562	0.0754191	-	12.3993	13.1338	12.865	13.5293	13.9076	13.5802
A0A286ZRZ8_S203	A0A286ZRZ8	CGNL1	Cingulin like 1 OS=Sus scrofa OX=9823 GN=CGNL1 PE=4 SV=3	0.540995	-0.886312	0.00591372	0.0290586	-	15.8252	16.0124	16.1582	16.6308	16.933	17.091
F1S2K2_T506	F1S2K2	UTP15	U3 small nucleolar RNA-associated protein 15 homolog OS=Sus scrofa OX=9823 GN=UTP15 PE=4 SV=4	0.537752	-0.894986	0.0314135	0.0925376	-	13.9794	13.6183	13.1186	14.6845	14.4316	14.285
I3LDT1_S201	I3LDT1	POLR1G	DNA-directed RNA polymerase I subunit RPA34 isoform 1 OS=Sus scrofa OX=9823 GN=POLR1G PE=4 SV=2	0.535562	-0.900874	0.00106215	0.00976675	-	15.5264	15.6343	15.4267	16.5998	16.3838	16.3065
A0A286ZR56_S448	A0A286ZR56	YEATS2	YEATS domain containing 2 OS=Sus scrofa OX=9823 GN=YEATS2 PE=4 SV=3	0.533027	-0.907719	0.00108034	0.00978542	-	16.0191	15.8464	15.6897	16.6655	16.8371	16.7758
A0A286ZN81_S270	A0A286ZN81	NUMA1	Nuclear mitotic apparatus protein 1 OS=Sus scrofa OX=9823 GN=NUMA1 PE=1 SV=2	0.532008	-0.91048	0.000983848	0.00933005	-	16.0019	15.9603	15.8254	16.7987	17.0134	16.7069
Q6DUB7_S38	Q6DUB7	STMN1	Stathmin OS=Sus scrofa OX=9823 GN=STMN1 PE=2 SV=3	0.529721	-0.916697	0.00712788	0.0328425	-	16.3022	15.8977	16.1002	16.741	17.1429	17.1663
A0A287ACY9_S629	A0A287ACY9	POM121C	Nuclear envelope pore membrane protein POM 121C OS=Sus scrofa OX=9823 GN=POM121C PE=4 SV=2	0.528953	-0.918789	0.0437241	0.116938	-	13.7648	13.0781	12.7912	14.2838	14.2302	13.8764
A0A8D1ZWD7_S113	A0A8D1ZWD7	NUCKS1	Nuclear casein kinase and cyclin dependent kinase substrate 1 OS=Sus scrofa OX=9823 GN=NUCKS1 PE=1 SV=1	0.525269	-0.92887	0.00589247	0.0290444	-	15.551	15.3723	15.2998	16.5944	16.3623	16.053
I3LK71_S261	I3LK71	HNRNPC	Heterogeneous nuclear ribonucleoproteins C1/C2 isoform X1 OS=Sus scrofa OX=9823 GN=HNRNPC PE=1 SV=2	0.524023	-0.932299	0.000267972	0.00469969	-	19.3349	19.4041	19.4331	20.4274	20.3552	20.1865
A0A4X1TIY5_S306	A0A4X1TIY5	ZNF148	Zinc finger protein 148 OS=Sus scrofa OX=9823 GN=ZNF148 PE=4 SV=1	0.523646	-0.933338	0.0069865	0.0324199	-	15.7278	15.6499	15.1444	16.4267	16.4505	16.445
A0A287B3H8_S566	A0A287B3H8	PBRM1	Polybromo 1 OS=Sus scrofa OX=9823 GN=PBRM1 PE=1 SV=2	0.522472	-0.936575	0.0013626	0.0111939	-	15.3363	15.4139	15.5518	16.181	16.5191	16.4117
F1SPF3_S5	F1SPF3	MCM2	DNA replication licensing factor MCM2 OS=Sus scrofa OX=9823 GN=MCM2 PE=1 SV=2	0.522324	-0.936982	0.0155518	0.057077	-	15.3838	16.0738	15.5808	16.8305	16.4901	16.5287
K7GND3_T91	K7GND3	DHX9	RNA helicase OS=Sus scrofa OX=9823 GN=DHX9 PE=1 SV=2	0.52212	-0.937548	0.0270625	0.0834312	-	17.7799	17.7102	17.5351	18.2596	19.1321	18.4462
A0A4X1UBQ4_S14	A0A4X1UBQ4	CPNE3	Copine 3 OS=Sus scrofa OX=9823 GN=CPNE3 PE=1 SV=1	0.520105	-0.943124	0.00359806	0.0210957	-	13.9694	13.5321	13.6103	14.6716	14.7624	14.5072
A0A287BFV6_S97	A0A287BFV6	CPEB4	Cytoplasmic polyadenylation element binding protein 4 OS=Sus scrofa OX=9823 GN=CPEB4 PE=3 SV=3	0.520021	-0.943358	7.45041e-05	0.00264096	-	15.3123	15.2913	15.2381	16.1531	16.3249	16.1938
A0A8D0MDS1_S286	A0A8D0MDS1	STAU1	Staufen double-stranded RNA binding protein 1 OS=Sus scrofa OX=9823 GN=STAU1 PE=1 SV=1	0.519991	-0.943442	0.0166283	0.0598363	-	17.2692	17.6302	17.9005	18.2398	18.673	18.7175
F1RVQ9_S383	F1RVQ9	KCNK5	Potassium channel subfamily K member 5 OS=Sus scrofa OX=9823 GN=KCNK5 PE=3 SV=1	0.518442	-0.947744	0.0297823	0.0890946	-	13.4304	13.3143	13.0798	13.696	14.4035	14.5682
A0A287A4Y9_S662	A0A287A4Y9	C2CD5	C2 calcium dependent domain containing 5 OS=Sus scrofa OX=9823 GN=C2CD5 PE=4 SV=3	0.518169	-0.948505	0.00428333	0.0232782	-	15.9936	15.7466	15.697	16.9721	16.7983	16.5124
A0A5G2RGG2_S890	A0A5G2RGG2	TBCK	TBC1 domain containing kinase OS=Sus scrofa OX=9823 GN=TBCK PE=4 SV=2	0.512954	-0.963098	0.00996453	0.0414928	-	14.9949	14.7224	14.3582	15.522	15.596	15.8467
A0A8W4FHW4_S147	A0A8W4FHW4	PABIR1	PP2A Aalpha (PPP2R1A) and B55A (PPP2R2A) interacting phosphatase regulator 1 OS=Sus scrofa OX=9823 GN=PABIR1 PE=3 SV=1	0.512052	-0.965639	0.00510328	0.0263173	-	15.3071	15.3138	15.009	16.0671	16.0036	16.4561
A0A8W4FHW4_S143	A0A8W4FHW4	PABIR1	PP2A Aalpha (PPP2R1A) and B55A (PPP2R2A) interacting phosphatase regulator 1 OS=Sus scrofa OX=9823 GN=PABIR1 PE=3 SV=1	0.51205	-0.965645	0.00270923	0.0174535	-	15.1355	15.2491	15.1458	16.034	15.9705	16.4229
A0A287BGF1_S6358	A0A287BGF1	SYNE2	Spectrin repeat containing nuclear envelope protein 2 OS=Sus scrofa OX=9823 GN=SYNE2 PE=1 SV=1	0.51129	-0.967786	0.0458142	0.121455	-	16.5682	15.8634	16.3577	16.6992	17.497	17.4965
A0A480JUS0_S882	A0A480JUS0	NOL8	Nucleolar protein 8 OS=Sus scrofa OX=9823 GN=NOL8 PE=4 SV=1	0.510342	-0.970465	0.0488937	0.126998	-	15.9456	17.0757	16.4567	17.6778	17.2784	17.4332
A0A287B7B6_S391	A0A287B7B6	PRKD3	Serine/threonine-protein kinase OS=Sus scrofa OX=9823 GN=PRKD3 PE=3 SV=2	0.509609	-0.972538	0.000205584	0.00414986	-	16.3322	16.2601	16.4711	17.2448	17.3871	17.3492
F1ST03_S445	F1ST03	POGZ	Pogo transposable element derived with ZNF domain OS=Sus scrofa OX=9823 GN=POGZ PE=1 SV=4	0.501443	-0.995841	0.00980633	0.0409547	-	14.7578	14.1809	14.5494	15.4758	15.7306	15.2692
A0A5G2RHL1_S4	A0A5G2RHL1	SAFB2	Scaffold attachment factor B2 OS=Sus scrofa OX=9823 GN=SAFB2 PE=1 SV=2	0.500873	-0.997484	0.0159671	0.0580484	-	15.1391	14.7112	15.094	16.1615	15.5634	16.2118
F1S300_S379	F1S300	TPR	Nucleoprotein TPR OS=Sus scrofa OX=9823 GN=TPR PE=1 SV=4	0.498962	-1.003	0.00478107	0.0251763	-	16.5894	16.6206	16.3474	17.2525	17.7876	17.5263
A0A286ZXM0_S682	A0A286ZXM0	AHNAK2	PDZ domain-containing protein OS=Sus scrofa OX=9823 GN=AHNAK2 PE=1 SV=1	0.498632	-1.00395	0.042437	0.114507	-	14.3841	15.2087	15.4129	15.795	16.253	15.9695
A0A287AQ40_S110	A0A287AQ40	ZFP91	ZFP91 zinc finger protein, atypical E3 ubiquitin ligase OS=Sus scrofa OX=9823 GN=ZFP91 PE=1 SV=2	0.495946	-1.01174	0.00370199	0.0214089	-	18.5411	17.9956	18.3253	19.2031	19.3741	19.32
F1SEV6_S119	F1SEV6	ZC3H3	Zinc finger CCCH-type containing 3 OS=Sus scrofa OX=9823 GN=ZC3H3 PE=4 SV=4	0.494334	-1.01644	0.0101906	0.0418181	-	13.1341	13.5435	12.8148	14.0433	14.2334	14.2651
A0A287A4Y9_S661	A0A287A4Y9	C2CD5	C2 calcium dependent domain containing 5 OS=Sus scrofa OX=9823 GN=C2CD5 PE=4 SV=3	0.492171	-1.02277	0.0026836	0.0173676	-	15.8822	15.7466	15.697	16.9721	16.9097	16.5124
A0A5G2Q6Q2_S546	A0A5G2Q6Q2	ZMYND8	Zinc finger MYND-type containing 8 OS=Sus scrofa OX=9823 GN=ZMYND8 PE=1 SV=2	0.48953	-1.03053	0.00356393	0.0209245	-	16.8446	16.6676	16.3976	17.5008	17.8646	17.6361
A0A5G2R2I8_T693	A0A5G2R2I8	EGFR	Receptor protein-tyrosine kinase OS=Sus scrofa OX=9823 GN=EGFR PE=3 SV=2	0.487044	-1.03787	0.0247344	0.0784799	-	14.6643	14.9077	14.9549	15.3218	16.2266	16.0921
A0A5G2QY96_S62	A0A5G2QY96	RRP8	Ribosomal RNA-processing protein 8 OS=Sus scrofa OX=9823 GN=RRP8 PE=3 SV=2	0.486662	-1.03901	3.0425e-05	0.0018323	-	17.5748	17.5325	17.5942	18.5984	18.6895	18.5307
A0A287A0J6_S1301	A0A287A0J6	SLC4A4	Anion exchange protein OS=Sus scrofa OX=9823 GN=SLC4A4 PE=3 SV=2	0.484765	-1.04464	0.0276864	0.0847385	-	13.1779	13.2634	13.2923	14.3747	14.7726	13.7202
F1S415_S410	F1S415	BAG3	BAG cochaperone 3 OS=Sus scrofa OX=9823 GN=BAG3 PE=1 SV=3	0.482308	-1.05197	0.00030579	0.00500468	-	15.4464	15.5451	15.5745	16.4128	16.6373	16.6718
F1S415_S413	F1S415	BAG3	BAG cochaperone 3 OS=Sus scrofa OX=9823 GN=BAG3 PE=1 SV=3	0.482307	-1.05198	0.000305817	0.00500468	-	15.4729	15.5716	15.601	16.4393	16.6638	16.6983
D3K5N7_S202	D3K5N7	ELAVL1	ELAV-like protein OS=Sus scrofa OX=9823 GN=ELAVL1 PE=1 SV=1	0.482127	-1.05252	0.0245191	0.0779133	-	13.1489	13.2849	12.9593	13.6581	14.633	14.2596
I3LLG1_S95	I3LLG1	MON1A	Vacuolar fusion protein MON1 homolog OS=Sus scrofa OX=9823 GN=MON1A PE=3 SV=2	0.481535	-1.05429	0.00160895	0.0122154	-	13.2855	13.3876	13.6847	14.5087	14.6274	14.3847
I3LGT3_S395	I3LGT3	LAD1	Ladinin 1 OS=Sus scrofa OX=9823 GN=LAD1 PE=1 SV=4	0.478657	-1.06294	0.00281998	0.0179624	-	15.518	15.5944	15.966	16.915	16.6239	16.7282
Q2TLZ2_S305	Q2TLZ2	MACO1	Macoilin OS=Sus scrofa OX=9823 GN=MACO1 PE=2 SV=1	0.478569	-1.0632	0.00365526	0.0211965	-	14.4706	14.9514	14.5024	15.8354	15.5615	15.7171
A0A287ATC5_S353	A0A287ATC5	PACSIN3	Protein kinase C and casein kinase substrate in neurons 3 OS=Sus scrofa OX=9823 GN=PACSIN3 PE=1 SV=1	0.477738	-1.06571	0.0312933	0.0923762	-	13.0564	12.3544	13.3128	13.6584	14.0944	14.1678
A0A5G2QUR1_S1977	A0A5G2QUR1	MIA3	MIA SH3 domain ER export factor 3 OS=Sus scrofa OX=9823 GN=MIA3 PE=1 SV=2	0.475955	-1.0711	0.00246014	0.0164254	-	17.4275	17.3623	17.2441	18.1419	18.6518	18.4535
A0A8W4FNE1_S1521	A0A8W4FNE1	PIEZO1	Piezo type mechanosensitive ion channel component 1 OS=Sus scrofa OX=9823 GN=PIEZO1 PE=3 SV=1	0.474155	-1.07657	0.0359139	0.101832	-	15.6829	15.5518	15.6687	17.2327	16.8382	16.0623
F1RR20_S28	F1RR20	HEXIM2	HEXIM P-TEFb complex subunit 2 OS=Sus scrofa OX=9823 GN=HEXIM2 PE=3 SV=2	0.471133	-1.08579	0.00446481	0.0240793	-	15.1381	15.0538	14.9359	16.021	16.4772	15.887
I3LA60_S131	I3LA60	FEZ2	Fasciculation and elongation protein zeta 2 OS=Sus scrofa OX=9823 GN=FEZ2 PE=3 SV=2	0.46952	-1.09074	0.00660002	0.0311529	-	15.0097	14.9914	14.4794	15.873	16.142	15.7378
A0A287B9T2_T527	A0A287B9T2	PLCL1	Phosphoinositide phospholipase C OS=Sus scrofa OX=9823 GN=PLCL1 PE=1 SV=2	0.467514	-1.09692	0.0061394	0.0297427	-	13.0783	12.8703	13.4095	14.4414	13.9727	14.2348
A0A287AQ40_S89	A0A287AQ40	ZFP91	ZFP91 zinc finger protein, atypical E3 ubiquitin ligase OS=Sus scrofa OX=9823 GN=ZFP91 PE=1 SV=2	0.465682	-1.10258	0.00304287	0.0187209	-	18.4769	17.9165	18.3323	19.3394	19.2831	19.4111
F1SMZ6_S51	F1SMZ6	HSPE1	10 kDa heat shock protein, mitochondrial OS=Sus scrofa OX=9823 GN=HSPE1 PE=1 SV=1	0.46515	-1.10423	0.00197598	0.0142206	-	13.4082	13.9098	13.7635	14.8711	14.7716	14.7516
A0A8W4F9K1_T282	A0A8W4F9K1	SRA1	Steroid receptor RNA activator 1 OS=Sus scrofa OX=9823 GN=SRA1 PE=4 SV=1	0.464878	-1.10508	0.00417871	0.0229747	-	15.4759	14.8634	15.1628	16.1867	16.2339	16.3967
A0A287BL20_S1449	A0A287BL20	MAP1B	Microtubule associated protein 1B OS=Sus scrofa OX=9823 GN=MAP1B PE=1 SV=1	0.461925	-1.11427	0.000352384	0.00529505	-	16.9573	16.8931	16.6594	18.03	17.9076	17.915
A0A286ZXM0_S3482	A0A286ZXM0	AHNAK2	PDZ domain-containing protein OS=Sus scrofa OX=9823 GN=AHNAK2 PE=1 SV=1	0.461594	-1.11531	0.000775559	0.00803813	-	15.8611	15.778	15.5869	16.8407	17.0209	16.7103
A0A287ADD0_S976	A0A287ADD0	SRRM2	Serine/arginine repetitive matrix 2 OS=Sus scrofa OX=9823 GN=SRRM2 PE=1 SV=2	0.459854	-1.12075	0.0127309	0.0494651	-	17.2307	17.1087	17.5235	17.9483	18.6587	18.6181
F1RRB5_S89	F1RRB5	JADE1	Protein Jade-1 OS=Sus scrofa OX=9823 GN=JADE1 PE=3 SV=2	0.455822	-1.13346	0.0452336	0.120292	-	13.357	13.9364	12.7972	14.0872	14.5763	14.8275
A0A8D0NQH4_S1232	A0A8D0NQH4	ARHGAP32	Rho GTPase activating protein 32 OS=Sus scrofa OX=9823 GN=ARHGAP32 PE=1 SV=1	0.455813	-1.13349	0.0156213	0.0571793	-	13.9308	13.8012	13.1515	14.4798	14.9524	14.8518
A0A287A4Q2_S1443	A0A287A4Q2	#N/A	Uncharacterized protein OS=Sus scrofa OX=9823 PE=1 SV=3	0.455513	-1.13444	0.000478763	0.00620635	-	18.4404	18.4574	18.2233	19.3581	19.5425	19.6237
I3LT94_S102	I3LT94	LZTS2	Leucine zipper putative tumor suppressor 2 OS=Sus scrofa OX=9823 GN=LZTS2 PE=3 SV=4	0.447306	-1.16066	0.0222847	0.0727651	-	15.9893	15.0345	15.9346	16.9294	16.8565	16.6544
A0A480QL67_S1213	A0A480QL67	NUP214	Nuclear pore complex protein Nup214 isoform 2 OS=Sus scrofa OX=9823 GN=NUP214 PE=1 SV=1	0.444181	-1.17078	0.019209	0.065856	-	17.6158	18.3031	18.5674	19.3026	19.1388	19.5572
A0A286ZSB7_S1161	A0A286ZSB7	PDS5B	PDS5 cohesin associated factor B OS=Sus scrofa OX=9823 GN=PDS5B PE=1 SV=2	0.443652	-1.1725	0.0060574	0.0295463	-	16.1324	15.9484	16.1068	16.8391	17.2954	17.5706
A0A480MDM3_S321	A0A480MDM3	AATF	Apoptosis antagonizing transcription factor OS=Sus scrofa OX=9823 GN=AATF PE=3 SV=1	0.443625	-1.17259	0.000732344	0.00774167	-	14.7312	14.786	14.7669	16.0898	15.6877	16.0244
A0A480MDM3_S322	A0A480MDM3	AATF	Apoptosis antagonizing transcription factor OS=Sus scrofa OX=9823 GN=AATF PE=3 SV=1	0.443625	-1.17259	0.000732344	0.00774167	-	14.7312	14.786	14.7669	16.0898	15.6877	16.0244
A0A286ZP67_S252	A0A286ZP67	HNRNPU	Heterogeneous nuclear ribonucleoprotein U OS=Sus scrofa OX=9823 GN=HNRNPU PE=1 SV=1	0.443508	-1.17297	0.027675	0.0847385	-	17.5588	17.7727	17.1757	18.9692	18.9802	18.0766
A0A5G2QL79_S417	A0A5G2QL79	GRAMD1B	GRAM domain containing 1B OS=Sus scrofa OX=9823 GN=GRAMD1B PE=1 SV=1	0.443005	-1.1746	0.029102	0.0877408	-	13.9796	12.8054	13.4676	14.6724	14.6996	14.4043
A0A287ADD0_S1373	A0A287ADD0	SRRM2	Serine/arginine repetitive matrix 2 OS=Sus scrofa OX=9823 GN=SRRM2 PE=1 SV=2	0.44162	-1.17912	0.0269678	0.0832605	-	15.3734	16.3876	16.0182	17.453	16.9966	16.8671
A0A4X1T9D7_S318	A0A4X1T9D7	NIPBL	Nipped-B protein OS=Sus scrofa OX=9823 GN=NIPBL PE=3 SV=1	0.441566	-1.1793	0.00313225	0.019077	-	16.7895	16.8053	16.6165	17.7134	18.2654	17.7705
K7GMT0_S453	K7GMT0	GAB1	GRB2 associated binding protein 1 OS=Sus scrofa OX=9823 GN=GAB1 PE=3 SV=3	0.440922	-1.1814	0.00545874	0.0277121	-	14.1249	14.1845	14.3777	15.6983	15.5129	15.0202
F1RMJ9_S387	F1RMJ9	OSBP	Oxysterol-binding protein OS=Sus scrofa OX=9823 GN=OSBP PE=1 SV=2	0.437776	-1.19173	0.0046693	0.024897	-	13.9322	13.3697	13.4026	14.9633	14.6751	14.6413
F1SUG7_T316	F1SUG7	DDX21	RNA helicase OS=Sus scrofa OX=9823 GN=DDX21 PE=1 SV=3	0.436932	-1.19452	0.00108912	0.00984389	-	12.6529	12.775	12.8481	13.7971	14.2112	13.8513
A0A286ZYQ8_S291	A0A286ZYQ8	MIGA1	Mitoguardin 1 OS=Sus scrofa OX=9823 GN=MIGA1 PE=1 SV=1	0.436835	-1.19484	0.0203276	0.0684967	-	13.0918	13.0827	14.0339	14.6359	14.6694	14.4876
F1S7K5_S134	F1S7K5	HDGFL2	Hepatoma-derived growth factor-related protein 2 OS=Sus scrofa OX=9823 GN=HDGFL2 PE=3 SV=2	0.433922	-1.20449	0.0188192	0.0649791	-	18.1522	17.5458	18.1319	19.3039	18.6675	19.4719
A0A4X1T6M0_S26	A0A4X1T6M0	NDUFB4	NADH dehydrogenase [ubiquinone] 1 beta subcomplex subunit 4 OS=Sus scrofa OX=9823 GN=NDUFB4 PE=1 SV=1	0.431049	-1.21408	0.0276046	0.0847328	-	12.2081	13.0037	13.1196	13.5674	14.2703	14.1359
A0A287ASM9_S349	A0A287ASM9	CAMSAP3	Calmodulin regulated spectrin associated protein family member 3 OS=Sus scrofa OX=9823 GN=CAMSAP3 PE=3 SV=2	0.430806	-1.21489	0.0156022	0.0571632	-	13.2152	13.283	14.0587	14.5318	14.9799	14.69
A0A480SYV2_S828	A0A480SYV2	ATG9A	Autophagy-related protein 9 OS=Sus scrofa OX=9823 GN=ATG9A PE=3 SV=1	0.429763	-1.21839	0.00125064	0.0106455	-	17.6355	17.2912	17.6925	18.6236	18.743	18.9079
K7GLV2_T450	K7GLV2	AKT2	non-specific serine/threonine protein kinase OS=Sus scrofa OX=9823 GN=AKT2 PE=3 SV=1	0.427535	-1.22588	0.0312767	0.0923762	-	15.3463	16.3756	16.3995	17.546	17.0505	17.2026
F1RG74_S2784	F1RG74	SRCAP	Snf2 related CREBBP activator protein OS=Sus scrofa OX=9823 GN=SRCAP PE=3 SV=5	0.427409	-1.22631	0.000334752	0.00522952	-	14.5145	14.7698	14.81	16.0108	15.824	15.9384
A0A5G2Q6Q2_S461	A0A5G2Q6Q2	ZMYND8	Zinc finger MYND-type containing 8 OS=Sus scrofa OX=9823 GN=ZMYND8 PE=1 SV=2	0.426496	-1.22939	0.00580145	0.0288982	-	13.313	13.9045	13.573	15.1268	14.7148	14.637
A0A287BLB3_S184	A0A287BLB3	KHSRP	KH-type splicing regulatory protein OS=Sus scrofa OX=9823 GN=KHSRP PE=1 SV=1	0.424026	-1.23778	0.00331557	0.0198395	-	15.6795	15.3214	15.6359	16.7587	16.5155	17.076
A0A8W4FA00_T233	A0A8W4FA00	PGRMC2	Progesterone receptor membrane component 2 OS=Sus scrofa OX=9823 GN=PGRMC2 PE=1 SV=1	0.423598	-1.23923	0.0223135	0.0727651	-	19.422	18.8391	18.8755	20.6679	20.4599	19.7266
A0A287A4Y9_S260	A0A287A4Y9	C2CD5	C2 calcium dependent domain containing 5 OS=Sus scrofa OX=9823 GN=C2CD5 PE=4 SV=3	0.423527	-1.23948	0.00116404	0.010195	-	16.5819	16.5021	16.1341	17.7351	17.6659	17.5356
I3LFW3_S765	I3LFW3	RECQL5	ATP-dependent DNA helicase OS=Sus scrofa OX=9823 GN=RECQL5 PE=3 SV=2	0.421436	-1.24661	0.0105775	0.0429482	-	13.2302	13.0727	13.3405	14.0654	14.3561	14.9617
A0A5G2QDE7_T417	A0A5G2QDE7	GORASP2	Golgi reassembly stacking protein 2 OS=Sus scrofa OX=9823 GN=GORASP2 PE=1 SV=1	0.419552	-1.25308	0.0336835	0.0970004	-	17.6826	16.5341	16.6964	18.5521	18.0488	18.0715
F1S3I2_S238	F1S3I2	PPAN	Peter pan homolog OS=Sus scrofa OX=9823 GN=PPAN PE=4 SV=1	0.417883	-1.25883	0.0176632	0.0621364	-	13.8411	13.6022	13.2331	14.7342	14.3959	15.3228
A0A5G2RFH3_S179	A0A5G2RFH3	SON	SON DNA and RNA binding protein OS=Sus scrofa OX=9823 GN=SON PE=1 SV=2	0.417149	-1.26137	0.0425319	0.114532	-	13.1285	13.6649	12.497	13.9315	14.2972	14.8458
A0A287ASM9_S826	A0A287ASM9	CAMSAP3	Calmodulin regulated spectrin associated protein family member 3 OS=Sus scrofa OX=9823 GN=CAMSAP3 PE=3 SV=2	0.415293	-1.2678	0.000450997	0.00605522	-	16.5951	16.5201	16.526	17.8066	18.0221	17.6159
A0A286ZN81_S1783	A0A286ZN81	NUMA1	Nuclear mitotic apparatus protein 1 OS=Sus scrofa OX=9823 GN=NUMA1 PE=1 SV=2	0.412614	-1.27714	0.0105039	0.0426905	-	17.1836	16.9648	17.8477	18.7857	18.5733	18.4685
F1RMJ9_S388	F1RMJ9	OSBP	Oxysterol-binding protein OS=Sus scrofa OX=9823 GN=OSBP PE=1 SV=2	0.410503	-1.28453	0.0121843	0.0478016	-	13.8765	13.1657	13.2169	15.0762	14.4863	14.5501
I3LQ47_S198	I3LQ47	DHX29	ATP-dependent RNA helicase DHX29 OS=Sus scrofa OX=9823 GN=DHX29 PE=1 SV=2	0.409921	-1.28658	0.0134092	0.0513699	-	17.0311	16.903	16.0662	17.9567	18.0101	17.8932
A0A287BHZ5_S451	A0A287BHZ5	IWS1	Interacts with SUPT6H, CTD assembly factor 1 OS=Sus scrofa OX=9823 GN=IWS1 PE=3 SV=2	0.404443	-1.30599	0.0273171	0.0839876	-	17.906	17.924	17.2631	19.4097	19.2223	18.3792
F1S6F0_S1289	F1S6F0	NFRKB	Nuclear factor related to kappaB binding protein OS=Sus scrofa OX=9823 GN=NFRKB PE=4 SV=4	0.402842	-1.31171	0.0133666	0.0513232	-	12.711	13.4651	12.4979	14.1333	14.075	14.401
F1RT67_S283	F1RT67	BPNT2	Golgi-resident adenosine 3',5'-bisphosphate 3'-phosphatase OS=Sus scrofa OX=9823 GN=BPNT2 PE=3 SV=1	0.399272	-1.32456	0.0153582	0.0564645	-	13.4611	14.069	13.0775	14.8651	15.1216	14.5945
F1RTF0_S1220	F1RTF0	PRRC2A	Proline rich coiled-coil 2A OS=Sus scrofa OX=9823 GN=PRRC2A PE=1 SV=2	0.39695	-1.33297	0.0141297	0.0533356	-	13.0574	13.6845	13.1881	14.1431	14.7883	14.9975
A0A287BBK8_S947	A0A287BBK8	USP42	Ubiquitin specific peptidase 42 OS=Sus scrofa OX=9823 GN=USP42 PE=4 SV=2	0.396739	-1.33374	0.0381434	0.106165	-	14.6544	13.5323	14.9179	15.8222	15.4915	15.7921
A0A287BBG5_S770	A0A287BBG5	PCM1	Pericentriolar material 1 OS=Sus scrofa OX=9823 GN=PCM1 PE=1 SV=2	0.395875	-1.33688	0.0384065	0.106687	-	13.5651	14.4267	13.2228	14.5646	15.3356	15.325
A0A286ZVY2_S787	A0A286ZVY2	BRAF	non-specific serine/threonine protein kinase OS=Sus scrofa OX=9823 GN=BRAF PE=3 SV=1	0.395811	-1.33712	0.0145932	0.0546221	-	13.6293	13.2406	12.5509	14.5345	14.3263	14.5713
F1SK31_S302	F1SK31	OCLN	Occludin OS=Sus scrofa OX=9823 GN=OCLN PE=3 SV=3	0.395309	-1.33895	3.47712e-06	0.00109722	-	15.8598	15.8367	15.7589	17.1185	17.1636	17.1902
A0A287BDI5_S331	A0A287BDI5	NFIA	Nuclear factor 1 OS=Sus scrofa OX=9823 GN=NFIA PE=1 SV=3	0.395121	-1.33963	0.00309735	0.0189461	-	15.2795	15.0961	14.9125	16.7664	16.399	16.1416
F1SQ16_S3018	F1SQ16	GOLGB1	Golgin B1 OS=Sus scrofa OX=9823 GN=GOLGB1 PE=1 SV=5	0.392987	-1.34745	0.0288332	0.0871303	-	13.4365	14.052	12.6659	14.6501	14.8025	14.744
A0A8W4F8E8_S1969	A0A8W4F8E8	NCOR1	Nuclear receptor corepressor 1 OS=Sus scrofa OX=9823 GN=NCOR1 PE=3 SV=1	0.392708	-1.34847	0.0167384	0.0599041	-	16.5302	16.5273	15.6843	17.3092	17.5168	17.9612
A0A286ZWJ3_S783	A0A286ZWJ3	MATR3	Matrin 3 OS=Sus scrofa OX=9823 GN=MATR3 PE=1 SV=1	0.390988	-1.3548	0.00495995	0.0257162	-	14.7094	14.5715	14.0412	16.0024	15.8276	15.5565
A0A4X1SR78_S294	A0A4X1SR78	TINF2	TERF1 interacting nuclear factor 2 OS=Sus scrofa OX=9823 GN=TINF2 PE=4 SV=1	0.389825	-1.3591	0.00298995	0.0185842	-	13.8068	13.5241	13.3664	14.7165	14.8027	15.2554
F1SQG0_S932	F1SQG0	BRPF1	Bromodomain and PHD finger containing 1 OS=Sus scrofa OX=9823 GN=BRPF1 PE=4 SV=4	0.388997	-1.36217	0.0405389	0.111082	-	13.4774	13.174	14.3215	14.5896	15.5988	14.871
A0A5G2QDE7_T414	A0A5G2QDE7	GORASP2	Golgi reassembly stacking protein 2 OS=Sus scrofa OX=9823 GN=GORASP2 PE=1 SV=1	0.385833	-1.37395	0.0220791	0.0724406	-	17.6394	16.3717	16.7208	18.2887	18.2812	18.2838
A0A287AC60_T344	A0A287AC60	APBB2	Amyloid beta protein binding family B member 2 OS=Sus scrofa OX=9823 GN=APBB2 PE=4 SV=2	0.385481	-1.37527	0.014765	0.05501	-	12.7832	13.0875	13.7511	14.6247	14.8615	14.2614
F1SK31_S358	F1SK31	OCLN	Occludin OS=Sus scrofa OX=9823 GN=OCLN PE=3 SV=3	0.385297	-1.37596	0.0329477	0.0953997	-	13.2116	12.1813	12.8418	14.3694	13.5103	14.4829
A0A287BL20_S1258	A0A287BL20	MAP1B	Microtubule associated protein 1B OS=Sus scrofa OX=9823 GN=MAP1B PE=1 SV=1	0.381702	-1.38948	0.0167122	0.0598843	-	13.1721	13.9758	12.7861	14.6886	14.6704	14.7434
A0A8D1IV08_S68	A0A8D1IV08	L3MBTL2	Lethal(3)malignant brain tumor-like protein 2 OS=Sus scrofa OX=9823 GN=L3MBTL2 PE=4 SV=1	0.378499	-1.40164	0.00585898	0.0289645	-	13.8022	14.0493	14.2156	14.9591	15.6536	15.6594
A0A8D1IV08_S74	A0A8D1IV08	L3MBTL2	Lethal(3)malignant brain tumor-like protein 2 OS=Sus scrofa OX=9823 GN=L3MBTL2 PE=4 SV=1	0.378499	-1.40164	0.00585898	0.0289645	-	13.8022	14.0493	14.2156	14.9591	15.6536	15.6594
F1SFW4_S534	F1SFW4	INTS3	Integrator complex subunit 3 OS=Sus scrofa OX=9823 GN=INTS3 PE=1 SV=2	0.376604	-1.40888	0.0346754	0.0992497	-	12.6896	11.6623	12.5005	14.3271	13.3371	13.4149
A0A5G2QJC4_S67	A0A5G2QJC4	CTNND1	Catenin delta 1 OS=Sus scrofa OX=9823 GN=CTNND1 PE=1 SV=1	0.373041	-1.42259	0.0171567	0.0609103	-	13.4832	14.248	13.0237	15.0109	15.1123	14.8995
I3LPF1_S43	I3LPF1	ACBD3	Acyl-CoA binding domain containing 3 OS=Sus scrofa OX=9823 GN=ACBD3 PE=1 SV=2	0.370071	-1.43412	0.0125806	0.0490159	-	16.3028	16.3615	16.8382	18.5076	17.6262	17.6709
A0A8W4FLY6_S1348	A0A8W4FLY6	ABCA2	ATP binding cassette subfamily A member 2 OS=Sus scrofa OX=9823 GN=ABCA2 PE=4 SV=1	0.369976	-1.4345	0.00233743	0.015828	-	14.3147	13.8176	13.9944	15.3293	15.7754	15.3256
A0A286ZSB7_S1155	A0A286ZSB7	PDS5B	PDS5 cohesin associated factor B OS=Sus scrofa OX=9823 GN=PDS5B PE=1 SV=2	0.3688	-1.43909	0.0178736	0.0626685	-	16.1147	15.1627	16.0903	16.858	17.2879	17.539
F1SBJ2_S79	F1SBJ2	ESF1	ESF1 nucleolar pre-rRNA processing protein homolog OS=Sus scrofa OX=9823 GN=ESF1 PE=3 SV=2	0.364754	-1.455	0.00569489	0.0285014	-	13.4801	13.5356	13.0321	15.2	14.4508	14.7621
A0A4X1TMR5_S263	A0A4X1TMR5	LIN54	Protein lin-54 homolog OS=Sus scrofa OX=9823 GN=LIN54 PE=3 SV=1	0.363556	-1.45975	0.0296799	0.088851	-	13.9829	13.0805	12.5607	14.6755	14.9206	14.4072
A0A4X1TEQ8_S585	A0A4X1TEQ8	ADD3	Adducin 3 OS=Sus scrofa OX=9823 GN=ADD3 PE=1 SV=1	0.36326	-1.46093	0.0284908	0.0865753	-	12.0516	13.1851	13.3474	14.5819	14.336	14.049
A0A5G2QQU6_S317	A0A5G2QQU6	PRKCH	Protein kinase C eta type OS=Sus scrofa OX=9823 GN=PRKCH PE=3 SV=2	0.362733	-1.46302	0.00605488	0.0295463	-	13.5351	13.019	13.9412	14.8326	14.9827	15.0691
A0A286ZYQ8_S294	A0A286ZYQ8	MIGA1	Mitoguardin 1 OS=Sus scrofa OX=9823 GN=MIGA1 PE=1 SV=1	0.362539	-1.46379	4.97216e-05	0.00239476	-	13.2117	13.1641	13.0258	14.6359	14.6694	14.4876
A0A5G2QP28_S494	A0A5G2QP28	PPP1R12C	Protein phosphatase 1 regulatory subunit OS=Sus scrofa OX=9823 GN=PPP1R12C PE=1 SV=1	0.362226	-1.46504	0.00165333	0.0124928	-	12.7622	13.1313	13.2031	14.7724	14.3403	14.379
A0A5G2RHL1_S344	A0A5G2RHL1	SAFB2	Scaffold attachment factor B2 OS=Sus scrofa OX=9823 GN=SAFB2 PE=1 SV=2	0.360225	-1.47303	0.00944568	0.0398143	-	18.8677	18.4302	18.5002	20.421	19.5098	20.2864
A0A4X1W2B6_S27	A0A4X1W2B6	RPS27	40S ribosomal protein S27 OS=Sus scrofa OX=9823 GN=RPS27 PE=1 SV=1	0.358172	-1.48127	0.00402294	0.0223986	-	14.7581	14.1016	14.4392	15.6192	16.1775	15.946
A0A5G2Q8F1_S254	A0A5G2Q8F1	TMEM176B	Transmembrane protein 176B OS=Sus scrofa OX=9823 GN=TMEM176B PE=3 SV=2	0.357999	-1.48197	0.00933178	0.0395179	-	13.2813	13.5117	13.3369	14.3955	14.7388	15.4415
A0A286ZZU1_S725	A0A286ZZU1	TP53BP1	Tumor protein p53 binding protein 1 OS=Sus scrofa OX=9823 GN=TP53BP1 PE=1 SV=2	0.356879	-1.48649	0.0409563	0.111291	-	14.6235	15.572	15.608	16.5571	16.2139	17.4919
F1STN2_S262	F1STN2	EYA3	Eyes absent homolog OS=Sus scrofa OX=9823 GN=EYA3 PE=3 SV=3	0.356816	-1.48675	0.0342581	0.0984544	-	14.7947	14.4922	13.3193	15.5361	15.9655	15.5648
A0A286ZYQ8_T292	A0A286ZYQ8	MIGA1	Mitoguardin 1 OS=Sus scrofa OX=9823 GN=MIGA1 PE=1 SV=1	0.356668	-1.48734	0.0116019	0.045963	-	13.7755	12.7773	12.7781	14.6359	14.6694	14.4876
A0A287ABS5_S832	A0A287ABS5	USP47	Ubiquitin carboxyl-terminal hydrolase 47 OS=Sus scrofa OX=9823 GN=USP47 PE=1 SV=2	0.356518	-1.48795	0.0477223	0.124796	-	14.6411	12.9003	14.2039	15.385	15.2958	15.5283
A0A8W4FG77_S1376	A0A8W4FG77	MYO9B	Myosin IXB OS=Sus scrofa OX=9823 GN=MYO9B PE=3 SV=1	0.355688	-1.49131	0.000423567	0.00590877	-	12.6436	13.0099	13.0418	14.296	14.3906	14.4827
A0A287AV56_S1176	A0A287AV56	ARHGEF12	Rho guanine nucleotide exchange factor 12 OS=Sus scrofa OX=9823 GN=ARHGEF12 PE=4 SV=1	0.355454	-1.49227	0.0308694	0.0916689	-	12.88	14.3744	14.0479	15.3052	15.3202	15.1538
A0A287BPX4_T978	A0A287BPX4	HDAC6	Histone deacetylase 6 OS=Sus scrofa OX=9823 GN=HDAC6 PE=1 SV=1	0.350641	-1.51193	0.0166439	0.0598419	-	18.9358	18.9774	17.9987	19.8327	20.0723	20.5428
I3LQP2_S500	I3LQP2	PHLDB2	Pleckstrin homology like domain family B member 2 OS=Sus scrofa OX=9823 GN=PHLDB2 PE=4 SV=3	0.350541	-1.51234	0.0112394	0.0449045	-	14.2214	13.2286	13.7016	15.5087	15.2931	14.8867
A0A287AQH0_S513	A0A287AQH0	GATAD2B	GATA zinc finger domain containing 2B OS=Sus scrofa OX=9823 GN=GATAD2B PE=1 SV=1	0.347991	-1.52288	0.00474865	0.02505	-	14.0231	13.4808	14.3933	15.5715	15.4417	15.4526
A0A4X1TEQ8_T12	A0A4X1TEQ8	ADD3	Adducin 3 OS=Sus scrofa OX=9823 GN=ADD3 PE=1 SV=1	0.346427	-1.52938	0.0135319	0.0516771	-	18.4742	18.0927	18.3875	19.1808	20.0339	20.3278
A0A287APN0_S308	A0A287APN0	CSRP1	Cysteine and glycine-rich protein 1 OS=Sus scrofa OX=9823 GN=CSRP1 PE=1 SV=1	0.345298	-1.53409	0.00318167	0.0193225	-	16.1307	15.389	15.459	17.1834	17.1081	17.2894
I3LMP6_T757	I3LMP6	SHROOM4	Shroom family member 4 OS=Sus scrofa OX=9823 GN=SHROOM4 PE=3 SV=2	0.34504	-1.53516	0.0256642	0.0804941	-	12.7391	13.1484	12.7832	14.7137	14.9709	13.5917
F1SBP5_S481	F1SBP5	CTTNBP2NL	CTTNBP2 N-terminal like OS=Sus scrofa OX=9823 GN=CTTNBP2NL PE=4 SV=2	0.343635	-1.54105	0.000238107	0.00436943	-	16.6717	16.5238	16.6476	18.0917	17.9962	18.3783
A0A286ZZU1_S528	A0A286ZZU1	TP53BP1	Tumor protein p53 binding protein 1 OS=Sus scrofa OX=9823 GN=TP53BP1 PE=1 SV=2	0.343179	-1.54297	0.000243988	0.00445804	-	13.2736	13.5767	13.1707	14.8868	14.8371	14.9259
F1RQT0_S356	F1RQT0	SAC3D1	SAC3 domain containing 1 OS=Sus scrofa OX=9823 GN=SAC3D1 PE=4 SV=3	0.342351	-1.54645	0.0100218	0.0415894	-	13.4418	14.1061	13.886	15.8542	15.3083	14.9108
F1SFA4_S338	F1SFA4	PPP1R9A	Protein phosphatase 1 regulatory subunit 9A OS=Sus scrofa OX=9823 GN=PPP1R9A PE=1 SV=4	0.341639	-1.54945	0.0315094	0.0927403	-	13.8524	12.8543	12.9345	15.0519	14.0587	15.1789
A0A5G2QP28_S491	A0A5G2QP28	PPP1R12C	Protein phosphatase 1 regulatory subunit OS=Sus scrofa OX=9823 GN=PPP1R12C PE=1 SV=1	0.337435	-1.56732	0.0163965	0.0591531	-	13.631	12.7777	12.381	14.7724	14.3403	14.379
I3LI94_S464	I3LI94	ZMYM3	Zinc finger MYM-type containing 3 OS=Sus scrofa OX=9823 GN=ZMYM3 PE=4 SV=3	0.337092	-1.56879	0.00122835	0.0105193	-	12.8917	12.5808	13.002	14.6818	14.2799	14.2192
F1SP04_S290	F1SP04	RAI14	Retinoic acid induced 14 OS=Sus scrofa OX=9823 GN=RAI14 PE=1 SV=3	0.336266	-1.57232	0.0223096	0.0727651	-	14.8465	15.4194	14.6699	16.2295	17.2897	16.1335
F1S050_S260	F1S050	SLTM	SAFB like transcription modulator OS=Sus scrofa OX=9823 GN=SLTM PE=1 SV=3	0.335734	-1.57461	0.0224076	0.0729273	-	14.3718	13.0358	14.2806	15.3493	15.5169	15.5459
A0A5G2R5Z1_T1272	A0A5G2R5Z1	TOP2B	DNA topoisomerase 2 OS=Sus scrofa OX=9823 GN=TOP2B PE=1 SV=2	0.333359	-1.58485	0.00279768	0.0178605	-	12.7698	13.421	12.9328	14.3683	14.8578	14.6521
B8XH67_S309	B8XH67	NHERF1	Na(+)/H(+) exchange regulatory cofactor NHE-RF OS=Sus scrofa OX=9823 GN=NHERF1 PE=1 SV=1	0.332505	-1.58855	0.03514	0.100086	-	13.133	12.2116	12.7862	14.8612	14.5818	13.4534
K7GL83_S62	K7GL83	ILF3	Interleukin enhancer binding factor 3 OS=Sus scrofa OX=9823 GN=ILF3 PE=1 SV=4	0.331718	-1.59197	0.0119342	0.0470665	-	13.6618	12.9137	13.2873	14.339	15.3458	14.9539
F1RT57_S204	F1RT57	PPP1R9B	Protein phosphatase 1 regulatory subunit 9B OS=Sus scrofa OX=9823 GN=PPP1R9B PE=1 SV=3	0.331269	-1.59392	0.0283172	0.086339	-	12.5865	12.8577	12.9224	14.3998	15.1764	13.5722
I3LT94_S99	I3LT94	LZTS2	Leucine zipper putative tumor suppressor 2 OS=Sus scrofa OX=9823 GN=LZTS2 PE=3 SV=4	0.329053	-1.60361	0.00570597	0.0285113	-	15.7318	15.0345	15.5277	17.437	16.9571	16.7107
A0A5G2R5Z1_S1270	A0A5G2R5Z1	TOP2B	DNA topoisomerase 2 OS=Sus scrofa OX=9823 GN=TOP2B PE=1 SV=2	0.327457	-1.61062	0.0108813	0.0439712	-	13.5235	12.404	13.1281	14.3683	14.8697	14.6495
A0A287AYY3_S625	A0A287AYY3	SLC34A1	Sodium-dependent phosphate transport protein 2A OS=Sus scrofa OX=9823 GN=SLC34A1 PE=3 SV=3	0.318769	-1.64942	0.00284234	0.018037	-	13.4959	13.0951	13.9264	15.099	15.3107	15.056
A0A286ZZ97_S270	A0A286ZZ97	CAVIN1	Caveolae associated protein 1 OS=Sus scrofa OX=9823 GN=CAVIN1 PE=3 SV=1	0.31719	-1.65658	0.00107977	0.00978542	-	17.4523	18.0336	17.6962	19.2185	19.3672	19.5661
A0A286ZZ97_S271	A0A286ZZ97	CAVIN1	Caveolae associated protein 1 OS=Sus scrofa OX=9823 GN=CAVIN1 PE=3 SV=1	0.31719	-1.65658	0.00107977	0.00978542	-	17.4523	18.0336	17.6962	19.2185	19.3672	19.5661
I3LCS6_S666	I3LCS6	PHC1	Polyhomeotic homolog 1 OS=Sus scrofa OX=9823 GN=PHC1 PE=4 SV=3	0.31673	-1.65868	0.0347318	0.099319	-	13.1456	13.0216	14.3324	15.7997	14.8957	14.7803
A0A287BHZ5_S449	A0A287BHZ5	IWS1	Interacts with SUPT6H, CTD assembly factor 1 OS=Sus scrofa OX=9823 GN=IWS1 PE=3 SV=2	0.313619	-1.67292	0.0115935	0.045963	-	17.4374	18.1493	16.9561	19.4097	18.8914	19.2605
A0A5G2Q6Q2_S464	A0A5G2Q6Q2	ZMYND8	Zinc finger MYND-type containing 8 OS=Sus scrofa OX=9823 GN=ZMYND8 PE=1 SV=2	0.312979	-1.67586	0.00389499	0.0219559	-	12.9527	13.6178	12.8805	15.1268	14.7148	14.637
A0A0K1SB73_S139	A0A0K1SB73	LEMD3	Inner nuclear membrane protein Man1 isoform 1 OS=Sus scrofa OX=9823 GN=LEMD3 PE=1 SV=1	0.312881	-1.67632	0.00100712	0.00944508	-	15.1663	15.303	15.2249	17.0553	17.139	16.5288
F1SSZ8_S520	F1SSZ8	ZNF687	Zinc finger protein 687 OS=Sus scrofa OX=9823 GN=ZNF687 PE=3 SV=1	0.312022	-1.68028	0.0113023	0.0450709	-	12.6532	13.5091	13.9125	15.0238	15.1694	14.9225
A0A287AYY3_T623	A0A287AYY3	SLC34A1	Sodium-dependent phosphate transport protein 2A OS=Sus scrofa OX=9823 GN=SLC34A1 PE=3 SV=3	0.311306	-1.68359	0.00147633	0.0117577	-	13.1101	13.8076	13.4972	15.099	15.3107	15.056
A0A287BL20_S1626	A0A287BL20	MAP1B	Microtubule associated protein 1B OS=Sus scrofa OX=9823 GN=MAP1B PE=1 SV=1	0.308876	-1.6949	0.0196644	0.066917	-	15.4207	15.8633	14.3534	16.8743	16.8592	16.9887
A0A286ZWZ5_S240	A0A286ZWZ5	DARS2	Aspartyl-tRNA synthetase 2, mitochondrial OS=Sus scrofa OX=9823 GN=DARS2 PE=3 SV=3	0.308745	-1.69551	0.00649343	0.0307998	-	13.2129	13.1788	12.3347	14.2985	14.7306	14.7838
A0A480KP66_S343	A0A480KP66	RPS6KA4	Ribosomal protein S6 kinase OS=Sus scrofa OX=9823 GN=RPS6KA4 PE=3 SV=1	0.307677	-1.70051	0.0259351	0.080804	-	13.6596	12.9649	13.1593	15.8547	14.5296	14.501
A0A287AC60_S123	A0A287AC60	APBB2	Amyloid beta protein binding family B member 2 OS=Sus scrofa OX=9823 GN=APBB2 PE=4 SV=2	0.30644	-1.70632	0.000829176	0.00834887	-	17.5536	17.3249	16.9384	19.0278	19.0456	18.8625
F1RPT5_S83	F1RPT5	PKP4	Plakophilin 4 OS=Sus scrofa OX=9823 GN=PKP4 PE=1 SV=4	0.303665	-1.71945	0.00361651	0.0211745	-	12.9029	12.8503	13.6802	14.6989	14.9207	14.9722
F1S8P8_S146	F1S8P8	NOP14	NOP14 nucleolar protein OS=Sus scrofa OX=9823 GN=NOP14 PE=3 SV=3	0.298574	-1.74384	0.0308807	0.0916689	-	14.3353	13.0306	14.4104	16.2492	15.3537	15.405
A0A287ADD4_S492	A0A287ADD4	DKC1	H/ACA ribonucleoprotein complex subunit DKC1 OS=Sus scrofa OX=9823 GN=DKC1 PE=1 SV=3	0.298003	-1.7466	0.00494817	0.0257162	-	12.9148	13.2547	13.2075	15.0895	15.2338	14.2934
A0A8W4FA00_S230	A0A8W4FA00	PGRMC2	Progesterone receptor membrane component 2 OS=Sus scrofa OX=9823 GN=PGRMC2 PE=1 SV=1	0.297872	-1.74723	0.00119716	0.0103779	-	18.8272	18.4769	18.4801	20.139	20.697	20.1899
A0A286ZUQ0_S1210	A0A286ZUQ0	SOS1	SOS Ras/Rac guanine nucleotide exchange factor 1 OS=Sus scrofa OX=9823 GN=SOS1 PE=4 SV=1	0.294464	-1.76384	0.00727065	0.0332196	-	14.3351	13.235	14.0667	15.6119	15.8517	15.4647
A0A287A6S6_S28	A0A287A6S6	NOC2L	NOC2 like nucleolar associated transcriptional repressor OS=Sus scrofa OX=9823 GN=NOC2L PE=3 SV=2	0.293691	-1.76763	0.00780048	0.0348432	-	19.5313	20.0702	19.6284	20.8788	21.7888	21.8652
A0A287BFV6_S99	A0A287BFV6	CPEB4	Cytoplasmic polyadenylation element binding protein 4 OS=Sus scrofa OX=9823 GN=CPEB4 PE=3 SV=3	0.291307	-1.77939	0.0101589	0.041805	-	12.8762	12.8706	13.989	14.8054	15.1691	15.0995
A0A480EHX7_S599	A0A480EHX7	ZC3H18	Zinc finger CCCH domain-containing protein 18 isoform X1 OS=Sus scrofa OX=9823 GN=ZC3H18 PE=4 SV=1	0.289687	-1.78743	0.0078265	0.0348859	-	17.1884	16.1416	16.2622	18.4742	18.4564	18.0239
F1RPT5_S82	F1RPT5	PKP4	Plakophilin 4 OS=Sus scrofa OX=9823 GN=PKP4 PE=1 SV=4	0.289179	-1.78997	3.79142e-05	0.00205522	-	13.0586	13.1373	13.026	14.6989	14.9207	14.9722
H2EQN8_S251	H2EQN8	BMI1	Polycomb complex protein BMI-1 OS=Sus scrofa OX=9823 GN=BMI1 PE=2 SV=1	0.287894	-1.79639	0.0134571	0.0514831	-	13.1352	13.5143	13.2979	15.6876	15.333	14.3159
A0A4X1UK03_S82	A0A4X1UK03	FOXP1	Forkhead box P1 OS=Sus scrofa OX=9823 GN=FOXP1 PE=4 SV=1	0.285139	-1.81026	0.000791953	0.0081681	-	13.07	12.7745	13.0101	14.4401	14.7987	15.0467
H2EQN8_S253	H2EQN8	BMI1	Polycomb complex protein BMI-1 OS=Sus scrofa OX=9823 GN=BMI1 PE=2 SV=1	0.282528	-1.82353	0.0259951	0.0809054	-	13.827	13.1484	12.8906	15.8673	15.1534	14.3159
F1SAT4_S515	F1SAT4	GZF1	GDNF inducible zinc finger protein 1 OS=Sus scrofa OX=9823 GN=GZF1 PE=4 SV=4	0.279033	-1.84149	0.00208033	0.0147467	-	13.7554	12.9418	13.5882	15.3121	15.1225	15.3752
A0A287AFH8_S574	A0A287AFH8	LMO7	LIM domain 7 OS=Sus scrofa OX=9823 GN=LMO7 PE=1 SV=3	0.278083	-1.84641	0.00123085	0.0105193	-	12.7371	13.3976	13.147	14.8607	14.7855	15.1747
A0A287AKD0_T581	A0A287AKD0	MED15	Mediator of RNA polymerase II transcription subunit 15 OS=Sus scrofa OX=9823 GN=MED15 PE=1 SV=2	0.277754	-1.84812	0.0291954	0.0878348	-	12.8769	14.5427	12.9679	15.0591	15.4729	15.3998
A0A287A4G1_S70	A0A287A4G1	ZFP36L2	mRNA decay activator protein ZFP36 OS=Sus scrofa OX=9823 GN=ZFP36L2 PE=4 SV=1	0.276241	-1.856	0.0401251	0.110448	-	14.4532	12.9945	12.5967	15.311	14.7173	15.584
A0A480EHX7_S607	A0A480EHX7	ZC3H18	Zinc finger CCCH domain-containing protein 18 isoform X1 OS=Sus scrofa OX=9823 GN=ZC3H18 PE=4 SV=1	0.275823	-1.85819	0.00226821	0.0155963	-	17.1479	16.7209	16.3938	18.3516	18.597	18.8886
A0A287B0L4_S1473	A0A287B0L4	ZZEF1	Zinc finger ZZ-type and EF-hand domain containing 1 OS=Sus scrofa OX=9823 GN=ZZEF1 PE=4 SV=2	0.274529	-1.86497	0.00179126	0.0132482	-	15.092	15.7072	14.9372	16.9943	17.0452	17.2919
A0A287AI58_T253	A0A287AI58	SLC4A2	Anion exchange protein OS=Sus scrofa OX=9823 GN=SLC4A2 PE=3 SV=1	0.273241	-1.87175	0.00102847	0.00958175	-	13.1252	13.5096	13.6788	15.3034	15.5644	15.061
A0A8D0NHD1_S432	A0A8D0NHD1	PUS1	Pseudouridine synthase 1 OS=Sus scrofa OX=9823 GN=PUS1 PE=1 SV=1	0.270688	-1.8853	0.0110456	0.0444233	-	12.6414	13.6222	12.3482	14.6737	15.0844	14.5095
A0A8D0MDS1_S500	A0A8D0MDS1	STAU1	Staufen double-stranded RNA binding protein 1 OS=Sus scrofa OX=9823 GN=STAU1 PE=1 SV=1	0.270036	-1.88878	0.000295472	0.00500468	-	12.6545	12.8979	12.6877	14.5685	14.4321	14.9058
F1RL85_S122	F1RL85	GRWD1	Glutamate-rich WD repeat-containing protein 1 OS=Sus scrofa OX=9823 GN=GRWD1 PE=4 SV=1	0.269274	-1.89285	0.0152259	0.0560751	-	16.6476	17.4282	16.8186	19.5149	18.9248	18.1333
F1RU09_S565	F1RU09	NCOA2	Nuclear receptor coactivator OS=Sus scrofa OX=9823 GN=NCOA2 PE=3 SV=5	0.269067	-1.89396	0.00633385	0.0303724	-	15.8709	14.8782	15.7117	17.7462	17.2839	17.1125
A0A5G2QPS5_S893	A0A5G2QPS5	FARP1	FERM, ARHGEF and pleckstrin domain-containing protein 1 OS=Sus scrofa OX=9823 GN=FARP1 PE=1 SV=1	0.268404	-1.89752	0.00301216	0.0186202	-	12.424	13.0794	13.1305	14.4572	14.7608	15.1085
Q03365_S49	Q03365	HNF1B	Hepatocyte nuclear factor 1-beta OS=Sus scrofa OX=9823 GN=HNF1B PE=1 SV=1	0.268013	-1.89962	0.000272114	0.00474583	-	12.9456	12.6268	12.578	14.4387	14.6002	14.8103
F1RGE2_S383	F1RGE2	WDR55	WD repeat-containing protein 55 OS=Sus scrofa OX=9823 GN=WDR55 PE=3 SV=3	0.26796	-1.89991	0.00173113	0.0129422	-	13.5128	13.7679	13.6743	15.6541	15.9131	15.0876
A0A287AMS3_T215	A0A287AMS3	LIMCH1	LIM and calponin homology domains 1 OS=Sus scrofa OX=9823 GN=LIMCH1 PE=1 SV=3	0.267182	-1.90411	0.0134151	0.0513699	-	12.8465	13.667	12.3284	15.2694	14.7923	14.4925
F1RM08_T506	F1RM08	SLC1A5	Amino acid transporter OS=Sus scrofa OX=9823 GN=SLC1A5 PE=1 SV=2	0.265085	-1.91547	0.0123291	0.0481688	-	12.7145	13.382	13.6258	14.5474	15.7538	15.1675
I3LGV6_S47	I3LGV6	GTPBP1	GTP-binding protein 1 OS=Sus scrofa OX=9823 GN=GTPBP1 PE=1 SV=2	0.264861	-1.91669	0.0357356	0.101439	-	13.0801	12.9013	12.4974	13.614	15.6101	15.0049
A0A0K1SB73_S140	A0A0K1SB73	LEMD3	Inner nuclear membrane protein Man1 isoform 1 OS=Sus scrofa OX=9823 GN=LEMD3 PE=1 SV=1	0.262831	-1.92779	0.00059513	0.00692668	-	14.9305	15.1477	15.2388	17.0779	17.3083	16.7141
F1RL88_S16	F1RL88	SLC26A2	Sulfate transporter OS=Sus scrofa OX=9823 GN=SLC26A2 PE=3 SV=4	0.260009	-1.94337	0.0145585	0.0546137	-	12.6727	13.9098	13.1384	14.5833	15.5566	15.4111
F1RKD1_T620	F1RKD1	RBM19	RNA binding motif protein 19 OS=Sus scrofa OX=9823 GN=RBM19 PE=4 SV=4	0.257917	-1.95502	0.0194602	0.0665452	-	12.7218	13.1907	13.2677	15.6663	14.0588	15.3202
F1RGE2_S14	F1RGE2	WDR55	WD repeat-containing protein 55 OS=Sus scrofa OX=9823 GN=WDR55 PE=3 SV=3	0.256616	-1.96232	0.0053281	0.0272446	-	15.3177	14.8315	15.3268	17.5227	16.4953	17.345
A0A287AIZ5_S860	A0A287AIZ5	DIDO1	Death inducer-obliterator 1 OS=Sus scrofa OX=9823 GN=DIDO1 PE=4 SV=2	0.256586	-1.96248	0.00991126	0.0413115	-	12.9509	14.0741	12.7087	15.2541	15.2828	15.0843
Q03365_S80	Q03365	HNF1B	Hepatocyte nuclear factor 1-beta OS=Sus scrofa OX=9823 GN=HNF1B PE=1 SV=1	0.254328	-1.97524	5.39214e-05	0.00241689	-	16.3642	16.4182	16.4437	18.2291	18.5871	18.3355
A0A480JUS0_S1077	A0A480JUS0	NOL8	Nucleolar protein 8 OS=Sus scrofa OX=9823 GN=NOL8 PE=4 SV=1	0.253802	-1.97823	0.00624921	0.0301391	-	13.3018	13.2091	12.98	15.6549	14.4389	15.3317
F1RQU2_S255	F1RQU2	HSP90AB1	Heat shock protein HSP 90-beta OS=Sus scrofa OX=9823 GN=HSP90AB1 PE=1 SV=2	0.253387	-1.98058	0.00906635	0.038978	-	17.219	17.0828	17.6013	20.0482	19.007	18.7897
F1RL85_S119	F1RL85	GRWD1	Glutamate-rich WD repeat-containing protein 1 OS=Sus scrofa OX=9823 GN=GRWD1 PE=4 SV=1	0.251083	-1.99376	0.0190447	0.0656345	-	16.6476	17.4013	16.6941	19.7033	18.9248	18.0962
I3LIB1_S25	I3LIB1	DDX27	RNA helicase OS=Sus scrofa OX=9823 GN=DDX27 PE=3 SV=2	0.249347	-2.00377	0.0146123	0.0546221	-	14.5819	15.6993	14.2155	16.8229	17.1773	16.5077
I3LIB1_T23	I3LIB1	DDX27	RNA helicase OS=Sus scrofa OX=9823 GN=DDX27 PE=3 SV=2	0.249347	-2.00377	0.0146123	0.0546221	-	14.5819	15.6993	14.2155	16.8229	17.1773	16.5077
F1S537_S542	F1S537	DNTTIP2	Deoxynucleotidyltransferase terminal interacting protein 2 OS=Sus scrofa OX=9823 GN=DNTTIP2 PE=1 SV=2	0.249154	-2.00489	0.00307526	0.0188654	-	13.333	13.5193	13.1847	14.8852	15.9067	15.2598
F2VYA1_S166	F2VYA1	PKD2	Polycystin-2 OS=Sus scrofa OX=9823 GN=PKD2 PE=2 SV=1	0.246166	-2.0223	0.00122669	0.0105193	-	16.6809	16.0686	16.7926	18.3341	18.5978	18.6771
A0A287A580_S769	A0A287A580	COBLL1	Cordon-bleu WH2 repeat protein like 1 OS=Sus scrofa OX=9823 GN=COBLL1 PE=1 SV=1	0.246079	-2.02281	0.00111288	0.00993963	-	12.657	12.786	12.8541	14.3273	15.0935	14.9448
F1S4Y0_S30	F1S4Y0	ACSS2	Propionate--CoA ligase OS=Sus scrofa OX=9823 GN=ACSS2 PE=1 SV=2	0.245904	-2.02383	0.00030352	0.00500468	-	15.0731	14.5689	15.0067	16.8121	17.0421	16.8659
F1S050_S445	F1S050	SLTM	SAFB like transcription modulator OS=Sus scrofa OX=9823 GN=SLTM PE=1 SV=3	0.243176	-2.03993	0.0296754	0.088851	-	13.3525	15.0048	13.4412	16.5001	15.9689	15.4492
F6Q230_S146	F6Q230	SRSF11	Serine and arginine rich splicing factor 11 OS=Sus scrofa OX=9823 GN=SRSF11 PE=4 SV=2	0.241998	-2.04694	0.00142555	0.0115744	-	12.8284	13.0923	13.4547	14.8476	15.172	15.4967
A0A287AEG1_S1721	A0A287AEG1	MACF1	Microtubule actin crosslinking factor 1 OS=Sus scrofa OX=9823 GN=MACF1 PE=4 SV=2	0.240933	-2.0533	0.00428176	0.0232782	-	13.3021	12.1842	12.9971	14.6958	15.0787	14.8688
A0A5G2R9Y3_S210	A0A5G2R9Y3	STBD1	CBM20 domain-containing protein OS=Sus scrofa OX=9823 GN=STBD1 PE=1 SV=1	0.238816	-2.06603	0.00768615	0.0344414	-	13.6039	13.2558	13.174	14.6295	15.701	15.9012
F1S7K5_S397	F1S7K5	HDGFL2	Hepatoma-derived growth factor-related protein 2 OS=Sus scrofa OX=9823 GN=HDGFL2 PE=3 SV=2	0.237874	-2.07173	0.0013322	0.0110082	-	12.966	12.9511	13.3102	15.5889	15.0469	14.8066
A0A480JUS0_S1076	A0A480JUS0	NOL8	Nucleolar protein 8 OS=Sus scrofa OX=9823 GN=NOL8 PE=4 SV=1	0.237147	-2.07614	0.00470334	0.0249391	-	13.1215	13.0383	13.0373	15.6549	14.4389	15.3317
A0A480KP66_S347	A0A480KP66	RPS6KA4	Ribosomal protein S6 kinase OS=Sus scrofa OX=9823 GN=RPS6KA4 PE=3 SV=1	0.236629	-2.0793	0.0149763	0.0553658	-	13.2164	12.4097	13.0213	15.8547	14.5296	14.501
A0A5G2QD51_S205	A0A5G2QD51	STX7	Syntaxin-7 OS=Sus scrofa OX=9823 GN=STX7 PE=1 SV=1	0.234321	-2.09344	0.00160041	0.0121798	-	12.8592	13.2312	12.4644	14.6327	15.0186	15.1838
A0A286ZPU3_S473	A0A286ZPU3	XRN2	5'-3' exoribonuclease OS=Sus scrofa OX=9823 GN=XRN2 PE=1 SV=1	0.234077	-2.09495	0.0487018	0.12681	-	12.4793	12.7208	13.2187	13.4839	15.4425	15.7772
F1S6T0_S322	F1S6T0	MED16	Mediator of RNA polymerase II transcription subunit 16 OS=Sus scrofa OX=9823 GN=MED16 PE=3 SV=4	0.232888	-2.10229	0.0311869	0.0923194	-	13.2934	13.0673	13.746	15.353	16.5888	14.4717
A0A287B739_S7	A0A287B739	VCPKMT	Valosin containing protein lysine methyltransferase OS=Sus scrofa OX=9823 GN=VCPKMT PE=4 SV=1	0.23177	-2.10923	0.000514379	0.00647019	-	15.5766	15.9166	15.2176	17.7104	17.7319	17.5962
A0A287B739_S8	A0A287B739	VCPKMT	Valosin containing protein lysine methyltransferase OS=Sus scrofa OX=9823 GN=VCPKMT PE=4 SV=1	0.23177	-2.10923	0.000514379	0.00647019	-	15.5766	15.9166	15.2176	17.7104	17.7319	17.5962
A0A5G2R550_T907	A0A5G2R550	DOCK7	Dedicator of cytokinesis 7 OS=Sus scrofa OX=9823 GN=DOCK7 PE=1 SV=2	0.231502	-2.11091	0.00421427	0.0231103	-	12.7876	13.4094	12.904	15.7543	14.857	14.8225
A0A5G2QTS3_S572	A0A5G2QTS3	MAGI3	Membrane-associated guanylate kinase, WW and PDZ domain-containing protein 3 OS=Sus scrofa OX=9823 GN=MAGI3 PE=1 SV=2	0.23142	-2.11141	0.000331298	0.00520137	-	12.8785	13.4673	13.3244	15.272	15.2982	15.4342
A0A287BRF4_S150	A0A287BRF4	CNST	Consortin isoform X1 OS=Sus scrofa OX=9823 GN=CNST PE=1 SV=1	0.230968	-2.11424	0.0309908	0.0919315	-	14.8028	12.9366	12.9512	15.3832	16.0312	15.6188
F1RLA7_S282	F1RLA7	ABLIM3	Actin binding LIM protein family member 3 OS=Sus scrofa OX=9823 GN=ABLIM3 PE=1 SV=3	0.229569	-2.123	0.00151612	0.0118657	-	13.1555	12.9424	12.66	15.4262	15.0841	14.6166
A0A4X1TLL5_S29	A0A4X1TLL5	PHF14	PHD finger protein 14 OS=Sus scrofa OX=9823 GN=PHF14 PE=4 SV=1	0.226635	-2.14156	0.00859207	0.0373236	-	14.276	13.7809	14.2977	17.0446	16.0854	15.6493
A0A480JTU7_S25	A0A480JTU7	ATRIP	ATR-interacting protein OS=Sus scrofa OX=9823 GN=ATRIP PE=4 SV=1	0.225528	-2.14862	0.00495355	0.0257162	-	12.6174	12.8054	13.7858	15.3969	15.2778	14.9799
F1RM08_S494	F1RM08	SLC1A5	Amino acid transporter OS=Sus scrofa OX=9823 GN=SLC1A5 PE=1 SV=2	0.224913	-2.15256	0.000695424	0.00757118	-	12.615	13.1942	13.2616	15.3696	15.1073	15.0516
A0A287A6S6_S30	A0A287A6S6	NOC2L	NOC2 like nucleolar associated transcriptional repressor OS=Sus scrofa OX=9823 GN=NOC2L PE=3 SV=2	0.224791	-2.15334	0.00639112	0.0304746	-	19.7156	19.7538	19.182	21.4634	22.4268	21.2212
A0A287AI58_S172	A0A287AI58	SLC4A2	Anion exchange protein OS=Sus scrofa OX=9823 GN=SLC4A2 PE=3 SV=1	0.221363	-2.17552	0.000856964	0.0085274	-	13.5448	13.0418	13.0775	15.2054	15.2273	15.758
A0A287BQC5_S600	A0A287BQC5	SLC6A9	Transporter OS=Sus scrofa OX=9823 GN=SLC6A9 PE=1 SV=1	0.219074	-2.19051	0.00807577	0.0356968	-	13.1568	13.3598	12.1246	14.6595	15.0889	15.4643
A0A5G2R986_S1048	A0A5G2R986	TNS1	Tensin 1 OS=Sus scrofa OX=9823 GN=TNS1 PE=1 SV=2	0.218141	-2.19667	0.0252377	0.0797188	-	14.9791	13.149	15.0423	16.7734	16.3957	16.5912
F1RQC5_T1076	F1RQC5	LARP1	La ribonucleoprotein 1, translational regulator OS=Sus scrofa OX=9823 GN=LARP1 PE=1 SV=3	0.217733	-2.19937	0.0110798	0.0444766	-	15.86	15.2363	15.562	17.0248	17.6337	18.5979
A0A8W4FLY6_S1352	A0A8W4FLY6	ABCA2	ATP binding cassette subfamily A member 2 OS=Sus scrofa OX=9823 GN=ABCA2 PE=4 SV=1	0.217678	-2.19973	0.00105746	0.00974777	-	12.8712	13.2878	13.6091	15.1781	15.6776	15.5117
I3LQY2_S426	I3LQY2	ERCC5	ERCC excision repair 5, endonuclease OS=Sus scrofa OX=9823 GN=ERCC5 PE=3 SV=4	0.216806	-2.20553	0.000274357	0.00474694	-	13.666	13.264	13.1389	15.7078	15.3934	15.5843
A0A287BIA5_Y346	A0A287BIA5	LOC110259265	Uncharacterized protein OS=Sus scrofa OX=9823 GN=LOC110259265 PE=1 SV=3	0.216106	-2.21019	0.00150697	0.0118517	-	13.1182	12.3447	12.8425	14.9487	14.6923	15.295
A0A286ZX74_S230	A0A286ZX74	SRSF5	Serine and arginine rich splicing factor 5 OS=Sus scrofa OX=9823 GN=SRSF5 PE=1 SV=2	0.215328	-2.21539	0.0148949	0.0551435	-	13.443	13.1694	13.6823	16.682	15.0403	15.2186
I3LPE0_S99	I3LPE0	ARHGEF15	Rho guanine nucleotide exchange factor 15 OS=Sus scrofa OX=9823 GN=ARHGEF15 PE=4 SV=3	0.213634	-2.22678	0.000132447	0.00341858	-	14.4334	14.6928	14.7955	16.6501	16.9478	17.0041
F1SR88_S306	F1SR88	RETREG2	Reticulophagy regulator family member 2 OS=Sus scrofa OX=9823 GN=RETREG2 PE=1 SV=2	0.21298	-2.23121	0.00389431	0.0219559	-	15.0927	15.5617	14.5426	17.4892	17.558	16.8434
F1SR88_T304	F1SR88	RETREG2	Reticulophagy regulator family member 2 OS=Sus scrofa OX=9823 GN=RETREG2 PE=1 SV=2	0.21298	-2.23121	0.00389431	0.0219559	-	15.0927	15.5617	14.5426	17.4892	17.558	16.8434
I3L6M7_S113	I3L6M7	TMEM51	Transmembrane protein 51 OS=Sus scrofa OX=9823 GN=TMEM51 PE=4 SV=1	0.210989	-2.24476	0.000106064	0.0031441	-	13.0007	12.684	13.0129	15.0924	15.3362	15.0034
A0A4X1V3K1_S110	A0A4X1V3K1	SNAP23	Synaptosomal-associated protein OS=Sus scrofa OX=9823 GN=SNAP23 PE=1 SV=1	0.208015	-2.26524	2.17099e-05	0.00172782	-	12.7019	12.8312	12.8037	15.1216	15.148	14.8629
A0A287AI58_S439	A0A287AI58	SLC4A2	Anion exchange protein OS=Sus scrofa OX=9823 GN=SLC4A2 PE=3 SV=1	0.207958	-2.26564	0.00454367	0.0243809	-	16.1551	17.0916	15.8816	18.3937	18.898	18.6335
F1SP04_S281	F1SP04	RAI14	Retinoic acid induced 14 OS=Sus scrofa OX=9823 GN=RAI14 PE=1 SV=3	0.20663	-2.27488	0.0487592	0.126882	-	15.7867	13.5876	13.237	16.2735	16.7741	16.3883
F1RQC5_S779	F1RQC5	LARP1	La ribonucleoprotein 1, translational regulator OS=Sus scrofa OX=9823 GN=LARP1 PE=1 SV=3	0.206439	-2.27621	0.00635066	0.0303842	-	13.1053	13.684	12.2608	15.0319	15.3667	15.4801
A0A480JUS0_S1078	A0A480JUS0	NOL8	Nucleolar protein 8 OS=Sus scrofa OX=9823 GN=NOL8 PE=4 SV=1	0.206339	-2.27691	0.0038539	0.0218597	-	13.0592	12.695	12.8405	15.6549	14.4389	15.3317
A0A287BFF3_S686	A0A287BFF3	CDK12	Cyclin-dependent kinase 12 OS=Sus scrofa OX=9823 GN=CDK12 PE=3 SV=3	0.205558	-2.28238	0.000762006	0.00792618	-	12.9144	13.2496	13.7455	15.5532	15.6874	15.516
A0A8W4FJ34_S649	A0A8W4FJ34	GTF3C4	Ral transcription factor IIIC subunit 4 OS=Sus scrofa OX=9823 GN=GTF3C4 PE=1 SV=1	0.205266	-2.28443	0.00375881	0.0215319	-	16.634	16.2347	16.404	18.5634	18.1719	19.3906
A0A286ZR45_S465	A0A286ZR45	ADD1	Adducin 1 OS=Sus scrofa OX=9823 GN=ADD1 PE=1 SV=2	0.204054	-2.29297	0.000307995	0.00500468	-	12.6587	13.0583	12.7687	15.4138	15.0708	14.88
A0A4X1V4T2_S88	A0A4X1V4T2	ZNF639	Zinc finger protein 639 OS=Sus scrofa OX=9823 GN=ZNF639 PE=4 SV=1	0.200589	-2.31769	0.000786253	0.00812909	-	12.7864	12.4892	13.2569	15.3175	14.9299	15.2381
A0A8X9AEX3_S1889	A0A8X9AEX3	KIAA1217	KIAA1217 OS=Sus scrofa OX=9823 GN=KIAA1217 PE=1 SV=1	0.198741	-2.33104	0.00628107	0.0302562	-	13.1504	14.3123	13.086	15.7571	15.5635	16.2213
I3LQY2_S425	I3LQY2	ERCC5	ERCC excision repair 5, endonuclease OS=Sus scrofa OX=9823 GN=ERCC5 PE=3 SV=4	0.197958	-2.33673	0.000212323	0.0041539	-	13.5155	13.1851	12.9747	15.7078	15.3934	15.5843
F1SD01_S562	F1SD01	CSTF2T	Cleavage stimulation factor subunit 2 tau variant OS=Sus scrofa OX=9823 GN=CSTF2T PE=1 SV=1	0.196392	-2.34819	0.0238237	0.0762133	-	13.2759	14.7816	12.6289	15.626	16.2337	15.8712
A0A4X1WA16_S155	A0A4X1WA16	PHF6	PHD finger protein 6 OS=Sus scrofa OX=9823 GN=PHF6 PE=1 SV=1	0.194588	-2.36151	0.0180719	0.0631549	-	12.6486	14.0963	14.6558	15.9167	16.2395	16.3291
F1S3M3_S633	F1S3M3	KRI1	Protein KRI1 homolog OS=Sus scrofa OX=9823 GN=KRI1 PE=3 SV=3	0.194546	-2.36182	0.00948293	0.0399187	-	16.4744	16.5246	16.3813	17.8855	18.9697	19.6106
F1RPT5_S511	F1RPT5	PKP4	Plakophilin 4 OS=Sus scrofa OX=9823 GN=PKP4 PE=1 SV=4	0.193829	-2.36715	0.0426498	0.114716	-	13.5625	15.6214	13.0296	16.2687	16.764	16.2822
A0A287BDY7_S205	A0A287BDY7	PRKD1	Serine/threonine-protein kinase OS=Sus scrofa OX=9823 GN=PRKD1 PE=3 SV=1	0.193285	-2.3712	0.000798634	0.00819712	-	12.7712	13.1803	12.4335	14.931	15.4288	15.1388
A0A286ZLL9_S259	A0A286ZLL9	SYNPO	Synaptopodin OS=Sus scrofa OX=9823 GN=SYNPO PE=3 SV=3	0.191111	-2.38752	0.000300025	0.00500468	-	13.0696	12.9386	12.8191	15.6119	15.4093	14.9687
A0A287BPX4_S982	A0A287BPX4	HDAC6	Histone deacetylase 6 OS=Sus scrofa OX=9823 GN=HDAC6 PE=1 SV=1	0.190831	-2.38963	0.0197613	0.0671219	-	18.0268	18.7402	16.6955	19.9847	20.0135	20.6332
Q764M5_S727	Q764M5	STAT1	Signal transducer and activator of transcription 1 OS=Sus scrofa OX=9823 GN=STAT1 PE=1 SV=1	0.18984	-2.39714	0.00203069	0.0144354	-	13.8768	12.9213	13.3015	16.0481	15.8351	15.4078
A0A287ADD4_S510	A0A287ADD4	DKC1	H/ACA ribonucleoprotein complex subunit DKC1 OS=Sus scrofa OX=9823 GN=DKC1 PE=1 SV=3	0.187718	-2.41336	0.00722704	0.033112	-	13.3862	13.1097	13.6642	15.4329	15.2716	16.6956
I3LP11_S58	I3LP11	KHDRBS1	KH RNA binding domain containing, signal transduction associated 1 OS=Sus scrofa OX=9823 GN=KHDRBS1 PE=1 SV=1	0.187692	-2.41356	0.0361458	0.102353	-	15.7897	13.2296	13.7821	16.6814	16.7132	16.6476
A0A5G2QNR3_S908	A0A5G2QNR3	HAUS6	HAUS augmin like complex subunit 6 OS=Sus scrofa OX=9823 GN=HAUS6 PE=4 SV=1	0.187349	-2.4162	9.435e-06	0.00153827	-	13.2255	13.4068	13.5102	15.7599	15.8313	15.7999
A0A481AFG9_S516	A0A481AFG9	NUP153	Nuclear pore complex protein Nup153 isoform X1 OS=Sus scrofa OX=9823 GN=NUP153 PE=1 SV=1	0.18517	-2.43308	0.000824886	0.00832545	-	12.8005	13.1971	12.7745	14.919	15.4472	15.7051
A0A4X1TLL5_S26	A0A4X1TLL5	PHF14	PHD finger protein 14 OS=Sus scrofa OX=9823 GN=PHF14 PE=4 SV=1	0.184704	-2.43672	0.0162625	0.0588732	-	14.122	12.7414	14.1437	16.8906	15.8194	15.6072
F1SKP3_S231	F1SKP3	BAIAP2L2	BAR/IMD domain containing adaptor protein 2 like 2 OS=Sus scrofa OX=9823 GN=BAIAP2L2 PE=1 SV=3	0.183794	-2.44384	0.00178235	0.0132087	-	13.3677	13.2677	13.1031	15.2756	15.4719	16.3225
A0A4X1TLL5_S25	A0A4X1TLL5	PHF14	PHD finger protein 14 OS=Sus scrofa OX=9823 GN=PHF14 PE=4 SV=1	0.183774	-2.444	0.0174744	0.061677	-	14.276	12.8736	14.2977	17.0446	16.0854	15.6493
A0A287BFB9_S195	A0A287BFB9	NUP50	Nucleoporin 50 OS=Sus scrofa OX=9823 GN=NUP50 PE=1 SV=1	0.178446	-2.48644	7.49281e-05	0.00264096	-	13.1105	13.0434	12.7972	15.2418	15.5895	15.5791
A0A287AZ33_S1389	A0A287AZ33	WIZ	WIZ zinc finger OS=Sus scrofa OX=9823 GN=WIZ PE=4 SV=2	0.177491	-2.49418	0.00750434	0.0340953	-	13.4287	13.6143	13.3037	15.4607	16.9248	15.4438
A0A286ZX74_S228	A0A286ZX74	SRSF5	Serine and arginine rich splicing factor 5 OS=Sus scrofa OX=9823 GN=SRSF5 PE=1 SV=2	0.175915	-2.50705	0.00874104	0.0377521	-	13.045	13.1157	13.2591	16.682	15.0403	15.2186
A0A286ZYE8_S18	A0A286ZYE8	FNBP4	Formin binding protein 4 OS=Sus scrofa OX=9823 GN=FNBP4 PE=4 SV=1	0.175519	-2.5103	0.000408281	0.0057735	-	15.9456	15.635	15.2531	17.9077	18.1526	18.3042
I3LIN5_S492	I3LIN5	USP14	Ubiquitin carboxyl-terminal hydrolase OS=Sus scrofa OX=9823 GN=USP14 PE=1 SV=2	0.172073	-2.53891	0.00312846	0.019077	-	13.0625	13.6808	13.1216	15.7915	15.2448	16.4454
F1RHM9_S27	F1RHM9	TRMT2A	tRNA (uracil(54)-C(5))-methyltransferase OS=Sus scrofa OX=9823 GN=TRMT2A PE=1 SV=3	0.171974	-2.53974	0.0155985	0.0571632	-	17.8284	16.4204	16.3836	18.7995	19.2563	20.1958
F1RSK5_S40	F1RSK5	SLC45A4	Solute carrier family 45 member 4 OS=Sus scrofa OX=9823 GN=SLC45A4 PE=3 SV=5	0.170564	-2.55161	0.0132429	0.0509407	-	13.2703	13.1637	15.0148	16.4451	16.3587	16.2998
D5KJI2_S99	D5KJI2	HMGA1	High mobility group protein HMG-I/HMG-Y OS=Sus scrofa OX=9823 GN=HMGA1 PE=1 SV=1	0.169789	-2.55818	0.0412823	0.112105	-	12.6883	15.0292	14.7492	15.9552	16.6866	17.4993
A0A286ZVL1_S249	A0A286ZVL1	TMX1	Thioredoxin related transmembrane protein 1 OS=Sus scrofa OX=9823 GN=TMX1 PE=1 SV=3	0.167534	-2.57748	0.0044515	0.0240381	-	13.6441	13.3677	12.6073	15.4302	16.4239	15.4974
A0A286ZNY5_S1081	A0A286ZNY5	ZNF462	Zinc finger protein 462 OS=Sus scrofa OX=9823 GN=ZNF462 PE=1 SV=1	0.16489	-2.60042	0.000141823	0.00347508	-	12.7487	13.2321	12.7127	15.3607	15.6109	15.5233
A0A4X1SRJ2_S317	A0A4X1SRJ2	GMPR2	GMP reductase OS=Sus scrofa OX=9823 GN=GMPR2 PE=1 SV=1	0.164573	-2.6032	0.00120054	0.0103859	-	13.3253	12.9256	13.1626	16.3271	15.3871	15.5089
F1RSK5_S43	F1RSK5	SLC45A4	Solute carrier family 45 member 4 OS=Sus scrofa OX=9823 GN=SLC45A4 PE=3 SV=5	0.16341	-2.61343	0.0146742	0.0547571	-	13.008	13.2405	15.0148	16.4451	16.3587	16.2998
A0A5G2QQN1_S87	A0A5G2QQN1	HMGN1	High mobility group nucleosome binding domain 1 OS=Sus scrofa OX=9823 GN=HMGN1 PE=1 SV=1	0.163176	-2.6155	0.00369824	0.0214089	-	13.2242	13.7407	14.2864	16.9564	16.1781	15.9633
A0A5G2QSI7_S2212	A0A5G2QSI7	UTRN	Utrophin OS=Sus scrofa OX=9823 GN=UTRN PE=1 SV=2	0.16291	-2.61785	0.000675054	0.0074326	-	13.297	12.8023	12.3537	15.3694	15.4813	15.4558
A0A5G2QQN1_S90	A0A5G2QQN1	HMGN1	High mobility group nucleosome binding domain 1 OS=Sus scrofa OX=9823 GN=HMGN1 PE=1 SV=1	0.158725	-2.6554	0.0139829	0.0530173	-	12.8633	12.9866	14.5195	16.8042	15.8222	15.7092
F1RM08_S32	F1RM08	SLC1A5	Amino acid transporter OS=Sus scrofa OX=9823 GN=SLC1A5 PE=1 SV=2	0.158651	-2.65607	0.00327791	0.0197373	-	12.627	13.7863	13.5725	15.5384	16.2867	16.1289
A0A4X1UMB6_S695	A0A4X1UMB6	ATP6V0A2	V-type proton ATPase subunit a OS=Sus scrofa OX=9823 GN=ATP6V0A2 PE=3 SV=1	0.15764	-2.66529	0.00958467	0.0402229	-	14.751	13.9311	12.9283	16.8269	16.0998	16.6795
A0A287AZ33_S1384	A0A287AZ33	WIZ	WIZ zinc finger OS=Sus scrofa OX=9823 GN=WIZ PE=4 SV=2	0.156156	-2.67894	0.00490207	0.0256226	-	12.8401	13.3942	14.1784	16.1982	16.6007	15.6505
A0A286ZWZ7_S774	A0A286ZWZ7	GEMIN5	Gem nuclear organelle associated protein 5 OS=Sus scrofa OX=9823 GN=GEMIN5 PE=4 SV=2	0.152762	-2.71064	0.0191188	0.0657204	-	13.0434	14.9119	12.6067	16.0521	16.3831	16.2587
A0A287BH77_S841	A0A287BH77	PLEKHA7	Pleckstrin homology domain containing A7 OS=Sus scrofa OX=9823 GN=PLEKHA7 PE=1 SV=3	0.15251	-2.71302	0.0321774	0.0940691	-	14.7651	13.2041	12.7861	17.1318	16.5995	15.163
F1SR88_S309	F1SR88	RETREG2	Reticulophagy regulator family member 2 OS=Sus scrofa OX=9823 GN=RETREG2 PE=1 SV=2	0.14761	-2.76014	0.00331697	0.0198395	-	15.1688	13.8489	14.7198	17.5653	17.533	16.9196
F1SAJ3_S746	F1SAJ3	BCL9L	BCL9 like OS=Sus scrofa OX=9823 GN=BCL9L PE=3 SV=2	0.144805	-2.78782	6.70686e-05	0.00264096	-	13.0778	13.5027	13.2998	15.8704	16.1692	16.2042
A0A5K1V3V4_S170	A0A5K1V3V4	MAVS	Mitochondrial antiviral signaling protein OS=Sus scrofa OX=9823 GN=MAVS PE=1 SV=2	0.144432	-2.79154	0.0473771	0.1242	-	17.7978	14.4643	15.5195	18.7889	18.8024	18.5649
A0A287BQ14_S63	A0A287BQ14	PDAP1	PDGFA associated protein 1 OS=Sus scrofa OX=9823 GN=PDAP1 PE=1 SV=2	0.143984	-2.79602	7.28227e-05	0.00264096	-	13.3683	13.7066	13.4938	16.0619	16.5097	16.3851
A0A286ZTD2_S1625	A0A286ZTD2	MPDZ	Multiple PDZ domain crumbs cell polarity complex component OS=Sus scrofa OX=9823 GN=MPDZ PE=1 SV=2	0.143395	-2.80193	0.0130554	0.0503566	-	12.718	12.8465	12.4037	16.2201	15.9773	14.1767
A0A287A0J6_S332	A0A287A0J6	SLC4A4	Anion exchange protein OS=Sus scrofa OX=9823 GN=SLC4A4 PE=3 SV=2	0.142884	-2.80709	0.00291438	0.0182752	-	14.4947	13.0442	13.8472	16.3894	16.7101	16.7078
A0A8X9AEX3_S1540	A0A8X9AEX3	KIAA1217	KIAA1217 OS=Sus scrofa OX=9823 GN=KIAA1217 PE=1 SV=1	0.142709	-2.80885	2.03137e-05	0.00172782	-	12.996	13.0269	13.1545	15.9935	15.9632	15.6473
A0A4X1UBY9_S412	A0A4X1UBY9	TMCC1	Transmembrane and coiled-coil domain family 1 OS=Sus scrofa OX=9823 GN=TMCC1 PE=3 SV=1	0.14085	-2.82777	5.2287e-05	0.00240918	-	12.6365	12.9868	12.6018	15.3993	15.7211	15.5881
F1RHM9_S21	F1RHM9	TRMT2A	tRNA (uracil(54)-C(5))-methyltransferase OS=Sus scrofa OX=9823 GN=TRMT2A PE=1 SV=3	0.139681	-2.83979	0.0130514	0.0503566	-	17.3378	15.865	15.9774	18.6156	18.9296	20.1542
D7PF45_S1040	D7PF45	INPPL1	Phosphatidylinositol 3,4,5-trisphosphate 5-phosphatase 2 OS=Sus scrofa OX=9823 GN=INPPL1 PE=1 SV=2	0.137934	-2.85795	0.0058626	0.0289645	-	15.5304	15.1227	15.2736	18.0612	19.116	17.3234
D7PF45_S1041	D7PF45	INPPL1	Phosphatidylinositol 3,4,5-trisphosphate 5-phosphatase 2 OS=Sus scrofa OX=9823 GN=INPPL1 PE=1 SV=2	0.137934	-2.85795	0.0058626	0.0289645	-	15.5304	15.1227	15.2736	18.0612	19.116	17.3234
D7PF45_S1042	D7PF45	INPPL1	Phosphatidylinositol 3,4,5-trisphosphate 5-phosphatase 2 OS=Sus scrofa OX=9823 GN=INPPL1 PE=1 SV=2	0.137934	-2.85795	0.0058626	0.0289645	-	15.5304	15.1227	15.2736	18.0612	19.116	17.3234
A0A8W4FG05_S435	A0A8W4FG05	MTA2	Metastasis associated 1 family member 2 OS=Sus scrofa OX=9823 GN=MTA2 PE=1 SV=1	0.13409	-2.89873	0.0011915	0.0103499	-	13.1669	13.5997	12.9072	15.5863	16.2075	16.5762
A0A8D1G1G9_T658	A0A8D1G1G9	CTNNA1	Catenin alpha-1 OS=Sus scrofa OX=9823 GN=CTNNA1 PE=1 SV=1	0.133272	-2.90755	0.000313027	0.00506458	-	12.2709	12.9784	12.9976	15.5289	15.6572	15.7834
F1S4Y0_S261	F1S4Y0	ACSS2	Propionate--CoA ligase OS=Sus scrofa OX=9823 GN=ACSS2 PE=1 SV=2	0.131282	-2.92926	0.00156907	0.0120103	-	13.199	13.6485	12.9375	16.8339	15.8465	15.8925
I3LLK1_T2279	I3LLK1	RANBP2	RAN binding protein 2 OS=Sus scrofa OX=9823 GN=RANBP2 PE=1 SV=3	0.130991	-2.93246	0.0205714	0.0690438	-	13.5266	13.2054	15.0434	15.8005	17.1256	17.6466
I3LBG3_S133	I3LBG3	USP20	Ubiquitin carboxyl-terminal hydrolase OS=Sus scrofa OX=9823 GN=USP20 PE=3 SV=3	0.130792	-2.93465	0.0011268	0.0100347	-	13.5588	14.0669	12.8856	16.4819	16.2809	16.5523
Q8WNW3_S182	Q8WNW3	Jup	Junction plakoglobin OS=Sus scrofa OX=9823 GN=Jup PE=2 SV=1	0.128305	-2.96235	0.000129388	0.00341014	-	13.1695	13.7096	13.3663	16.1737	16.3441	16.6147
A0A4X1VNL2_S409	A0A4X1VNL2	TMEM184B	Transmembrane protein 184B OS=Sus scrofa OX=9823 GN=TMEM184B PE=4 SV=1	0.127491	-2.97154	0.00246341	0.0164254	-	13.6826	12.7881	12.7488	16.4906	16.2057	15.4378
Q9MZ16_S104	Q9MZ16	VDAC1	Non-selective voltage-gated ion channel VDAC1 OS=Sus scrofa OX=9823 GN=VDAC1 PE=2 SV=3	0.127385	-2.97274	0.000575875	0.0068786	-	14.9449	14.1834	14.0782	17.1938	17.3233	17.6077
A0A287ABZ8_S759	A0A287ABZ8	BRD1	Bromodomain containing 1 OS=Sus scrofa OX=9823 GN=BRD1 PE=4 SV=2	0.123678	-3.01534	0.00018311	0.00386171	-	12.7031	13.1475	12.7343	16.0967	16.0033	15.5309
K9J4V0_S225	K9J4V0	SNRNP200	U5 small nuclear ribonucleoprotein 200 kDa helicase OS=Sus scrofa OX=9823 GN=SNRNP200 PE=1 SV=1	0.123573	-3.01657	0.0328923	0.0953997	-	13.2097	15.2688	12.1255	16.7532	16.7428	16.1577
A0A287BQ14_S60	A0A287BQ14	PDAP1	PDGFA associated protein 1 OS=Sus scrofa OX=9823 GN=PDAP1 PE=1 SV=2	0.121026	-3.04661	5.94705e-05	0.00242399	-	13.177	13.5612	13.0786	16.16	16.4663	16.3304
A0A8W4F9L9_T498	A0A8W4F9L9	GNL3	Guanine nucleotide-binding protein-like 3 OS=Sus scrofa OX=9823 GN=GNL3 PE=4 SV=1	0.120684	-3.0507	0.00487074	0.0255217	-	12.84	13.0317	13.6166	16.3087	15.3245	17.0071
A0A5G2RBR1_S1270	A0A5G2RBR1	KIF21A	Kinesin family member 21A OS=Sus scrofa OX=9823 GN=KIF21A PE=1 SV=2	0.119826	-3.06099	0.000662606	0.00739728	-	13.2271	13.1221	13.548	16.7949	15.8034	16.4819
A0A480EHX7_S601	A0A480EHX7	ZC3H18	Zinc finger CCCH domain-containing protein 18 isoform X1 OS=Sus scrofa OX=9823 GN=ZC3H18 PE=4 SV=1	0.1197	-3.06251	0.0437857	0.117029	-	16.297	12.7648	13.7997	17.146	17.4505	17.4525
I3LGX0_S178	I3LGX0	PPIL4	Peptidyl-prolyl cis-trans isomerase OS=Sus scrofa OX=9823 GN=PPIL4 PE=1 SV=3	0.119094	-3.06983	0.000108605	0.00316438	-	13.9506	13.5989	13.8796	16.5826	16.882	17.174
I3LIB1_T10	I3LIB1	DDX27	RNA helicase OS=Sus scrofa OX=9823 GN=DDX27 PE=3 SV=2	0.118352	-3.07885	0.000868192	0.00859876	-	13.6072	12.9132	12.748	16.3386	16.4392	15.7272
F1S620_S702	F1S620	RBM15	RNA binding motif protein 15 OS=Sus scrofa OX=9823 GN=RBM15 PE=1 SV=3	0.118222	-3.08042	0.00292901	0.0183151	-	13.4852	13.281	12.5399	15.4382	16.4293	16.68
I3LBG3_S135	I3LBG3	USP20	Ubiquitin carboxyl-terminal hydrolase OS=Sus scrofa OX=9823 GN=USP20 PE=3 SV=3	0.11694	-3.09616	0.00173699	0.0129632	-	13.2108	14.0669	12.7491	16.6425	16.1357	16.5371
A0A4X1VNL2_S410	A0A4X1VNL2	TMEM184B	Transmembrane protein 184B OS=Sus scrofa OX=9823 GN=TMEM184B PE=4 SV=1	0.115959	-3.10831	0.000651373	0.00734795	-	13.0569	12.9499	12.8023	16.4906	16.2057	15.4378
F1RK00_S1425	F1RK00	ZC3H13	Zinc finger CCCH-type containing 13 OS=Sus scrofa OX=9823 GN=ZC3H13 PE=4 SV=5	0.115255	-3.11709	4.93762e-05	0.00239476	-	13.0331	13.278	12.7476	16.0932	16.2704	16.0463
A0A287A0J6_S335	A0A287A0J6	SLC4A4	Anion exchange protein OS=Sus scrofa OX=9823 GN=SLC4A4 PE=3 SV=2	0.114859	-3.12207	0.00356165	0.0209245	-	14.4709	12.9194	12.9795	16.5304	16.5764	16.6293
A0A4X1TLL5_Y23	A0A4X1TLL5	PHF14	PHD finger protein 14 OS=Sus scrofa OX=9823 GN=PHF14 PE=4 SV=1	0.114034	-3.13247	0.00795116	0.0353672	-	12.5573	13.3411	12.6818	16.4789	16.6784	14.8203
A0A287B5N2_S247	A0A287B5N2	EPS15L1	Epidermal growth factor receptor pathway substrate 15 like 1 OS=Sus scrofa OX=9823 GN=EPS15L1 PE=1 SV=2	0.113483	-3.13946	0.0148435	0.0550495	-	15.3565	12.9676	13.1972	16.9586	16.8454	17.1356
A0A8W4F9L9_S502	A0A8W4F9L9	GNL3	Guanine nucleotide-binding protein-like 3 OS=Sus scrofa OX=9823 GN=GNL3 PE=4 SV=1	0.112843	-3.14762	0.00258659	0.016973	-	13.1627	13.4477	13.4713	16.5123	15.7103	17.3019
I3LPE0_T97	I3LPE0	ARHGEF15	Rho guanine nucleotide exchange factor 15 OS=Sus scrofa OX=9823 GN=ARHGEF15 PE=4 SV=3	0.111397	-3.16621	0.00883863	0.0380762	-	13.7038	14.6436	12.5527	16.2994	17.243	16.8564
A0A5G2R986_S1051	A0A5G2R986	TNS1	Tensin 1 OS=Sus scrofa OX=9823 GN=TNS1 PE=1 SV=2	0.110889	-3.17281	0.0138058	0.0524869	-	12.5609	13.0972	14.888	16.6192	16.2414	17.2039
Q06A98_S212	Q06A98	SRSF2	Serine/arginine-rich splicing factor 2 OS=Sus scrofa OX=9823 GN=SRSF2 PE=2 SV=1	0.109522	-3.1907	0.00776577	0.0347248	-	14.7581	12.9968	12.7365	16.8973	16.6502	16.516
A0A286ZTI8_T211	A0A286ZTI8	ZBTB20	Zinc finger and BTB domain containing 20 OS=Sus scrofa OX=9823 GN=ZBTB20 PE=1 SV=2	0.107817	-3.21334	6.6168e-05	0.00264096	-	12.6625	12.7914	12.8576	16.1646	16.1575	15.6295
A0A286ZRZ8_S250	A0A286ZRZ8	CGNL1	Cingulin like 1 OS=Sus scrofa OX=9823 GN=CGNL1 PE=4 SV=3	0.107247	-3.22099	0.000171256	0.00378101	-	12.78	12.8545	12.64	15.5211	16.2001	16.2163
F1RZ19_S7	F1RZ19	YIPF6	Protein YIPF OS=Sus scrofa OX=9823 GN=YIPF6 PE=3 SV=1	0.103991	-3.26546	0.0381119	0.10615	-	13.58	15.9311	12.9965	17.7061	18.2864	16.3113
A0A287BHZ5_S437	A0A287BHZ5	IWS1	Interacts with SUPT6H, CTD assembly factor 1 OS=Sus scrofa OX=9823 GN=IWS1 PE=3 SV=2	0.103472	-3.27269	0.017171	0.0609103	-	12.8088	15.5188	13.6441	16.8203	17.5949	17.3746
B8XH67_T141	B8XH67	NHERF1	Na(+)/H(+) exchange regulatory cofactor NHE-RF OS=Sus scrofa OX=9823 GN=NHERF1 PE=1 SV=1	0.101471	-3.30086	0.00053906	0.00666203	-	13.1551	13.2283	12.7881	15.9328	16.212	16.9293
F2Z5W6_S27	F2Z5W6	LAMTOR1	Ragulator complex protein LAMTOR1 OS=Sus scrofa OX=9823 GN=LAMTOR1 PE=1 SV=1	0.100637	-3.31277	0.00218153	0.0151847	-	14.1999	13.0805	12.7058	16.3496	16.8312	16.7438
Q9MZ15_S115	Q9MZ15	VDAC2	Voltage-dependent anion-selective channel protein 2 OS=Sus scrofa OX=9823 GN=VDAC2 PE=1 SV=2	0.100489	-3.31489	0.000855105	0.0085274	-	15.9465	14.8716	15.1083	18.2805	18.8447	18.7459
A0A287BSZ9_S191	A0A287BSZ9	DYNC1LI2	Dynein light intermediate chain OS=Sus scrofa OX=9823 GN=DYNC1LI2 PE=1 SV=1	0.0976825	-3.35576	0.000695069	0.00757118	-	12.3667	13.4419	12.4201	15.9966	16.1035	16.1959
F1RRJ1_S461	F1RRJ1	TJAP1	Tight junction associated protein 1 OS=Sus scrofa OX=9823 GN=TJAP1 PE=4 SV=5	0.0975205	-3.35815	5.39248e-05	0.00241689	-	13.3901	13.1996	13.1178	16.3558	16.5121	16.914
I3LPE0_S93	I3LPE0	ARHGEF15	Rho guanine nucleotide exchange factor 15 OS=Sus scrofa OX=9823 GN=ARHGEF15 PE=4 SV=3	0.0961278	-3.3789	0.00268161	0.0173676	-	13.2627	13.02	12.8683	15.8117	16.0648	17.4111
A0A287AC60_S342	A0A287AC60	APBB2	Amyloid beta protein binding family B member 2 OS=Sus scrofa OX=9823 GN=APBB2 PE=4 SV=2	0.0960263	-3.38043	0.00071998	0.00769061	-	12.7744	12.8317	13.8424	16.5352	16.697	16.3576
A0A287ACY9_S571	A0A287ACY9	POM121C	Nuclear envelope pore membrane protein POM 121C OS=Sus scrofa OX=9823 GN=POM121C PE=4 SV=2	0.0924374	-3.43538	0.00024875	0.00450614	-	13.3553	13.1375	12.4489	16.424	16.5071	16.3166
A0A287BEE8_S12	A0A287BEE8	GINS4	DNA replication complex GINS protein SLD5 OS=Sus scrofa OX=9823 GN=GINS4 PE=3 SV=2	0.0913686	-3.45216	0.00929174	0.0394902	-	15.3581	15.9042	14.739	18.9664	19.8149	17.5765
A0A287BEE8_S16	A0A287BEE8	GINS4	DNA replication complex GINS protein SLD5 OS=Sus scrofa OX=9823 GN=GINS4 PE=3 SV=2	0.0913686	-3.45216	0.00929174	0.0394902	-	15.3581	15.9042	14.739	18.9664	19.8149	17.5765
A0A287AC60_T340	A0A287AC60	APBB2	Amyloid beta protein binding family B member 2 OS=Sus scrofa OX=9823 GN=APBB2 PE=4 SV=2	0.0905741	-3.46476	3.14922e-05	0.0018541	-	12.9609	12.9025	13.3322	16.5352	16.697	16.3576
A0A8X9AEX3_S1556	A0A8X9AEX3	KIAA1217	KIAA1217 OS=Sus scrofa OX=9823 GN=KIAA1217 PE=1 SV=1	0.0855188	-3.54761	0.0234909	0.0753238	-	15.9904	13.3645	12.7767	17.8245	17.5283	17.4216
A0A5G2QI18_S657	A0A5G2QI18	SCAF4	SR-related CTD associated factor 4 OS=Sus scrofa OX=9823 GN=SCAF4 PE=1 SV=2	0.0843133	-3.5681	0.00087259	0.00861971	-	12.7957	13.8037	12.652	16.3369	16.9172	16.7016
F1RND0_S37	F1RND0	UNC119	Protein unc-119 homolog A OS=Sus scrofa OX=9823 GN=UNC119 PE=1 SV=4	0.0840209	-3.57311	0.00668035	0.0313947	-	13.0913	13.1592	13.305	15.8229	16.3494	18.1025
A0A287A3A3_S578	A0A287A3A3	AKAP12	A-kinase anchoring protein 12 OS=Sus scrofa OX=9823 GN=AKAP12 PE=1 SV=2	0.082663	-3.59661	0.0100485	0.0415973	-	13.3741	15.6432	13.254	17.6363	17.8605	17.5643
A0A286ZTI8_S229	A0A286ZTI8	ZBTB20	Zinc finger and BTB domain containing 20 OS=Sus scrofa OX=9823 GN=ZBTB20 PE=1 SV=2	0.0819907	-3.6084	0.000250712	0.00450614	-	13.7367	13.8573	12.9245	17.0936	17.1439	17.1063
I3LH57_S662	I3LH57	WDR43	WD repeat domain 43 OS=Sus scrofa OX=9823 GN=WDR43 PE=1 SV=3	0.0811801	-3.62273	5.75856e-05	0.00241689	-	13.1565	13.0572	12.9033	16.5391	17.0324	16.4137
I3LQ11_S356	I3LQ11	CERS5	Ceramide synthase 5 OS=Sus scrofa OX=9823 GN=CERS5 PE=4 SV=2	0.081004	-3.62586	0.0212232	0.0706162	-	13.168	13.7289	13.1498	17.0261	18.6235	15.2747
A0A286ZTI8_T227	A0A286ZTI8	ZBTB20	Zinc finger and BTB domain containing 20 OS=Sus scrofa OX=9823 GN=ZBTB20 PE=1 SV=2	0.080961	-3.62663	8.38046e-07	0.00059151	-	13.3677	13.4912	13.6049	17.0936	17.1439	17.1063
A0A287A9S9_S117	A0A287A9S9	GOLGA5	Golgin subfamily A member 5 OS=Sus scrofa OX=9823 GN=GOLGA5 PE=4 SV=2	0.0805205	-3.6345	9.023e-05	0.00279186	-	13.7588	13.1092	13.105	17.0472	16.8238	17.0054
A0A287AA99_S12	A0A287AA99	PHYHIPL	Phytanoyl-CoA 2-hydroxylase interacting protein like OS=Sus scrofa OX=9823 GN=PHYHIPL PE=1 SV=3	0.0803271	-3.63797	0.000454248	0.00605522	-	13.2476	13.8793	12.7861	17.1253	17.0224	16.6791
F1RM08_S495	F1RM08	SLC1A5	Amino acid transporter OS=Sus scrofa OX=9823 GN=SLC1A5 PE=1 SV=2	0.0792132	-3.65812	0.00230342	0.0156729	-	14.0867	13.111	14.8825	17.7802	17.8544	17.42
I3LQ11_S354	I3LQ11	CERS5	Ceramide synthase 5 OS=Sus scrofa OX=9823 GN=CERS5 PE=4 SV=2	0.076031	-3.71727	0.0192177	0.065856	-	12.9545	13.4912	13.3267	17.0261	18.6235	15.2747
I3LH57_S655	I3LH57	WDR43	WD repeat domain 43 OS=Sus scrofa OX=9823 GN=WDR43 PE=1 SV=3	0.0744375	-3.74783	0.000586937	0.00691118	-	13.1041	12.7454	12.8923	16.0206	17.2826	16.682
F1SEV6_S855	F1SEV6	ZC3H3	Zinc finger CCCH-type containing 3 OS=Sus scrofa OX=9823 GN=ZC3H3 PE=4 SV=4	0.0737427	-3.76136	0.0444277	0.118521	-	13.1856	16.4398	12.4042	17.5201	18.5622	17.2314
F1RND0_S39	F1RND0	UNC119	Protein unc-119 homolog A OS=Sus scrofa OX=9823 GN=UNC119 PE=1 SV=4	0.0729172	-3.7776	0.00660686	0.0311529	-	12.8917	13.4831	12.5852	15.7959	16.4214	18.0755
A0A287A3A3_S579	A0A287A3A3	AKAP12	A-kinase anchoring protein 12 OS=Sus scrofa OX=9823 GN=AKAP12 PE=1 SV=2	0.0712412	-3.81114	0.0128458	0.0497161	-	13.1023	15.6432	12.8822	17.6363	17.8605	17.5643
F1RK84_T605	F1RK84	KLHL22	Kelch-like protein 22 OS=Sus scrofa OX=9823 GN=KLHL22 PE=4 SV=3	0.0708149	-3.8198	0.000114899	0.00326441	-	13.0111	12.6756	12.8086	16.4142	16.4186	17.1218
A0A8D0QN50_S367	A0A8D0QN50	ERCC8	ERCC excision repair 8, CSA ubiquitin ligase complex subunit OS=Sus scrofa OX=9823 GN=ERCC8 PE=4 SV=1	0.0707097	-3.82195	0.0007228	0.00769837	-	13.3244	13.6403	12.7892	16.428	17.3532	17.4385
F1RND0_S41	F1RND0	UNC119	Protein unc-119 homolog A OS=Sus scrofa OX=9823 GN=UNC119 PE=1 SV=4	0.0699681	-3.83716	0.0103327	0.0423192	-	12.7522	12.117	13.7243	15.7993	16.2268	18.0789
A0A287AIW3_T514	A0A287AIW3	DYNC1LI1	Dynein light intermediate chain OS=Sus scrofa OX=9823 GN=DYNC1LI1 PE=1 SV=1	0.0692423	-3.8522	0.000213928	0.0041539	-	12.9569	12.1366	12.6284	16.0875	16.4742	16.7168
A0A5G2QE64_S550	A0A5G2QE64	UNC93B1	Unc-93 homolog B1, TLR signaling regulator OS=Sus scrofa OX=9823 GN=UNC93B1 PE=4 SV=2	0.0681058	-3.87608	0.00225027	0.0155104	-	12.6744	13.2331	13.7406	17.0892	17.8988	16.2883
I3LG77_T21	I3LG77	SAMHD1	Deoxynucleoside triphosphate triphosphohydrolase SAMHD1 OS=Sus scrofa OX=9823 GN=SAMHD1 PE=1 SV=2	0.0639794	-3.96625	0.00696097	0.0323548	-	15.0516	17.4644	16.0397	19.7924	19.8378	20.8242
A0A287AA99_S15	A0A287AA99	PHYHIPL	Phytanoyl-CoA 2-hydroxylase interacting protein like OS=Sus scrofa OX=9823 GN=PHYHIPL PE=1 SV=3	0.0638091	-3.97009	5.74589e-05	0.00241689	-	12.9659	13.3444	12.6064	17.0449	16.9522	16.8298
A0A8W4FIU6_S63	A0A8W4FIU6	JUN	Transcription factor Jun OS=Sus scrofa OX=9823 GN=JUN PE=3 SV=1	0.0621433	-4.00826	8.18471e-05	0.00266885	-	13.9892	14.2492	13.428	17.9136	17.9511	17.8266
F1RQC5_T654	F1RQC5	LARP1	La ribonucleoprotein 1, translational regulator OS=Sus scrofa OX=9823 GN=LARP1 PE=1 SV=3	0.0615658	-4.02173	0.000749235	0.00787047	-	13.0221	13.0289	12.781	16.1362	17.2155	17.5454
F1RMJ9_S192	F1RMJ9	OSBP	Oxysterol-binding protein OS=Sus scrofa OX=9823 GN=OSBP PE=1 SV=2	0.0614754	-4.02385	0.000191414	0.00393885	-	13.0264	13.1672	13.8797	17.2896	17.6806	17.1747
F1RSH4_S140	F1RSH4	UTP18	U3 small nucleolar RNA-associated protein 18 homolog OS=Sus scrofa OX=9823 GN=UTP18 PE=3 SV=2	0.0611199	-4.03222	0.0169018	0.0601567	-	14.4063	17.3461	14.17	19.2687	19.349	19.4013
A0A8D0QN50_S369	A0A8D0QN50	ERCC8	ERCC excision repair 8, CSA ubiquitin ligase complex subunit OS=Sus scrofa OX=9823 GN=ERCC8 PE=4 SV=1	0.059563	-4.06944	0.000439322	0.00599428	-	12.8749	13.4015	12.735	16.428	17.3532	17.4385
A0A4X1VV61_S565	A0A4X1VV61	CANX	Calnexin OS=Sus scrofa OX=9823 GN=CANX PE=1 SV=1	0.0594582	-4.07198	0.00515855	0.02657	-	13.1018	12.9137	12.6707	18.3404	15.8875	16.6743
F1S540_S1032	F1S540	ARHGAP29	Rho GTPase-activating protein 29 OS=Sus scrofa OX=9823 GN=ARHGAP29 PE=4 SV=3	0.0580121	-4.1075	3.88261e-06	0.00109722	-	13.2489	13.0909	13.0825	17.0416	17.3558	17.3474
I3LQ11_S355	I3LQ11	CERS5	Ceramide synthase 5 OS=Sus scrofa OX=9823 GN=CERS5 PE=4 SV=2	0.0577806	-4.11327	0.0140617	0.0531706	-	12.469	13.0189	13.0966	17.0261	18.6235	15.2747
A0A5G2QE64_S547	A0A5G2QE64	UNC93B1	Unc-93 homolog B1, TLR signaling regulator OS=Sus scrofa OX=9823 GN=UNC93B1 PE=4 SV=2	0.0558269	-4.1629	0.000866012	0.00859724	-	12.8919	12.9144	12.9813	17.0892	17.8988	16.2883
I3LG77_T25	I3LG77	SAMHD1	Deoxynucleoside triphosphate triphosphohydrolase SAMHD1 OS=Sus scrofa OX=9823 GN=SAMHD1 PE=1 SV=2	0.0552196	-4.17868	0.00347992	0.0205451	-	15.0516	17.1458	16.0397	19.8946	20.0215	20.8569
A0A286ZZU1_T1597	A0A286ZZU1	TP53BP1	Tumor protein p53 binding protein 1 OS=Sus scrofa OX=9823 GN=TP53BP1 PE=1 SV=2	0.0525155	-4.25111	0.000345089	0.00529505	-	12.7915	13.3979	12.8617	16.6646	17.3734	17.7663
A0A5G2RHL1_S343	A0A5G2RHL1	SAFB2	Scaffold attachment factor B2 OS=Sus scrofa OX=9823 GN=SAFB2 PE=1 SV=2	0.0522698	-4.25788	0.0422389	0.114045	-	14.6284	18.3291	13.6854	20.319	19.3152	19.7824
A0A4X1V6Z6_S322	A0A4X1V6Z6	ATAD1	Outer mitochondrial transmembrane helix translocase OS=Sus scrofa OX=9823 GN=ATAD1 PE=1 SV=1	0.0482009	-4.3748	0.000157467	0.00357006	-	13.516	12.7483	12.5568	17.1567	17.2436	17.5452
A0A8D0QN50_S368	A0A8D0QN50	ERCC8	ERCC excision repair 8, CSA ubiquitin ligase complex subunit OS=Sus scrofa OX=9823 GN=ERCC8 PE=4 SV=1	0.0476454	-4.39152	0.000178434	0.00383949	-	12.7686	12.5981	12.6785	16.428	17.3532	17.4385
I3LDU9_S95	I3LDU9	SNTB2	Syntrophin beta 2 OS=Sus scrofa OX=9823 GN=SNTB2 PE=1 SV=3	0.041869	-4.57797	3.0379e-05	0.0018323	-	12.8725	12.5724	13.1262	17.1397	17.5994	17.5659
A0A5K1V3V4_S167	A0A5K1V3V4	MAVS	Mitochondrial antiviral signaling protein OS=Sus scrofa OX=9823 GN=MAVS PE=1 SV=2	0.0397715	-4.65212	0.00247768	0.0164622	-	13.3112	14.8213	15.1384	19.8238	18.906	18.4975
A0A4X1T9D7_S2658	A0A4X1T9D7	NIPBL	Nipped-B protein OS=Sus scrofa OX=9823 GN=NIPBL PE=3 SV=1	0.0383304	-4.70537	0.000133822	0.00341858	-	12.4567	13.518	12.7345	17.5051	17.7484	17.5719
I3LG77_S18	I3LG77	SAMHD1	Deoxynucleoside triphosphate triphosphohydrolase SAMHD1 OS=Sus scrofa OX=9823 GN=SAMHD1 PE=1 SV=2	0.0359006	-4.79985	0.000254612	0.00453663	-	13.0854	12.9243	12.5611	17.3966	17.2061	18.3677
A0A287ARM8_S63	A0A287ARM8	VAMP4	Vesicle associated membrane protein 4 OS=Sus scrofa OX=9823 GN=VAMP4 PE=3 SV=1	0.0328572	-4.92765	0.00649565	0.0307998	-	13.3889	13.4992	12.7313	18.5677	19.4587	16.376
A0A286ZWZ6_T442	A0A286ZWZ6	#N/A	Protocadherin Fat 3 OS=Sus scrofa OX=9823 PE=4 SV=3	0.0321004	-4.96126	1.29933e-06	0.000688484	-	12.9893	12.7016	12.8123	17.9017	17.8128	17.6724
A0A286ZMN5_S38	A0A286ZMN5	PPIP5K2	Inositol hexakisphosphate and diphosphoinositol-pentakisphosphate kinase OS=Sus scrofa OX=9823 GN=PPIP5K2 PE=3 SV=2	0.0315321	-4.98704	0.00496245	0.0257162	-	15.3085	12.8866	12.6498	18.4199	18.2672	19.119
A0A287AWH6_S149	A0A287AWH6	NDUFV3	NADH:ubiquinone oxidoreductase subunit V3 OS=Sus scrofa OX=9823 GN=NDUFV3 PE=1 SV=2	0.0273337	-5.19318	0.00403164	0.0223986	-	13.8218	16.1393	13.3887	20.0081	19.5432	19.378
F2Z5N9_S373	F2Z5N9	PELO	Protein pelota homolog OS=Sus scrofa OX=9823 GN=PELO PE=3 SV=3	0.0267212	-5.22587	0.00435775	0.0236524	-	13.7273	13.2508	12.3254	17.7076	17.3607	19.9128
A0A287AWH6_S147	A0A287AWH6	NDUFV3	NADH:ubiquinone oxidoreductase subunit V3 OS=Sus scrofa OX=9823 GN=NDUFV3 PE=1 SV=2	0.0220416	-5.50363	0.00571033	0.0285113	-	12.9941	16.1393	13.285	19.999	19.5432	19.3871
A0A287AWH6_S151	A0A287AWH6	NDUFV3	NADH:ubiquinone oxidoreductase subunit V3 OS=Sus scrofa OX=9823 GN=NDUFV3 PE=1 SV=2	0.0204349	-5.61282	0.0063483	0.0303842	-	13.3731	16.4987	13.297	20.3674	19.9026	19.7373
A0A4X1VPW4_S40	A0A4X1VPW4	CARHSP1	Calcium regulated heat stable protein 1 OS=Sus scrofa OX=9823 GN=CARHSP1 PE=1 SV=1	0.0149962	-6.05926	5.02224e-05	0.00239476	-	12.8496	13.7034	13.3227	18.9462	19.4277	19.6795
F2Z5N9_S380	F2Z5N9	PELO	Protein pelota homolog OS=Sus scrofa OX=9823 GN=PELO PE=3 SV=3	0.0147735	-6.08084	0.000530769	0.00657875	-	13.1074	13.1926	13.4437	19.3329	18.3037	20.3496
F2Z5N9_S379	F2Z5N9	PELO	Protein pelota homolog OS=Sus scrofa OX=9823 GN=PELO PE=3 SV=3	0.0146692	-6.09107	0.000370407	0.00550931	-	13.4381	12.9149	13.3601	18.7899	18.8232	20.3731
F2Z5N9_S381	F2Z5N9	PELO	Protein pelota homolog OS=Sus scrofa OX=9823 GN=PELO PE=3 SV=3	0.0115548	-6.43537	8.10087e-05	0.00266198	-	12.4417	12.952	13.2803	19.4114	18.7569	19.8119
F1SBC8_S792	F1SBC8	EMILIN2	Elastin microfibril interfacer 2 OS=Sus scrofa OX=9823 GN=EMILIN2 PE=1 SV=3	0.0114722	-6.44572	0.000150202	0.00347883	-	13.4064	13.6079	12.8289	18.969	19.9056	20.3057
C0HL13_S4617	C0HL13	LRP2	Low-density lipoprotein receptor-related protein 2 OS=Sus scrofa OX=9823 GN=LRP2 PE=1 SV=1	0.0110347	-6.50181	4.01686e-05	0.00212844	-	13.074	13.8714	12.9596	19.4949	19.8445	20.0711
C0HL13_S4615	C0HL13	LRP2	Low-density lipoprotein receptor-related protein 2 OS=Sus scrofa OX=9823 GN=LRP2 PE=1 SV=1	0.0100672	-6.6342	0.00101636	0.00951066	-	13.448	13.2247	15.5857	20.4213	20.6965	21.0432
F1SBC8_S788	F1SBC8	EMILIN2	Elastin microfibril interfacer 2 OS=Sus scrofa OX=9823 GN=EMILIN2 PE=1 SV=3	0.00997106	-6.64804	2.48538e-05	0.00172782	-	12.3496	13.1637	12.9852	19.2278	19.4059	19.8088
C0HL13_T4611	C0HL13	LRP2	Low-density lipoprotein receptor-related protein 2 OS=Sus scrofa OX=9823 GN=LRP2 PE=1 SV=1	0.00789574	-6.98471	0.0019477	0.0140652	-	13.1528	12.4684	15.5857	20.4476	20.6027	21.1108
A0A287A7W9_S621	A0A287A7W9	MICALL1	MICAL like 1 OS=Sus scrofa OX=9823 GN=MICALL1 PE=1 SV=2	9.89562	3.30679	0.111445	0.213088		17.3347	12.6016	17.4323	11.9299	13.0032	12.5151
I3LNY6_T1082	I3LNY6	NES	Nestin OS=Sus scrofa OX=9823 GN=NES PE=1 SV=3	9.77428	3.28899	0.158244	0.268103		12.4395	18.973	16.348	12.5912	12.7095	12.5929
A0A287BDN2_S2139	A0A287BDN2	SPTBN1	Spectrin beta chain OS=Sus scrofa OX=9823 GN=SPTBN1 PE=1 SV=2	9.75974	3.28684	0.0602251	0.144479		15.8055	19.5547	17.6513	15.4126	14.5735	13.1648
R4JU57_T194	R4JU57	LSM14A	LSm14A OS=Sus scrofa OX=9823 GN=LSM14A PE=2 SV=1	9.65696	3.27157	0.11306	0.215399		19.2304	19.2955	19.3519	17.5113	12.7912	17.7605
K7GPS0_S295	K7GPS0	MAP2K2	Dual specificity mitogen-activated protein kinase kinase 2 OS=Sus scrofa OX=9823 GN=MAP2K2 PE=1 SV=3	9.45075	3.24043	0.102778	0.203682		12.9913	17.8544	17.0543	12.2275	12.6497	13.3014
I3LKB5_S372	I3LKB5	HDAC10	Histone deacetylase 10 OS=Sus scrofa OX=9823 GN=HDAC10 PE=1 SV=2	8.72512	3.12517	0.0829454	0.175582		16.9729	13.2586	17.6088	12.9297	12.6695	12.8656
R4JU57_S203	R4JU57	LSM14A	LSm14A OS=Sus scrofa OX=9823 GN=LSM14A PE=2 SV=1	8.71485	3.12348	0.0556969	0.137649		17.5076	17.0848	17.3309	16.5093	12.9989	13.0447
A0A286ZZU1_S300	A0A286ZZU1	TP53BP1	Tumor protein p53 binding protein 1 OS=Sus scrofa OX=9823 GN=TP53BP1 PE=1 SV=2	8.61358	3.10661	0.137013	0.242808		15.9237	13.3751	19.0999	12.9416	12.6535	13.4837
A0A287BA39_S769	A0A287BA39	TNIK	non-specific serine/threonine protein kinase OS=Sus scrofa OX=9823 GN=TNIK PE=3 SV=2	8.56526	3.0985	0.08973	0.186089		12.7947	16.9467	16.9239	12.2672	12.3147	12.7879
A0A287B186_S206	A0A287B186	VAPB	VAMP associated protein B and C OS=Sus scrofa OX=9823 GN=VAPB PE=3 SV=1	8.46353	3.08126	0.104227	0.204831		13.1837	18.2578	15.9325	12.8028	12.4882	12.8393
A1DWM3_S772	A1DWM3	MFSD6	Major facilitator superfamily domain-containing protein 6 OS=Sus scrofa OX=9823 GN=MFSD6 PE=2 SV=1	8.23408	3.04161	0.159204	0.268984		13.3761	19.0494	14.9903	12.3277	13.7666	12.1967
A0A286ZRD9_T1839	A0A286ZRD9	KMT2A	Histone-lysine N-methyltransferase OS=Sus scrofa OX=9823 GN=KMT2A PE=3 SV=2	8.10503	3.01882	0.103189	0.203763		12.9314	16.8762	17.5161	12.7935	12.6364	12.8374
A0A287B9M9_S352	A0A287B9M9	EIF4G1	Eukaryotic translation initiation factor 4 gamma 1 OS=Sus scrofa OX=9823 GN=EIF4G1 PE=1 SV=1	8.08732	3.01566	0.101211	0.201329		17.4315	13.0143	16.9796	12.3568	13.1322	12.8894
F1RK19_S298	F1RK19	PHF11	PHD finger protein 11 OS=Sus scrofa OX=9823 GN=PHF11 PE=4 SV=2	8.07595	3.01363	0.0746424	0.165732		16.4687	13.7041	17.9288	13.4494	12.8512	12.7601
I3LK87_S189	I3LK87	RBMX2	RNA binding motif protein X-linked 2 OS=Sus scrofa OX=9823 GN=RBMX2 PE=4 SV=3	8.03454	3.00621	0.0950694	0.193471		13.0593	17.5649	16.5845	12.4222	12.6972	13.0708
A0A287BHZ5_S182	A0A287BHZ5	IWS1	Interacts with SUPT6H, CTD assembly factor 1 OS=Sus scrofa OX=9823 GN=IWS1 PE=3 SV=2	8.03271	3.00589	0.0520464	0.131953		18.5301	22.0922	21.2872	18.0432	17.4306	17.4179
F1SAH4_S464	F1SAH4	C2CD2L	C2CD2 like OS=Sus scrofa OX=9823 GN=C2CD2L PE=1 SV=2	7.97824	2.99607	0.109821	0.21125		12.7258	17.3865	16.3711	13.2324	12.1908	12.0719
A0A287AQX9_S1064	A0A287AQX9	TJP2	Tight junction protein 2 OS=Sus scrofa OX=9823 GN=TJP2 PE=1 SV=2	7.96244	2.99321	0.067817	0.155909		17.3022	16.7515	16.7246	12.7073	12.7797	16.3115
A0A4X1VYM7_Y294	A0A4X1VYM7	THRAP3	Thyroid hormone receptor-associated protein 3 OS=Sus scrofa OX=9823 GN=THRAP3 PE=1 SV=1	7.952	2.99132	0.0877426	0.182952		13.3902	17.0192	17.369	12.3112	12.8445	13.6488
A0A286ZIL6_S632	A0A286ZIL6	BOD1L1	Biorientation of chromosomes in cell division 1 like 1 OS=Sus scrofa OX=9823 GN=BOD1L1 PE=4 SV=2	7.73331	2.95109	0.0739117	0.165046		13.2793	16.8513	16.8546	12.4255	12.4094	13.2971
A0A287BHZ5_S180	A0A287BHZ5	IWS1	Interacts with SUPT6H, CTD assembly factor 1 OS=Sus scrofa OX=9823 GN=IWS1 PE=3 SV=2	7.63102	2.93188	0.057665	0.140808		18.5477	22.0933	21.2482	18.2784	17.5538	17.2613
A0A8W4F8E8_S158	A0A8W4F8E8	NCOR1	Nuclear receptor corepressor 1 OS=Sus scrofa OX=9823 GN=NCOR1 PE=3 SV=1	7.57482	2.92121	0.0779189	0.169732		17.4425	16.31	13.3455	12.6376	12.5057	13.1911
A0A287B5Q4_S750	A0A287B5Q4	RTN4	Reticulon OS=Sus scrofa OX=9823 GN=RTN4 PE=1 SV=2	7.52347	2.9114	0.0831871	0.1757		16.5997	17.3136	17.2074	12.2866	16.5076	13.5924
A0A287A6S6_S22	A0A287A6S6	NOC2L	NOC2 like nucleolar associated transcriptional repressor OS=Sus scrofa OX=9823 GN=NOC2L PE=3 SV=2	7.41504	2.89045	0.111091	0.212891		18.7243	18.0103	18.7946	16.7854	12.8405	17.232
A0A287AWH6_S145	A0A287AWH6	NDUFV3	NADH:ubiquinone oxidoreductase subunit V3 OS=Sus scrofa OX=9823 GN=NDUFV3 PE=1 SV=2	7.27023	2.862	0.090033	0.186535		13.2621	17.6425	16.0559	12.7801	13.0013	12.5931
A0A480IRX4_S1290	A0A480IRX4	CARMIL1	Capping protein regulator and myosin 1 linker 1 OS=Sus scrofa OX=9823 GN=CARMIL1 PE=3 SV=1	7.24197	2.85638	0.052717	0.133016		16.5196	13.2972	16.3105	12.3181	12.7409	12.4991
F1SCM9_S296	F1SCM9	TRIP10	Thyroid hormone receptor interactor 10 OS=Sus scrofa OX=9823 GN=TRIP10 PE=1 SV=2	7.2237	2.85274	0.12846	0.233609		16.9553	12.5711	17.1264	12.6487	12.6226	12.8234
A0A4X1VYM7_S316	A0A4X1VYM7	THRAP3	Thyroid hormone receptor-associated protein 3 OS=Sus scrofa OX=9823 GN=THRAP3 PE=1 SV=1	7.11808	2.83149	0.130471	0.236152		17.2522	17.2539	17.6036	12.4074	13.8076	17.4002
F1RK19_S303	F1RK19	PHF11	PHD finger protein 11 OS=Sus scrofa OX=9823 GN=PHF11 PE=4 SV=2	7.1035	2.82853	0.0922216	0.189403		16.0662	12.9479	17.241	12.6141	12.7095	12.4458
A0A287BA39_S764	A0A287BA39	TNIK	non-specific serine/threonine protein kinase OS=Sus scrofa OX=9823 GN=TNIK PE=3 SV=2	7.09197	2.82619	0.107233	0.208569		13.0293	16.8955	16.9751	11.9869	13.2385	13.1959
F1RK19_S304	F1RK19	PHF11	PHD finger protein 11 OS=Sus scrofa OX=9823 GN=PHF11 PE=4 SV=2	6.99692	2.80672	0.0697054	0.159152		16.0662	13.3903	17.241	12.8577	12.6476	12.7719
A0A8W4FAN7_S1621	A0A8W4FAN7	CEP350	Centrosomal protein 350 OS=Sus scrofa OX=9823 GN=CEP350 PE=4 SV=1	6.87297	2.78093	0.144327	0.250682		16.8921	12.7867	17.316	12.9918	13.7271	11.9332
F1S0Q3_S746	F1S0Q3	SPAG1	Sperm associated antigen 1 OS=Sus scrofa OX=9823 GN=SPAG1 PE=4 SV=4	6.87016	2.78034	0.0797261	0.171727		13.1559	16.5414	16.8247	12.396	12.867	12.9179
A0A287AIK8_T433	A0A287AIK8	CTBP2	C-terminal binding protein 2 OS=Sus scrofa OX=9823 GN=CTBP2 PE=1 SV=1	6.86309	2.77886	0.0862596	0.180749		13.275	16.8774	16.9452	12.8731	12.6159	13.272
F1RIG0_S117	F1RIG0	NMNAT1	Nicotinamide-nucleotide adenylyltransferase OS=Sus scrofa OX=9823 GN=NMNAT1 PE=3 SV=2	6.84303	2.77463	0.0843498	0.177713		16.86	13.2583	16.9233	12.9224	13.0499	12.7453
F1RMW4_S271	F1RMW4	XRCC1	X-ray repair cross complementing 1 OS=Sus scrofa OX=9823 GN=XRCC1 PE=1 SV=3	6.83664	2.77329	0.0628077	0.148905		16.3185	13.2064	16.2754	12.1976	12.1143	13.1686
F1RI50_S461	F1RI50	FOXK1	Forkhead box K1 OS=Sus scrofa OX=9823 GN=FOXK1 PE=4 SV=3	6.818	2.76935	0.0935237	0.190783		16.6623	16.5456	12.9252	12.294	12.3167	13.2144
I3LK87_S188	I3LK87	RBMX2	RNA binding motif protein X-linked 2 OS=Sus scrofa OX=9823 GN=RBMX2 PE=4 SV=3	6.7984	2.7652	0.10666	0.207877		16.3164	17.4836	13.0508	12.9851	12.5942	12.9758
A0A287AN56_S103	A0A287AN56	TAF12	Transcription initiation factor TFIID subunit 12 OS=Sus scrofa OX=9823 GN=TAF12 PE=3 SV=1	6.79199	2.76384	0.0884929	0.184154		14.4415	18.6262	16.0173	13.8488	13.2538	13.691
F1RTW7_S183	F1RTW7	ABI1	Abl interactor 1 OS=Sus scrofa OX=9823 GN=ABI1 PE=1 SV=4	6.78511	2.76237	0.260142	0.375334		12.5219	19.1016	17.7142	14.9947	13.1051	12.9508
I3LLM7_S124	I3LLM7	HIRIP3	HIRA interacting protein 3 OS=Sus scrofa OX=9823 GN=HIRIP3 PE=4 SV=3	6.73417	2.7515	0.138543	0.244294		14.7199	18.2777	13.3344	12.9629	12.2352	12.8795
A0A287BL20_S1669	A0A287BL20	MAP1B	Microtubule associated protein 1B OS=Sus scrofa OX=9823 GN=MAP1B PE=1 SV=1	6.73253	2.75115	0.126953	0.231963		16.5808	16.5967	16.5734	12.5094	16.6923	12.2956
I3LG02_S329	I3LG02	CCNL1	Cyclin-L1 OS=Sus scrofa OX=9823 GN=CCNL1 PE=3 SV=1	6.66428	2.73645	0.0537836	0.134586		16.5893	16.3647	16.4474	12.8465	12.6012	15.7442
A0A286ZMT9_S646	A0A286ZMT9	BCLAF1	BCL2 associated transcription factor 1 OS=Sus scrofa OX=9823 GN=BCLAF1 PE=1 SV=1	6.62696	2.72835	0.0567055	0.139348		13.1646	16.4833	15.8699	12.2374	12.4111	12.6843
A0A286ZZU1_S810	A0A286ZZU1	TP53BP1	Tumor protein p53 binding protein 1 OS=Sus scrofa OX=9823 GN=TP53BP1 PE=1 SV=2	6.58581	2.71936	0.0677683	0.155909		16.8284	13.6132	16.6742	12.4315	13.5284	12.9978
I3LLK1_S1552	I3LLK1	RANBP2	RAN binding protein 2 OS=Sus scrofa OX=9823 GN=RANBP2 PE=1 SV=3	6.46138	2.69184	0.297755	0.415191		19.8142	19.9951	19.8249	12.688	19.5455	19.3251
F1RFN3_S2240	F1RFN3	NCOR2	Nuclear receptor corepressor 2 OS=Sus scrofa OX=9823 GN=NCOR2 PE=3 SV=4	6.45758	2.69099	0.115347	0.218543		17.2701	13.147	16.9155	12.6138	13.2193	13.4265
A0A5G2R550_S900	A0A5G2R550	DOCK7	Dedicator of cytokinesis 7 OS=Sus scrofa OX=9823 GN=DOCK7 PE=1 SV=2	6.443	2.68773	0.0908316	0.18773		13.1797	16.362	17.118	12.7552	13.0898	12.7515
A0A286ZRD9_S1685	A0A286ZRD9	KMT2A	Histone-lysine N-methyltransferase OS=Sus scrofa OX=9823 GN=KMT2A PE=3 SV=2	6.42404	2.68348	0.110012	0.211302		12.9981	16.9297	16.9099	13.0705	12.9675	12.7493
F1SAH4_S468	F1SAH4	C2CD2L	C2CD2 like OS=Sus scrofa OX=9823 GN=C2CD2L PE=1 SV=2	6.41049	2.68043	0.120351	0.224545		13.0304	17.3865	16.3711	13.0427	13.4475	12.2565
A0A286ZKB5_S122	A0A286ZKB5	ZMYM4	Zinc finger MYM-type containing 4 OS=Sus scrofa OX=9823 GN=ZMYM4 PE=4 SV=1	6.36125	2.66931	0.102722	0.203667		12.8108	17.0941	15.7668	12.6129	12.5368	12.5141
F1SJ69_S277	F1SJ69	SIN3A	Paired amphipathic helix protein Sin3a OS=Sus scrofa OX=9823 GN=SIN3A PE=1 SV=3	6.30771	2.65712	0.0805768	0.172857		16.6354	16.7658	16.7972	16.1858	12.2676	13.7735
A1DWM3_S765	A1DWM3	MFSD6	Major facilitator superfamily domain-containing protein 6 OS=Sus scrofa OX=9823 GN=MFSD6 PE=2 SV=1	6.28263	2.65137	0.108509	0.210032		13.2607	17.3119	16.6718	12.9313	13.6359	12.7231
I3LG02_S338	I3LG02	CCNL1	Cyclin-L1 OS=Sus scrofa OX=9823 GN=CCNL1 PE=3 SV=1	6.26974	2.64841	0.0531024	0.133433		16.6688	16.3074	16.462	12.7982	15.7671	12.9277
A0A8W4FFA0_T73	A0A8W4FFA0	LSM12	LSM12 homolog OS=Sus scrofa OX=9823 GN=LSM12 PE=1 SV=1	6.261	2.64639	0.0829689	0.175582		17.5522	15.0355	17.5513	14.711	14.9897	12.4991
A0A8W4FC34_S36	A0A8W4FC34	NCL	Nucleolin OS=Sus scrofa OX=9823 GN=NCL PE=1 SV=1	6.16271	2.62356	0.106462	0.207777		16.563	18.2587	18.1831	15.6247	16.6572	12.8521
A2BD05_T20	A2BD05	NEK6	Serine/threonine-protein kinase Nek6 OS=Sus scrofa OX=9823 GN=NEK6 PE=3 SV=1	6.1567	2.62216	0.119505	0.22346		12.752	16.2272	16.674	11.6468	13.1347	13.0052
A0A5G2QSP5_T658	A0A5G2QSP5	NSUN2	tRNA (cytosine(34)-C(5))-methyltransferase OS=Sus scrofa OX=9823 GN=NSUN2 PE=1 SV=1	6.09607	2.60788	0.147567	0.254865		18.116	17.8771	17.7308	16.7755	12.3987	16.726
A0A287AQ40_S92	A0A287AQ40	ZFP91	ZFP91 zinc finger protein, atypical E3 ubiquitin ligase OS=Sus scrofa OX=9823 GN=ZFP91 PE=1 SV=2	6.07275	2.60235	0.101705	0.202129		13.0134	16.8922	16.3589	13.1715	12.4991	12.7869
A0A287BG81_S753	A0A287BG81	SYNRG	Synergin gamma OS=Sus scrofa OX=9823 GN=SYNRG PE=4 SV=3	6.02387	2.59069	0.0588429	0.142534		16.3445	16.2834	16.3398	12.9445	12.5543	15.6968
K7GNC8_S89	K7GNC8	RBM10	RNA binding motif protein 10 OS=Sus scrofa OX=9823 GN=RBM10 PE=1 SV=3	6.00453	2.58605	0.0912489	0.188111		18.0259	17.5839	18.0048	17.5776	13.8367	14.4421
A0A287B7Z3_S63	A0A287B7Z3	NUSAP1	Nucleolar and spindle associated protein 1 OS=Sus scrofa OX=9823 GN=NUSAP1 PE=3 SV=2	5.89338	2.5591	0.0787778	0.170781		15.6416	13.936	15.9707	14.4019	11.6855	11.7836
A0A287AYY5_S1291	A0A287AYY5	ZFC3H1	Zinc finger C3H1-type containing OS=Sus scrofa OX=9823 GN=ZFC3H1 PE=4 SV=2	5.88025	2.55588	0.0622073	0.147895		17.1284	17.3435	18.6523	13.4031	16.0021	16.0513
A0A286ZZA8_S664	A0A286ZZA8	ARHGAP17	Rho GTPase activating protein 17 OS=Sus scrofa OX=9823 GN=ARHGAP17 PE=4 SV=1	5.83486	2.5447	0.128125	0.233199		17.4813	15.9389	16.6626	13.4902	12.3864	16.5722
I3L897_S224	I3L897	SNW1	SNW domain-containing protein 1 OS=Sus scrofa OX=9823 GN=SNW1 PE=1 SV=1	5.80121	2.53635	0.136045	0.242309		19.0647	22.4476	20.6788	19.489	18.7483	16.3448
O46374_S1396	O46374	TOP2A	DNA topoisomerase 2-alpha OS=Sus scrofa OX=9823 GN=TOP2A PE=2 SV=1	5.77644	2.53018	0.29529	0.412705		19.915	20.1402	19.9561	19.6448	19.5056	13.2704
A0A4X1UK03_S640	A0A4X1UK03	FOXP1	Forkhead box P1 OS=Sus scrofa OX=9823 GN=FOXP1 PE=4 SV=1	5.76591	2.52755	0.0668527	0.154604		13.3883	16.0752	16.3293	13.4753	12.4366	12.2983
A0A8D1S998_S317	A0A8D1S998	RPL4	Large ribosomal subunit protein uL4 OS=Sus scrofa OX=9823 GN=RPL4 PE=1 SV=1	5.75457	2.52471	0.138503	0.244294		12.3927	16.268	16.5622	12.5922	12.0918	12.9648
A0A5G2QH63_S46	A0A5G2QH63	UBE4A	Ubiquitin conjugation factor E4 OS=Sus scrofa OX=9823 GN=UBE4A PE=1 SV=2	5.74849	2.52318	0.0652523	0.15218		15.3452	15.3868	17.3326	12.8374	15.0064	12.6512
A0A5G2RL17_S678	A0A5G2RL17	ESYT2	Extended synaptotagmin 2 OS=Sus scrofa OX=9823 GN=ESYT2 PE=1 SV=2	5.71971	2.51594	0.149369	0.256866		17.6536	17.9091	19.0901	17.2747	16.7962	13.0341
I3LH61_S159	I3LH61	NPHP4	Nephrocystin 4 OS=Sus scrofa OX=9823 GN=NPHP4 PE=4 SV=3	5.70212	2.5115	0.0660582	0.153352		13.6479	16.568	16.657	13.1688	12.8208	13.3487
F1SB38_S61	F1SB38	PUS7	Pseudouridine synthase 7 OS=Sus scrofa OX=9823 GN=PUS7 PE=3 SV=5	5.67741	2.50523	0.0600276	0.144168		16.2242	16.491	13.4911	12.7275	13.061	12.9022
F1S620_S671	F1S620	RBM15	RNA binding motif protein 15 OS=Sus scrofa OX=9823 GN=RBM15 PE=1 SV=3	5.66771	2.50276	0.190534	0.303636		12.814	18.1144	14.945	12.3374	12.4516	13.5761
F1RSY9_S43	F1RSY9	CDC40	Cell division cycle 40 OS=Sus scrofa OX=9823 GN=CDC40 PE=4 SV=1	5.65851	2.50042	0.064043	0.15057		17.5421	17.2635	16.9708	12.819	15.8103	15.6458
A0A287B7U5_S146	A0A287B7U5	CLIP1	CAP-Gly domain containing linker protein 1 OS=Sus scrofa OX=9823 GN=CLIP1 PE=1 SV=3	5.60438	2.48655	0.165181	0.275453		12.4979	16.8882	16.9037	12.9323	13.0023	12.8955
F1SII8_S291	F1SII8	MINDY4	Ubiquitin carboxyl-terminal hydrolase MINDY OS=Sus scrofa OX=9823 GN=MINDY4 PE=3 SV=4	5.58161	2.48068	0.0801967	0.172303		13.1964	16.432	15.8835	12.0772	12.6518	13.3408
A0A287BFR0_S695	A0A287BFR0	RBM12B	RNA binding motif protein 12B OS=Sus scrofa OX=9823 GN=RBM12B PE=1 SV=2	5.56913	2.47745	0.0915045	0.188478		16.3097	12.9616	16.1337	13.0927	12.7111	12.1689
A0A287A3H3_S558	A0A287A3H3	KLHL17	Kelch like family member 17 OS=Sus scrofa OX=9823 GN=KLHL17 PE=4 SV=3	5.50883	2.46175	0.0890579	0.184966		13.8215	17.365	15.0518	12.4473	12.7438	13.6619
B2DCZ9_S670	B2DCZ9	ARHGEF2	Rho guanine nucleotide exchange factor 2 OS=Sus scrofa OX=9823 GN=ARHGEF2 PE=2 SV=1	5.4511	2.44655	0.104077	0.204725		17.7057	17.6858	17.7298	16.27	12.9334	16.5782
A0A287BHZ5_S28	A0A287BHZ5	IWS1	Interacts with SUPT6H, CTD assembly factor 1 OS=Sus scrofa OX=9823 GN=IWS1 PE=3 SV=2	5.44186	2.4441	0.0707648	0.160844		13.2352	16.0271	16.3921	12.6827	12.7337	12.9056
I3L7N2_S180	I3L7N2	AFF4	AF4/FMR2 family member 4 isoform X1 OS=Sus scrofa OX=9823 GN=AFF4 PE=3 SV=3	5.41065	2.4358	0.0921098	0.189265		12.9303	16.1772	16.2545	12.6481	12.4599	12.9466
A0A287AQ14_S1068	A0A287AQ14	FAM83H	Family with sequence similarity 83 member H OS=Sus scrofa OX=9823 GN=FAM83H PE=3 SV=2	5.40804	2.4351	0.0820314	0.174476		13.1579	16.4441	15.4476	13.2482	11.8466	12.6495
F1RST0_S558	F1RST0	HSPH1	Heat shock protein 105 kDa OS=Sus scrofa OX=9823 GN=HSPH1 PE=1 SV=1	5.3893	2.4301	0.0638127	0.150112		16.0702	13.0188	15.641	12.4073	12.4252	12.6073
F1RG79_S78	F1RG79	ZNF629	Zinc finger protein 629 OS=Sus scrofa OX=9823 GN=ZNF629 PE=3 SV=1	5.38649	2.42935	0.0578871	0.140863		15.9709	16.007	16.1746	12.9147	15.4458	12.5039
A0A5G2R420_S531	A0A5G2R420	PELP1	Proline, glutamate and leucine rich protein 1 OS=Sus scrofa OX=9823 GN=PELP1 PE=1 SV=2	5.36198	2.42277	0.136931	0.242765		13.1643	17.5165	14.808	12.2179	12.7295	13.2731
A0A481CQ30_S5	A0A481CQ30	NAP1L4	Nucleosome assembly protein 1-like 4 OS=Sus scrofa OX=9823 GN=NAP1L4 PE=1 SV=1	5.33483	2.41544	0.0504331	0.129332		16.0771	15.9787	15.5364	12.8465	12.3605	15.1387
F1RFG1_S851	F1RFG1	GTF3C1	General transcription factor 3C polypeptide 1 isoform 1 OS=Sus scrofa OX=9823 GN=GTF3C1 PE=1 SV=1	5.27245	2.39847	0.0516354	0.131303		15.5359	12.9986	15.6762	12.384	12.1833	12.4479
F1S620_S675	F1S620	RBM15	RNA binding motif protein 15 OS=Sus scrofa OX=9823 GN=RBM15 PE=1 SV=3	5.24576	2.39115	0.183681	0.296055		13.0376	18.1144	14.945	12.6666	13.2186	13.0383
A0A286ZSF3_S1623	A0A286ZSF3	BRWD1	Bromodomain and WD repeat domain containing 1 OS=Sus scrofa OX=9823 GN=BRWD1 PE=4 SV=3	5.20151	2.37893	0.110231	0.211469		12.7361	16.229	15.9779	12.2166	13.1823	12.4073
A0A286ZKS9_S34	A0A286ZKS9	SMARCAD1	SWI/SNF-related matrix-associated actin-dependent regulator of chromatin subfamily A containing DEAD/H box 1 OS=Sus scrofa OX=9823 GN=SMARCAD1 PE=3 SV=2	5.14075	2.36198	0.0816898	0.174187		16.0609	15.9783	15.6501	15.557	12.628	12.4184
A0A5G2QH63_S50	A0A5G2QH63	UBE4A	Ubiquitin conjugation factor E4 OS=Sus scrofa OX=9823 GN=UBE4A PE=1 SV=2	5.13646	2.36078	0.0662034	0.153605		15.4154	15.457	17.4028	12.9556	15.0767	13.1606
I3LRY4_S69	I3LRY4	SMARCC2	SWI/SNF related, matrix associated, actin dependent regulator of chromatin subfamily c member 2 OS=Sus scrofa OX=9823 GN=SMARCC2 PE=1 SV=3	5.10004	2.35051	0.197125	0.310522		12.7303	17.8427	14.5247	12.2275	13.1479	12.6708
A0A287ASR3_S95	A0A287ASR3	PABPN1	Poly(A)-binding protein nuclear 1 OS=Sus scrofa OX=9823 GN=PABPN1 PE=1 SV=1	5.08997	2.34766	0.0604176	0.144695		15.5769	15.9149	13.3112	11.8307	12.8102	13.1192
A0A287A0G9_S217	A0A287A0G9	EIF3K	Eukaryotic translation initiation factor 3 subunit K OS=Sus scrofa OX=9823 GN=EIF3K PE=1 SV=1	5.0136	2.32585	0.117794	0.221342		16.1739	16.5065	12.8964	12.6339	12.6877	13.2776
F1SEG8_S1289	F1SEG8	PLEKHG2	Pleckstrin homology and RhoGEF domain containing G2 OS=Sus scrofa OX=9823 GN=PLEKHG2 PE=4 SV=4	4.95242	2.30813	0.0848143	0.178514		16.4545	13.3193	16.1999	12.9178	12.8762	13.2553
F1STE8_S114	F1STE8	EIF5B	Eukaryotic translation initiation factor 5B OS=Sus scrofa OX=9823 GN=EIF5B PE=1 SV=5	4.92876	2.30123	0.173026	0.284838		12.7869	16.67	17.0309	12.6498	13.6474	13.287
A0A286ZZU1_S385	A0A286ZZU1	TP53BP1	Tumor protein p53 binding protein 1 OS=Sus scrofa OX=9823 GN=TP53BP1 PE=1 SV=2	4.91897	2.29836	0.0690986	0.158073		15.9107	16.0098	15.8476	12.6393	12.7503	15.4834
A0A287ADD0_T2006	A0A287ADD0	SRRM2	Serine/arginine repetitive matrix 2 OS=Sus scrofa OX=9823 GN=SRRM2 PE=1 SV=2	4.91372	2.29682	0.0632932	0.149721		13.2734	16.2122	15.0041	12.3227	13.1055	12.1711
A0A287AFG3_S321	A0A287AFG3	LSP1	Lymphocyte specific protein 1 OS=Sus scrofa OX=9823 GN=LSP1 PE=4 SV=3	4.885	2.28836	0.0818685	0.174305		13.3071	16.1466	16.2592	12.5251	13.2388	13.084
A0A5G2QH63_S53	A0A5G2QH63	UBE4A	Ubiquitin conjugation factor E4 OS=Sus scrofa OX=9823 GN=UBE4A PE=1 SV=2	4.87134	2.28432	0.0651823	0.152152		15.3452	15.3868	17.3676	13.0795	14.9714	13.1958
I3L6D8_S83	I3L6D8	EIF4EBP1	Eukaryotic translation initiation factor 4E binding protein 1 OS=Sus scrofa OX=9823 GN=EIF4EBP1 PE=3 SV=3	4.86119	2.28131	0.0738076	0.165046		16.4266	15.9676	15.4561	12.7394	12.7875	15.4795
F1SV46_S115	F1SV46	MAP7D1	MAP7 domain containing 1 OS=Sus scrofa OX=9823 GN=MAP7D1 PE=1 SV=5	4.82967	2.27192	0.0958401	0.1942		13.1893	16.5876	15.3912	12.2389	12.7485	13.3649
A0A5G2RFH3_T1623	A0A5G2RFH3	SON	SON DNA and RNA binding protein OS=Sus scrofa OX=9823 GN=SON PE=1 SV=2	4.82758	2.2713	0.18663	0.299016		16.7317	16.7154	12.5986	13.059	12.4266	13.7462
A0A287BIY9_T1218	A0A287BIY9	ZNF638	Zinc finger protein 638 OS=Sus scrofa OX=9823 GN=ZNF638 PE=1 SV=2	4.82098	2.26933	0.0724932	0.163544		15.7042	12.9357	15.7733	12.6252	12.4245	12.5554
A0A287A4M4_S1369	A0A287A4M4	CHD2	DNA helicase OS=Sus scrofa OX=9823 GN=CHD2 PE=4 SV=1	4.81376	2.26716	0.0824359	0.174904		12.5243	15.3978	15.2234	11.6571	11.9579	12.729
A0A480IRX4_S1284	A0A480IRX4	CARMIL1	Capping protein regulator and myosin 1 linker 1 OS=Sus scrofa OX=9823 GN=CARMIL1 PE=3 SV=1	4.78755	2.25929	0.0901883	0.186765		16.5196	13.399	16.3105	13.4137	13.032	13.0056
F1S6T2_S89	F1S6T2	ARID3A	AT-rich interactive domain-containing protein 3 OS=Sus scrofa OX=9823 GN=ARID3A PE=1 SV=2	4.77437	2.25531	0.0647501	0.151483		16.3085	13.5856	15.0002	12.3119	12.2654	13.5511
F1RFR1_S452	F1RFR1	ULK1	Serine/threonine-protein kinase OS=Sus scrofa OX=9823 GN=ULK1 PE=3 SV=3	4.76765	2.25328	0.0525281	0.132619		15.9936	13.6468	15.3392	12.2765	12.3249	13.6184
A0A480EHX7_S598	A0A480EHX7	ZC3H18	Zinc finger CCCH domain-containing protein 18 isoform X1 OS=Sus scrofa OX=9823 GN=ZC3H18 PE=4 SV=1	4.73717	2.24403	0.238035	0.353303		17.6189	15.5357	15.8845	12.4425	12.7983	17.0663
A0A287BP37_S245	A0A287BP37	ATE1	Arginyl-tRNA--protein transferase 1 OS=Sus scrofa OX=9823 GN=ATE1 PE=1 SV=1	4.72961	2.24172	0.142615	0.248784		15.8365	15.6287	16.1689	12.3739	12.4581	16.0769
O46374_S1354	O46374	TOP2A	DNA topoisomerase 2-alpha OS=Sus scrofa OX=9823 GN=TOP2A PE=2 SV=1	4.71366	2.23685	0.171201	0.282958		18.0657	17.5827	17.7012	17.0032	16.7565	12.8794
A0A4X1V134_S242	A0A4X1V134	STAMBPL1	AMSH-like protease OS=Sus scrofa OX=9823 GN=STAMBPL1 PE=3 SV=1	4.67287	2.22431	0.149653	0.257251		13.1056	17.3688	14.5923	12.7565	12.8124	12.8249
K7GL83_S440	K7GL83	ILF3	Interleukin enhancer binding factor 3 OS=Sus scrofa OX=9823 GN=ILF3 PE=1 SV=4	4.66719	2.22255	0.0636358	0.14991		15.9533	15.4923	15.9907	15.3043	12.8059	12.6585
A0A480EHX7_S91	A0A480EHX7	ZC3H18	Zinc finger CCCH domain-containing protein 18 isoform X1 OS=Sus scrofa OX=9823 GN=ZC3H18 PE=4 SV=1	4.66285	2.22121	0.308639	0.426581		15.8624	16.5787	16.4978	12.3989	17.8701	12.0062
A0A287A0W8_S320	A0A287A0W8	ICE1	Interactor of little elongation complex ELL subunit 1 OS=Sus scrofa OX=9823 GN=ICE1 PE=4 SV=3	4.65252	2.21801	0.138498	0.244294		15.0333	15.8178	15.8672	12.7203	15.623	11.721
A0A5G2RFH3_T1626	A0A5G2RFH3	SON	SON DNA and RNA binding protein OS=Sus scrofa OX=9823 GN=SON PE=1 SV=2	4.63708	2.21322	0.187246	0.299863		16.7317	16.7154	12.5941	13.0945	12.7872	13.5198
A0A287AUX3_S631	A0A287AUX3	ABL2	Tyrosine-protein kinase OS=Sus scrofa OX=9823 GN=ABL2 PE=3 SV=3	4.63105	2.21134	0.133508	0.239665		17.1996	17.0627	17.3235	16.5598	15.7053	12.6868
F1RNI4_S180	F1RNI4	TFPT	TCF3 fusion partner OS=Sus scrofa OX=9823 GN=TFPT PE=4 SV=3	4.63044	2.21115	0.076439	0.167628		15.4067	13.0244	15.8557	13.0768	12.5686	12.008
F1SSZ8_S243	F1SSZ8	ZNF687	Zinc finger protein 687 OS=Sus scrofa OX=9823 GN=ZNF687 PE=3 SV=1	4.6252	2.20952	0.464371	0.575383		19.0171	13.483	19.028	13.141	12.7645	18.9941
A0A286ZV41_S460	A0A286ZV41	EEF2K	Eukaryotic elongation factor 2 kinase OS=Sus scrofa OX=9823 GN=EEF2K PE=3 SV=3	4.62152	2.20837	0.093017	0.190513		15.9043	12.7989	15.6268	12.4522	12.3628	12.8899
F1SDT0_S195	F1SDT0	JPH2	Junctophilin-2 OS=Sus scrofa OX=9823 GN=JPH2 PE=1 SV=2	4.60986	2.20472	0.0549027	0.136479		16.0985	13.3625	15.3613	12.8729	12.727	12.6082
A0A287AV47_S789	A0A287AV47	SRRM1	Serine and arginine repetitive matrix 1 OS=Sus scrofa OX=9823 GN=SRRM1 PE=1 SV=1	4.5956	2.20025	0.0921007	0.189265		13.1741	15.2255	16.4753	12.2604	13.1568	12.8569
F1RPY8_S148	F1RPY8	SPINDOC	Spindlin interactor and repressor of chromatin binding OS=Sus scrofa OX=9823 GN=SPINDOC PE=4 SV=3	4.55874	2.18863	0.0933323	0.190729		16.4641	13.3817	15.6295	12.7068	13.7284	12.4741
A0A287AM15_S399	A0A287AM15	SYTL2	Synaptotagmin like 2 OS=Sus scrofa OX=9823 GN=SYTL2 PE=1 SV=3	4.55444	2.18727	0.0622699	0.147961		15.8241	16.0371	13.6133	12.6208	12.6099	13.682
F1S8X7_S51	F1S8X7	PI4K2A	Phosphatidylinositol 4-kinase type 2 OS=Sus scrofa OX=9823 GN=PI4K2A PE=1 SV=1	4.54202	2.18333	0.0749383	0.165732		16.4145	19.3823	18.5744	16.0021	16.2844	15.5347
F1S8X7_S47	F1S8X7	PI4K2A	Phosphatidylinositol 4-kinase type 2 OS=Sus scrofa OX=9823 GN=PI4K2A PE=1 SV=1	4.54202	2.18333	0.0774968	0.169073		16.4145	19.4568	18.4999	16.0021	16.2844	15.5347
F1S8N3_S849	F1S8N3	RGS12	Regulator of G protein signaling 12 OS=Sus scrofa OX=9823 GN=RGS12 PE=4 SV=5	4.53998	2.18269	0.0912811	0.188111		15.5611	13.1034	15.8329	13.5811	12.1055	12.2627
I3L5H9_S1308	I3L5H9	PLEKHG3	Pleckstrin homology and RhoGEF domain containing G3 OS=Sus scrofa OX=9823 GN=PLEKHG3 PE=4 SV=2	4.48936	2.16651	0.0544296	0.135722		13.1495	15.5917	15.3867	12.7717	12.1721	12.6846
F1SGF4_S197	F1SGF4	THOC7	THO complex subunit 7 homolog OS=Sus scrofa OX=9823 GN=THOC7 PE=1 SV=2	4.4868	2.16569	0.131884	0.237575		12.79	15.9393	16.4469	12.7383	12.9718	12.969
F1SQ16_S1264	F1SQ16	GOLGB1	Golgin B1 OS=Sus scrofa OX=9823 GN=GOLGB1 PE=1 SV=5	4.47322	2.16131	0.120901	0.225076		16.7155	16.96	16.8877	12.5041	15.6426	15.9326
F1RUM5_S183	F1RUM5	TAF3	TATA-box binding protein associated factor 3 OS=Sus scrofa OX=9823 GN=TAF3 PE=4 SV=4	4.46819	2.15969	0.0502997	0.129069		15.9572	13.5134	15.717	12.9229	12.8017	12.9839
A0A286ZXD9_T459	A0A286ZXD9	MAP4	Microtubule-associated protein OS=Sus scrofa OX=9823 GN=MAP4 PE=1 SV=3	4.44886	2.15343	0.127169	0.232058		15.7938	12.7087	16.1904	12.83	12.3368	13.0657
A0A5G2RFH3_S2019	A0A5G2RFH3	SON	SON DNA and RNA binding protein OS=Sus scrofa OX=9823 GN=SON PE=1 SV=2	4.44095	2.15087	0.126601	0.231676		12.8622	16.7063	14.439	12.5447	12.6158	12.3944
F1RY51_S138	F1RY51	VIRMA	Protein virilizer homolog isoform X1 OS=Sus scrofa OX=9823 GN=VIRMA PE=1 SV=3	4.40893	2.14043	0.230312	0.34669		16.9794	13.7776	16.2915	12.3989	12.3664	15.8619
A0A287A1F1_S203	A0A287A1F1	CLDN1	Claudin OS=Sus scrofa OX=9823 GN=CLDN1 PE=2 SV=1	4.39944	2.13732	0.138262	0.244294		15.3997	12.9877	16.2735	12.768	11.6845	13.7964
A0A287BRA0_S75	A0A287BRA0	OGFRL1	Opioid growth factor receptor like 1 OS=Sus scrofa OX=9823 GN=OGFRL1 PE=1 SV=2	4.3882	2.13363	0.114781	0.217785		17.2247	15.6884	16.4582	15.408	15.1624	12.4
I3LJR4_S1915	I3LJR4	POLR2A	DNA-directed RNA polymerase subunit OS=Sus scrofa OX=9823 GN=POLR2A PE=1 SV=4	4.35817	2.12372	0.0862279	0.180749		15.9455	14.6619	16.6345	14.7906	12.2563	13.8239
A0A287B8W0_S179	A0A287B8W0	RFFL	RING-type E3 ubiquitin transferase OS=Sus scrofa OX=9823 GN=RFFL PE=4 SV=3	4.35492	2.12265	0.0596791	0.143657		15.8424	13.3611	15.366	12.182	13.1779	12.8416
F1S0L8_S426	F1S0L8	MTDH	Metadherin OS=Sus scrofa OX=9823 GN=MTDH PE=1 SV=2	4.34392	2.119	0.248558	0.363805		16.2253	20.5444	20.8586	17.7468	17.3725	16.1521
Q767L8_T449	Q767L8	MDC1	Mediator of DNA damage checkpoint protein 1 OS=Sus scrofa OX=9823 GN=MDC1 PE=3 SV=1	4.33944	2.11751	0.0680281	0.156214		14.7412	15.6174	13.1165	11.9594	11.9158	13.2474
A0A5G2QUB4_S100	A0A5G2QUB4	FYTTD1	UAP56-interacting factor OS=Sus scrofa OX=9823 GN=FYTTD1 PE=1 SV=2	4.32431	2.11247	0.207425	0.321726		12.3261	15.9288	16.9313	13.2462	12.7852	12.8174
A0A5G2QLL8_S951	A0A5G2QLL8	FKBP15	peptidylprolyl isomerase OS=Sus scrofa OX=9823 GN=FKBP15 PE=1 SV=2	4.32275	2.11195	0.0713305	0.161695		15.8192	16.9813	16.8272	15.929	14.0916	13.2713
A0A4X1SUV4_S100	A0A4X1SUV4	PNN	Pinin OS=Sus scrofa OX=9823 GN=PNN PE=1 SV=1	4.31755	2.11021	0.0931612	0.190513		17.0789	16.8464	16.6277	12.8396	15.5885	15.7943
A0A287A3W6_T722	A0A287A3W6	DCAF6	DDB1 and CUL4 associated factor 6 OS=Sus scrofa OX=9823 GN=DCAF6 PE=1 SV=1	4.31084	2.10797	0.0830884	0.175649		15.2004	14.0318	15.8559	14.2171	11.6328	12.9142
F1RPY8_S152	F1RPY8	SPINDOC	Spindlin interactor and repressor of chromatin binding OS=Sus scrofa OX=9823 GN=SPINDOC PE=4 SV=3	4.30623	2.10642	0.100124	0.199617		16.4641	13.2455	15.6295	13.0011	13.3862	12.6325
A0A287ADD0_S1358	A0A287ADD0	SRRM2	Serine/arginine repetitive matrix 2 OS=Sus scrofa OX=9823 GN=SRRM2 PE=1 SV=2	4.30356	2.10553	0.260519	0.375498		12.9878	18.1645	14.0658	12.3388	13.27	13.2926
A0A287ADD0_T967	A0A287ADD0	SRRM2	Serine/arginine repetitive matrix 2 OS=Sus scrofa OX=9823 GN=SRRM2 PE=1 SV=2	4.26928	2.09399	0.0518759	0.131711		13.8835	15.6234	16.3714	12.9043	13.1071	13.5848
A0A286ZUD3_S302	A0A286ZUD3	YJU2B	Probable splicing factor YJU2B OS=Sus scrofa OX=9823 GN=YJU2B PE=3 SV=2	4.25119	2.08787	0.0588014	0.142515		15.7688	13.2246	15.3292	12.9449	12.4815	12.6326
F1SUW3_S73	F1SUW3	EFHD2	EF-hand domain family member D2 OS=Sus scrofa OX=9823 GN=EFHD2 PE=1 SV=1	4.24324	2.08517	0.0599453	0.144105		13.6128	15.6502	16.112	12.9675	13.4695	12.6825
A0A287B9M9_S1241	A0A287B9M9	EIF4G1	Eukaryotic translation initiation factor 4 gamma 1 OS=Sus scrofa OX=9823 GN=EIF4G1 PE=1 SV=1	4.23857	2.08358	0.152294	0.260628		17.4767	17.1905	17.2842	15.593	13.0385	17.0692
F1S880_S271	F1S880	NSFL1C	NSFL1 cofactor p47 OS=Sus scrofa OX=9823 GN=NSFL1C PE=1 SV=3	4.22873	2.08022	0.103691	0.20425		16.218	15.9771	15.5879	12.4131	13.4242	15.705
A0A287ADD0_S1664	A0A287ADD0	SRRM2	Serine/arginine repetitive matrix 2 OS=Sus scrofa OX=9823 GN=SRRM2 PE=1 SV=2	4.22607	2.07932	0.0529564	0.133352		13.661	16.237	15.4387	13.0965	13.1041	12.8982
A0A5G2Q6Q2_S650	A0A5G2Q6Q2	ZMYND8	Zinc finger MYND-type containing 8 OS=Sus scrofa OX=9823 GN=ZMYND8 PE=1 SV=2	4.21806	2.07658	0.0738734	0.165046		13.2466	15.8211	15.2176	11.9644	12.866	13.2251
B4YSE3_S92	B4YSE3	KLF3	KLF transcription factor 3 OS=Sus scrofa OX=9823 GN=KLF3 PE=2 SV=1	4.18835	2.06638	0.10314	0.203763		15.6853	13.0939	15.8475	13.4865	12.0691	12.8719
A0A287A6S6_S98	A0A287A6S6	NOC2L	NOC2 like nucleolar associated transcriptional repressor OS=Sus scrofa OX=9823 GN=NOC2L PE=3 SV=2	4.165	2.05832	0.21888	0.333753		15.4638	16.0261	16.12	12.4673	12.3609	16.6068
F1STE8_S190	F1STE8	EIF5B	Eukaryotic translation initiation factor 5B OS=Sus scrofa OX=9823 GN=EIF5B PE=1 SV=5	4.15796	2.05587	0.344187	0.461273		18.0008	17.0642	17.984	16.1467	18.6152	12.1194
A0A5G2R2U5_S275	A0A5G2R2U5	POLD3	DNA polymerase delta subunit 3 OS=Sus scrofa OX=9823 GN=POLD3 PE=4 SV=2	4.15522	2.05492	0.0694611	0.158731		16.0391	13.3488	15.1561	13.279	12.3757	12.7245
A0A480NUY6_S17	A0A480NUY6	BCLAF3	BCLAF1 and THRAP3 family member 3 OS=Sus scrofa OX=9823 GN=BCLAF3 PE=3 SV=1	4.12606	2.04477	0.0669685	0.154665		13.644	16.0374	16.0121	13.2377	13.5071	12.8144
A0A287A1F1_S206	A0A287A1F1	CLDN1	Claudin OS=Sus scrofa OX=9823 GN=CLDN1 PE=2 SV=1	4.12382	2.04398	0.131667	0.237505		15.5018	12.81	16.3756	12.6628	12.7851	13.1076
F1SLR5_S1570	F1SLR5	CHD4	DNA helicase OS=Sus scrofa OX=9823 GN=CHD4 PE=1 SV=2	4.10557	2.03758	0.107559	0.208861		13.6538	16.703	14.6228	13.7596	12.6011	12.506
I3L5H9_S1309	I3L5H9	PLEKHG3	Pleckstrin homology and RhoGEF domain containing G3 OS=Sus scrofa OX=9823 GN=PLEKHG3 PE=4 SV=2	4.103	2.03668	0.086628	0.181162		12.7964	15.6357	15.3271	12.5892	12.6144	12.4456
Q29101_S255	Q29101	GJA1	Gap junction alpha-1 protein OS=Sus scrofa OX=9823 GN=GJA1 PE=2 SV=2	4.10063	2.03585	0.0688293	0.157627		16.0733	13.5036	15.572	12.7717	13.5036	12.766
F1RPY8_S164	F1RPY8	SPINDOC	Spindlin interactor and repressor of chromatin binding OS=Sus scrofa OX=9823 GN=SPINDOC PE=4 SV=3	4.07871	2.02811	0.0558621	0.13772		15.8397	13.2806	15.0019	12.8214	12.7297	12.4868
A0A5G2QEI2_S283	A0A5G2QEI2	WBP11	WW domain-binding protein 11 OS=Sus scrofa OX=9823 GN=WBP11 PE=1 SV=1	4.05762	2.02063	0.0676684	0.155895		13.1885	15.9848	14.703	12.5556	12.7654	12.4934
A0A287ADD0_S1359	A0A287ADD0	SRRM2	Serine/arginine repetitive matrix 2 OS=Sus scrofa OX=9823 GN=SRRM2 PE=1 SV=2	4.05398	2.01934	0.236869	0.352329		13.6842	18.1645	14.0658	13.0933	13.0159	13.7473
F1S2J4_S795	F1S2J4	EDC4	Enhancer of mRNA-decapping protein 4 OS=Sus scrofa OX=9823 GN=EDC4 PE=1 SV=3	4.04799	2.01721	0.0556813	0.137649		16.3714	16.348	15.8539	13.3705	13.5077	15.6433
A0A286ZNK4_S217	A0A286ZNK4	YAP1	Yes1 associated transcriptional regulator OS=Sus scrofa OX=9823 GN=YAP1 PE=1 SV=1	4.03484	2.01251	0.12936	0.234922		16.3199	13.4596	14.9096	12.3927	12.0717	14.1872
A0A287B8W0_T169	A0A287B8W0	RFFL	RING-type E3 ubiquitin transferase OS=Sus scrofa OX=9823 GN=RFFL PE=4 SV=3	4.03057	2.01098	0.0701063	0.159947		13.2262	15.3887	15.3804	12.2955	12.2296	13.4371
A0A8W4F7H9_S3	A0A8W4F7H9	HCFC1	Host cell factor C1 OS=Sus scrofa OX=9823 GN=HCFC1 PE=1 SV=1	4.02933	2.01054	0.121386	0.225385		15.8493	15.0531	16.0421	15.5342	13.1137	12.2649
A0A287AQ48_S55	A0A287AQ48	SPECC1	Sperm antigen with calponin homology and coiled-coil domains 1 OS=Sus scrofa OX=9823 GN=SPECC1 PE=4 SV=2	4.01192	2.00429	0.0749343	0.165732		16.3402	14.8737	14.7592	12.5803	12.7323	14.6476
I3LJR4_Y1907	I3LJR4	POLR2A	DNA-directed RNA polymerase subunit OS=Sus scrofa OX=9823 GN=POLR2A PE=1 SV=4	3.99422	1.99791	0.113666	0.216164		15.8451	13.0232	15.9948	13.1546	12.531	13.1837
I3LJR4_S1908	I3LJR4	POLR2A	DNA-directed RNA polymerase subunit OS=Sus scrofa OX=9823 GN=POLR2A PE=1 SV=4	3.97456	1.99079	0.16431	0.274864		15.3508	12.8779	16.5922	12.1435	13.5769	13.1282
A0A5G2QYA9_T331	A0A5G2QYA9	PM20D1	Peptidase M20 domain containing 1 OS=Sus scrofa OX=9823 GN=PM20D1 PE=1 SV=2	3.96735	1.98818	0.174303	0.286613		16.262	16.6887	16.5895	12.1393	15.9104	15.526
Q767L8_S1106	Q767L8	MDC1	Mediator of DNA damage checkpoint protein 1 OS=Sus scrofa OX=9823 GN=MDC1 PE=3 SV=1	3.96568	1.98757	0.0593844	0.143198		15.4161	15.7073	15.2286	14.5315	12.0208	13.8371
A0A287B9K6_S135	A0A287B9K6	CLK3	dual-specificity kinase OS=Sus scrofa OX=9823 GN=CLK3 PE=1 SV=1	3.95556	1.98388	0.101708	0.202129		13.328	15.7243	15.9078	12.2565	13.7573	12.9947
A0A480PRD9_S349	A0A480PRD9	TDRD3	Tudor domain-containing protein 3 OS=Sus scrofa OX=9823 GN=TDRD3 PE=4 SV=1	3.95378	1.98323	0.109558	0.211128		12.9542	16.0362	15.3774	12.4225	13.2438	12.7518
F1SV46_S118	F1SV46	MAP7D1	MAP7 domain containing 1 OS=Sus scrofa OX=9823 GN=MAP7D1 PE=1 SV=5	3.94265	1.97917	0.167615	0.278635		12.6383	16.5876	15.3912	12.964	13.0641	12.6514
A0A287ADD0_S2658	A0A287ADD0	SRRM2	Serine/arginine repetitive matrix 2 OS=Sus scrofa OX=9823 GN=SRRM2 PE=1 SV=2	3.93358	1.97584	0.153019	0.261446		13.0737	16.9161	14.9578	12.9852	12.727	13.3078
Q2MJV8_T146	Q2MJV8	PALM	Paralemmin-1 OS=Sus scrofa OX=9823 GN=PALM PE=2 SV=1	3.90661	1.96592	0.0575736	0.140808		15.5475	13.2916	15.3371	12.5764	12.5589	13.1431
A0A4X1TVQ8_S125	A0A4X1TVQ8	CCDC82	Coiled-coil domain containing 82 OS=Sus scrofa OX=9823 GN=CCDC82 PE=4 SV=1	3.90622	1.96577	0.0607252	0.145104		13.3093	15.2613	15.3607	12.322	12.312	13.4
A0A287A913_S3711	A0A287A913	KMT2C	[histone H3]-lysine(4) N-methyltransferase OS=Sus scrofa OX=9823 GN=KMT2C PE=4 SV=3	3.90141	1.964	0.086372	0.180839		16.0579	13.5928	16.27	13.5651	13.3174	13.1462
A0A286ZIL6_S2718	A0A286ZIL6	BOD1L1	Biorientation of chromosomes in cell division 1 like 1 OS=Sus scrofa OX=9823 GN=BOD1L1 PE=4 SV=2	3.89466	1.9615	0.0738918	0.165046		14.4966	15.7674	15.4046	14.705	12.5908	12.4883
A0A287AZP4_S226	A0A287AZP4	PPP4R2	Protein phosphatase 4 regulatory subunit 2 OS=Sus scrofa OX=9823 GN=PPP4R2 PE=1 SV=1	3.87976	1.95597	0.244503	0.359254		12.7835	17.7069	14.9922	13.2565	12.8744	13.4838
A0A286ZIL6_S1089	A0A286ZIL6	BOD1L1	Biorientation of chromosomes in cell division 1 like 1 OS=Sus scrofa OX=9823 GN=BOD1L1 PE=4 SV=2	3.87956	1.95589	0.199379	0.312562		12.2008	15.6836	16.2461	12.557	13.0384	12.6675
A0A287AV47_S615	A0A287AV47	SRRM1	Serine and arginine repetitive matrix 1 OS=Sus scrofa OX=9823 GN=SRRM1 PE=1 SV=1	3.87009	1.95237	0.0792054	0.171215		15.6749	16.6679	15.9362	15.6104	12.9588	13.8527
I3L5S3_S114	I3L5S3	CCNYL1	Cyclin-Y-like protein 1 isoform 3 OS=Sus scrofa OX=9823 GN=CCNYL1 PE=3 SV=1	3.86997	1.95232	0.0621824	0.147895		16.1025	13.642	14.2962	13.0985	12.4514	12.6338
A0A8X9AEX3_S1033	A0A8X9AEX3	KIAA1217	KIAA1217 OS=Sus scrofa OX=9823 GN=KIAA1217 PE=1 SV=1	3.86431	1.95021	0.0564077	0.138857		15.4873	13.1574	15.196	12.6394	12.6435	12.7071
Q06AA0_S299	Q06AA0	SRSF6	SFRS6 OS=Sus scrofa OX=9823 GN=SRSF6 PE=1 SV=1	3.83458	1.93907	0.408035	0.521768		17.6015	12.8133	19.2288	16.0678	14.5926	13.1661
A0A287A0W8_S316	A0A287A0W8	ICE1	Interactor of little elongation complex ELL subunit 1 OS=Sus scrofa OX=9823 GN=ICE1 PE=4 SV=3	3.81327	1.93103	0.133212	0.239375		15.0333	15.8178	15.8672	12.6238	15.623	12.6784
A0A287BD48_S620	A0A287BD48	ZC3H14	Zinc finger CCCH domain-containing protein 14 OS=Sus scrofa OX=9823 GN=ZC3H14 PE=1 SV=2	3.79292	1.92331	0.180576	0.293844		12.2123	15.2808	16.0746	12.3101	12.8215	12.6662
A0A286ZMZ6_S416	A0A286ZMZ6	SAP130	Histone deacetylase complex subunit SAP130 isoform X2 OS=Sus scrofa OX=9823 GN=SAP130 PE=3 SV=1	3.77049	1.91475	0.167053	0.27781		12.5496	15.8018	15.8761	13.4012	12.4219	12.6603
A0A287ADD0_S1169	A0A287ADD0	SRRM2	Serine/arginine repetitive matrix 2 OS=Sus scrofa OX=9823 GN=SRRM2 PE=1 SV=2	3.76927	1.91429	0.332045	0.449837		18.2422	18.5442	18.4901	13.0445	18.2877	18.2014
A0A287A797_S1588	A0A287A797	NAV1	Neuron navigator 1 OS=Sus scrofa OX=9823 GN=NAV1 PE=1 SV=3	3.73311	1.90038	0.126644	0.231676		12.9896	15.9426	15.9512	13.0001	13.0016	13.1806
A0A287A041_S16	A0A287A041	PTDSS2	Phosphatidylserine synthase OS=Sus scrofa OX=9823 GN=PTDSS2 PE=3 SV=1	3.70974	1.89132	0.119408	0.223377		13.1774	15.6035	15.4716	13.3647	13.4418	11.772
I3LLM7_T120	I3LLM7	HIRIP3	HIRA interacting protein 3 OS=Sus scrofa OX=9823 GN=HIRIP3 PE=4 SV=3	3.70142	1.88808	0.369931	0.485191		11.9735	18.2721	14.998	12.6207	14.0534	12.9054
F1S6T2_S82	F1S6T2	ARID3A	AT-rich interactive domain-containing protein 3 OS=Sus scrofa OX=9823 GN=ARID3A PE=1 SV=2	3.69942	1.8873	0.122115	0.226243		16.2931	15.1311	13.0005	12.9706	12.9482	12.8441
A0A287A0N9_S229	A0A287A0N9	RB1CC1	RB1 inducible coiled-coil 1 OS=Sus scrofa OX=9823 GN=RB1CC1 PE=1 SV=2	3.69292	1.88476	0.117031	0.220291		13.2505	16.2358	15.4118	12.4433	13.4168	13.3837
A0A8W4FNE1_S1975	A0A8W4FNE1	PIEZO1	Piezo type mechanosensitive ion channel component 1 OS=Sus scrofa OX=9823 GN=PIEZO1 PE=3 SV=1	3.69173	1.8843	0.0730467	0.164159		13.5744	15.945	14.9817	13.6502	12.4132	12.7848
A0A287BFZ4_S552	A0A287BFZ4	SLF2	SMC5-SMC6 complex localization factor 2 OS=Sus scrofa OX=9823 GN=SLF2 PE=3 SV=3	3.67331	1.87708	0.0609843	0.145543		13.2029	14.8549	14.8269	11.8743	13.3718	12.0074
A0A287B7B6_S364	A0A287B7B6	PRKD3	Serine/threonine-protein kinase OS=Sus scrofa OX=9823 GN=PRKD3 PE=3 SV=2	3.67026	1.87588	0.057815	0.140863		15.417	15.8326	15.1507	12.2596	13.9884	14.5246
A0A5K1VUK9_S1685	A0A5K1VUK9	CHD1	DNA helicase OS=Sus scrofa OX=9823 GN=CHD1 PE=2 SV=1	3.65428	1.86959	0.146799	0.253786		12.6577	15.7354	15.6715	12.4274	13.215	12.8134
A0A4X1VEK1_S525	A0A4X1VEK1	RNF20	E3 ubiquitin protein ligase OS=Sus scrofa OX=9823 GN=RNF20 PE=1 SV=1	3.64501	1.86592	0.0565628	0.139078		15.6652	15.592	15.272	13.0407	15.0237	12.8669
I3L7E5_T713	I3L7E5	MCM3	DNA replication licensing factor MCM3 OS=Sus scrofa OX=9823 GN=MCM3 PE=1 SV=2	3.6332	1.86124	0.2057	0.319601		17.779	14.5039	16.0978	15.536	12.8126	14.4484
A0A287AV47_S613	A0A287AV47	SRRM1	Serine and arginine repetitive matrix 1 OS=Sus scrofa OX=9823 GN=SRRM1 PE=1 SV=1	3.62869	1.85945	0.0733082	0.164334		15.6749	16.6679	15.9362	15.6104	13.2376	13.8527
A0A286ZN28_T77	A0A286ZN28	SPNS2	Protein spinster homolog 2 OS=Sus scrofa OX=9823 GN=SPNS2 PE=3 SV=3	3.62858	1.85941	0.133946	0.240185		12.7146	16.0948	14.8899	12.6796	12.6078	12.8337
A0A287B433_S131	A0A287B433	SURF6	Surfeit 6 OS=Sus scrofa OX=9823 GN=SURF6 PE=3 SV=3	3.62823	1.85927	0.134347	0.240411		12.742	15.4907	15.6366	12.2808	12.6566	13.3541
I3LHS8_S142	I3LHS8	DCP1A	mRNA-decapping enzyme 1A OS=Sus scrofa OX=9823 GN=DCP1A PE=1 SV=1	3.62448	1.85777	0.109751	0.21125		15.6442	15.4407	13.1654	12.1311	12.9034	13.6424
A0A287AV87_S1970	A0A287AV87	MYO15B	Myosin XVB OS=Sus scrofa OX=9823 GN=MYO15B PE=3 SV=3	3.60321	1.84928	0.228529	0.344622		13.0197	15.9622	16.2127	14.8205	12.4436	12.3827
F1RKN9_S384	F1RKN9	CEP120	Centrosomal protein 120 OS=Sus scrofa OX=9823 GN=CEP120 PE=4 SV=2	3.60047	1.84819	0.142882	0.249046		15.9329	12.8134	15.7009	12.6806	13.2181	13.004
F1RT62_T1008	F1RT62	ITGA3	Integrin subunit alpha 3 OS=Sus scrofa OX=9823 GN=ITGA3 PE=1 SV=4	3.59368	1.84546	0.0581746	0.141336		15.1812	15.1316	15.4907	14.7156	13.2055	12.346
A0A287ATK3_S4892	A0A287ATK3	BLTP1	KIAA1109 OS=Sus scrofa OX=9823 GN=BLTP1 PE=4 SV=2	3.59036	1.84413	0.0947435	0.193084		13.3703	16.0392	14.0204	12.1347	13.0362	12.7266
A0A480ILD7_S746	A0A480ILD7	PARD3B	Par-3 family cell polarity regulator beta OS=Sus scrofa OX=9823 GN=PARD3B PE=3 SV=1	3.58256	1.84099	0.109053	0.210603		15.4909	12.8911	15.5621	12.7211	12.5575	13.1425
A0A4X1VJX6_S256	A0A4X1VJX6	PPIG	peptidylprolyl isomerase OS=Sus scrofa OX=9823 GN=PPIG PE=1 SV=1	3.58244	1.84094	0.182903	0.295588		15.973	15.5667	15.2262	12.3912	12.8743	15.9775
A0A287BIA5_T280	A0A287BIA5	LOC110259265	Uncharacterized protein OS=Sus scrofa OX=9823 GN=LOC110259265 PE=1 SV=3	3.55077	1.82813	0.0653738	0.15218		16.1143	14.9387	15.2927	14.8931	13.0126	12.9557
I3LUP6_S4	I3LUP6	NPM1	Nucleophosmin OS=Sus scrofa OX=9823 GN=NPM1 PE=1 SV=2	3.54421	1.82546	0.172756	0.284615		16.1095	16.0731	15.5809	15.4649	11.9463	14.8759
F1RZT9_S78	F1RZT9	MECP2	Methyl-CpG binding protein 2 OS=Sus scrofa OX=9823 GN=MECP2 PE=1 SV=6	3.53668	1.82239	0.275028	0.391126		13.4733	17.3856	16.7804	15.6078	13.2256	13.3388
A0A287BGI9_S1785	A0A287BGI9	ANKRD11	Ankyrin repeat domain containing 11 OS=Sus scrofa OX=9823 GN=ANKRD11 PE=4 SV=3	3.49863	1.80679	0.0641406	0.150716		14.9235	14.9497	12.9694	13.0028	12.3545	12.0649
A0A5G2R140_S14	A0A5G2R140	TRA2A	Transformer 2 alpha homolog OS=Sus scrofa OX=9823 GN=TRA2A PE=1 SV=1	3.49605	1.80573	0.35452	0.469922		12.9957	17.996	14.4242	12.5657	12.352	15.081
A0A4X1VJX6_S257	A0A4X1VJX6	PPIG	peptidylprolyl isomerase OS=Sus scrofa OX=9823 GN=PPIG PE=1 SV=1	3.49029	1.80335	0.182284	0.295039		15.973	15.5667	15.2262	12.7931	12.5852	15.9775
F1SFP6_S344	F1SFP6	TMF1	TATA element modulatory factor 1 OS=Sus scrofa OX=9823 GN=TMF1 PE=4 SV=4	3.48939	1.80298	0.160751	0.271052		12.9421	16.4847	15.0231	13.4314	12.8164	12.7931
A0A8W4FNG1_S80	A0A8W4FNG1	KIF14	Kinesin family member 14 OS=Sus scrofa OX=9823 GN=KIF14 PE=3 SV=1	3.47656	1.79766	0.0529854	0.133352		13.632	15.7504	15.2224	13.4217	12.8501	12.9401
A0A287AMQ3_S182	A0A287AMQ3	FNDC3B	Fibronectin type III domain containing 3B OS=Sus scrofa OX=9823 GN=FNDC3B PE=3 SV=2	3.46156	1.79142	0.0857076	0.179948		12.8561	15.3547	14.9612	12.5913	12.3522	12.8542
A0A287BL20_S1799	A0A287BL20	MAP1B	Microtubule associated protein 1B OS=Sus scrofa OX=9823 GN=MAP1B PE=1 SV=1	3.45039	1.78676	0.171118	0.282958		17.0799	16.9417	16.6643	16.531	15.7721	13.0226
A0A8D0WZ72_S268	A0A8D0WZ72	SMARCC1	SWI/SNF related, matrix associated, actin dependent regulator of chromatin subfamily c member 1 OS=Sus scrofa OX=9823 GN=SMARCC1 PE=4 SV=1	3.44511	1.78455	0.188624	0.301597		14.8487	18.0405	16.9652	15.9076	14.8541	13.739
A0A480HIK2_S636	A0A480HIK2	TAF6	Transcription initiation factor TFIID subunit 6 OS=Sus scrofa OX=9823 GN=TAF6 PE=3 SV=1	3.44431	1.78422	0.089326	0.185342		12.8764	15.2006	15.1173	12.9274	12.7786	12.1357
F1RTH5_S1452	F1RTH5	BCORL1	BCL6 corepressor like 1 OS=Sus scrofa OX=9823 GN=BCORL1 PE=3 SV=1	3.42461	1.77594	0.128926	0.234355		13.2905	16.4952	14.6646	12.9584	12.9992	13.1648
A0A287AFH8_S655	A0A287AFH8	LMO7	LIM domain 7 OS=Sus scrofa OX=9823 GN=LMO7 PE=1 SV=3	3.40875	1.76924	0.103974	0.204711		16.0765	16.2852	16.0113	14.9528	15.4151	12.6974
A0A287AUN4_S43	A0A287AUN4	VAMP5	Vesicle associated membrane protein 5 OS=Sus scrofa OX=9823 GN=VAMP5 PE=1 SV=2	3.37882	1.75652	0.0911224	0.188056		13.6865	15.3091	15.0826	13.5854	11.7181	13.5052
A0A287B6Q0_S1126	A0A287B6Q0	PHF3	PHD finger protein 3 OS=Sus scrofa OX=9823 GN=PHF3 PE=4 SV=1	3.36994	1.75272	0.0635845	0.14991		13.6845	15.9149	15.4805	13.2954	13.4163	13.1099
A0A287A869_S767	A0A287A869	DNM3	dynamin GTPase OS=Sus scrofa OX=9823 GN=DNM3 PE=1 SV=2	3.36987	1.75269	0.121215	0.225313		15.495	15.7233	15.0257	15.38	12.5734	13.0326
F1S0Q3_S748	F1S0Q3	SPAG1	Sperm associated antigen 1 OS=Sus scrofa OX=9823 GN=SPAG1 PE=4 SV=4	3.36702	1.75147	0.129404	0.234922		17.9791	17.4361	17.922	16.9299	16.9309	14.2219
F1S7K5_S367	F1S7K5	HDGFL2	Hepatoma-derived growth factor-related protein 2 OS=Sus scrofa OX=9823 GN=HDGFL2 PE=3 SV=2	3.3639	1.75014	0.100221	0.199642		13.9494	15.929	15.99	14.4161	13.4194	12.7826
Q06A98_S189	Q06A98	SRSF2	Serine/arginine-rich splicing factor 2 OS=Sus scrofa OX=9823 GN=SRSF2 PE=2 SV=1	3.36371	1.75006	0.15245	0.26079		12.8991	16.1116	15.2899	12.71	12.8604	13.4799
A0A287ADD0_S2004	A0A287ADD0	SRRM2	Serine/arginine repetitive matrix 2 OS=Sus scrofa OX=9823 GN=SRRM2 PE=1 SV=2	3.35799	1.7476	0.127911	0.23301		13.0996	16.2122	15.0041	12.9016	12.9347	13.2369
A0A287AV47_T791	A0A287AV47	SRRM1	Serine and arginine repetitive matrix 1 OS=Sus scrofa OX=9823 GN=SRRM1 PE=1 SV=1	3.35647	1.74695	0.183031	0.295682		12.8534	15.2255	16.4753	12.9248	12.8329	13.5556
A0A286ZMT9_S494	A0A286ZMT9	BCLAF1	BCL2 associated transcription factor 1 OS=Sus scrofa OX=9823 GN=BCLAF1 PE=1 SV=1	3.34918	1.74381	0.191121	0.304001		15.0317	15.7477	15.3493	15.8043	12.7095	12.3835
A0A5G2QLN5_S446	A0A5G2QLN5	NDC1	Nucleoporin NDC1 OS=Sus scrofa OX=9823 GN=NDC1 PE=3 SV=2	3.33954	1.73965	#N/A	#N/A	#N/A	13.3936	13.5136	17.1275	12.8424	13.8283	12.145
A0A8D0WZ72_S270	A0A8D0WZ72	SMARCC1	SWI/SNF related, matrix associated, actin dependent regulator of chromatin subfamily c member 1 OS=Sus scrofa OX=9823 GN=SMARCC1 PE=4 SV=1	3.32682	1.73414	0.201841	0.315255		14.8487	18.0447	16.8853	15.9832	14.8541	13.739
F1S3I8_T701	F1S3I8	MIDEAS	Mitotic deacetylase associated SANT domain protein OS=Sus scrofa OX=9823 GN=MIDEAS PE=4 SV=3	3.32426	1.73303	0.0735102	0.164622		15.4992	15.1305	15.714	15.1033	12.8881	13.1531
A0A8W4FAC1_S1176	A0A8W4FAC1	SCRIB	Scribble planar cell polarity protein OS=Sus scrofa OX=9823 GN=SCRIB PE=3 SV=1	3.3225	1.73227	0.116044	0.219113		12.9946	15.3766	15.306	12.6188	12.3144	13.5473
A0A5G2QSP5_S653	A0A5G2QSP5	NSUN2	tRNA (cytosine(34)-C(5))-methyltransferase OS=Sus scrofa OX=9823 GN=NSUN2 PE=1 SV=1	3.31438	1.72874	0.156416	0.266177		15.8233	15.0027	12.6051	12.9524	12.2916	13.0008
A0A287ADG0_S600	A0A287ADG0	ZNF451	Zinc finger protein 451 OS=Sus scrofa OX=9823 GN=ZNF451 PE=1 SV=2	3.30656	1.72533	0.138686	0.244446		15.4045	12.5352	15.1717	12.9656	12.5546	12.4153
A0A4X1VYM7_T298	A0A4X1VYM7	THRAP3	Thyroid hormone receptor-associated protein 3 OS=Sus scrofa OX=9823 GN=THRAP3 PE=1 SV=1	3.30577	1.72498	0.485624	0.594444		18.1907	18.2188	18.8735	19.0214	12.2304	18.8564
A0A287BG95_S71	A0A287BG95	CHD3	DNA helicase OS=Sus scrofa OX=9823 GN=CHD3 PE=1 SV=2	3.29813	1.72165	0.0646017	0.151464		13.3883	14.9325	15.2244	13.2296	12.0538	13.0968
A0A4X1VJX6_S254	A0A4X1VJX6	PPIG	peptidylprolyl isomerase OS=Sus scrofa OX=9823 GN=PPIG PE=1 SV=1	3.29256	1.71921	0.185694	0.298167		15.973	15.5667	15.2262	12.9025	12.7282	15.9775
A0A287A869_S763	A0A287A869	DNM3	dynamin GTPase OS=Sus scrofa OX=9823 GN=DNM3 PE=1 SV=2	3.28803	1.71722	0.118913	0.222746		15.495	15.7233	15.0257	15.38	12.7634	12.949
A0A286ZZA8_S666	A0A286ZZA8	ARHGAP17	Rho GTPase activating protein 17 OS=Sus scrofa OX=9823 GN=ARHGAP17 PE=4 SV=1	3.28505	1.71592	0.382666	0.497735		18.3526	13.6242	16.4325	14.5789	12.4631	16.2194
B4YSE3_S101	B4YSE3	KLF3	KLF transcription factor 3 OS=Sus scrofa OX=9823 GN=KLF3 PE=2 SV=1	3.28125	1.71425	0.135146	0.241011		15.6853	13.0649	15.8475	12.9401	13.489	13.0258
F1S4L8_S216	F1S4L8	C8H4orf19	Chromosome 8 C4orf19 homolog OS=Sus scrofa OX=9823 GN=C8H4orf19 PE=4 SV=2	3.27845	1.71301	0.0889025	0.184734		15.1176	15.3684	12.9795	12.7892	12.5808	12.9565
A0A287B5N2_S271	A0A287B5N2	EPS15L1	Epidermal growth factor receptor pathway substrate 15 like 1 OS=Sus scrofa OX=9823 GN=EPS15L1 PE=1 SV=2	3.27753	1.71261	0.0851614	0.178978		14.8115	14.9057	13.1425	13.4578	12.4911	11.7731
F1RR15_S202	F1RR15	ZHX1	Zinc fingers and homeoboxes protein 1 OS=Sus scrofa OX=9823 GN=ZHX1 PE=3 SV=1	3.27169	1.71004	0.193493	0.306738		16.2541	12.7028	15.0072	12.264	13.3589	13.2111
F1S1T6_S289	F1S1T6	EXOSC9	Exosome complex component RRP45 OS=Sus scrofa OX=9823 GN=EXOSC9 PE=3 SV=4	3.25889	1.70438	0.25445	0.370148		12.9467	17.052	13.5714	12.9578	12.5972	12.902
F1SDT0_T199	F1SDT0	JPH2	Junctophilin-2 OS=Sus scrofa OX=9823 GN=JPH2 PE=1 SV=2	3.24954	1.70024	0.165995	0.276485		16.0985	12.8044	15.3613	13.2585	12.8483	13.0567
A0A287A6H2_S377	A0A287A6H2	GOPC	Golgi associated PDZ and coiled-coil motif containing OS=Sus scrofa OX=9823 GN=GOPC PE=4 SV=1	3.24835	1.69971	0.210853	0.32443		14.8862	15.9757	15.2707	11.6056	14.0925	15.3353
A0A8D1LBP4_S502	A0A8D1LBP4	AAAS	Aladin WD repeat nucleoporin OS=Sus scrofa OX=9823 GN=AAAS PE=1 SV=1	3.23967	1.69585	0.127837	0.23301		13.0751	15.6943	15.7422	13.2983	13.1081	13.0177
F1S6B2_S744	F1S6B2	ZC3H11A	Zinc finger CCCH domain-containing protein 11A isoform X1 OS=Sus scrofa OX=9823 GN=ZC3H11A PE=4 SV=3	3.23504	1.69379	0.0809267	0.173344		15.2845	13.0735	15.1068	12.7662	12.5152	13.102
F1S3I8_S695	F1S3I8	MIDEAS	Mitotic deacetylase associated SANT domain protein OS=Sus scrofa OX=9823 GN=MIDEAS PE=4 SV=3	3.22493	1.68927	0.0785975	0.170753		15.4992	15.1305	15.714	15.1033	12.7574	13.4151
A0A5G2QJH9_S14	A0A5G2QJH9	PARVA	Parvin alpha OS=Sus scrofa OX=9823 GN=PARVA PE=1 SV=1	3.21988	1.68701	0.170242	0.282007		13.3516	15.6026	15.7012	12.2017	14.4384	12.9544
F1STE8_S221	F1STE8	EIF5B	Eukaryotic translation initiation factor 5B OS=Sus scrofa OX=9823 GN=EIF5B PE=1 SV=5	3.21972	1.68694	0.165176	0.275453		15.7721	18.8803	18.597	16.0421	15.9508	16.1957
A0A8W4FAC1_S1394	A0A8W4FAC1	SCRIB	Scribble planar cell polarity protein OS=Sus scrofa OX=9823 GN=SCRIB PE=3 SV=1	3.21935	1.68677	0.204941	0.318806		16.3464	16.0985	16.4626	15.8949	15.5475	12.4048
A0A287ANR6_S789	A0A287ANR6	MAP3K13	Mitogen-activated protein kinase kinase kinase 13 OS=Sus scrofa OX=9823 GN=MAP3K13 PE=3 SV=1	3.21279	1.68383	0.0928833	0.190485		15.2373	12.8082	14.8911	12.5624	12.4849	12.8378
F1SQG1_S1471	F1SQG1	CEP152	Centrosomal protein 152 OS=Sus scrofa OX=9823 GN=CEP152 PE=4 SV=4	3.20523	1.68043	0.106567	0.207877		14.7094	15.5403	13.0024	13.2351	12.1617	12.8141
A0A286ZS85_S2142	A0A286ZS85	PRRC2C	Proline rich coiled-coil 2C OS=Sus scrofa OX=9823 GN=PRRC2C PE=1 SV=2	3.20499	1.68032	0.0790994	0.171073		15.0835	12.8645	14.8131	12.7327	12.253	12.7344
A0A287B2P3_S431	A0A287B2P3	DLGAP1	DLG associated protein 1 OS=Sus scrofa OX=9823 GN=DLGAP1 PE=3 SV=2	3.20464	1.68016	0.119652	0.223567		14.8623	15.3209	12.6189	12.3289	12.8986	12.5341
I3LPJ0_S16	I3LPJ0	CENPH	Centromere protein H OS=Sus scrofa OX=9823 GN=CENPH PE=3 SV=1	3.18869	1.67296	0.129711	0.235278		16.5243	15.8227	15.953	15.5385	14.99	12.7526
A0A5G2RFH3_S2017	A0A5G2RFH3	SON	SON DNA and RNA binding protein OS=Sus scrofa OX=9823 GN=SON PE=1 SV=2	3.18384	1.67077	0.209489	0.323388		12.8603	16.7063	14.439	12.8618	13.0386	13.093
P21999_S339	P21999	NFIC	Nuclear factor 1 C-type OS=Sus scrofa OX=9823 GN=NFIC PE=3 SV=1	3.18099	1.66948	0.1408	0.24643		13.1499	15.7341	15.8591	13.2502	12.8541	13.6305
A0A287BE64_S478	A0A287BE64	WWC3	WWC family member 3 OS=Sus scrofa OX=9823 GN=WWC3 PE=4 SV=3	3.17957	1.66883	0.109803	0.21125		15.0239	15.2937	15.4183	12.446	15.1371	13.1463
F1RM63_S135	F1RM63	LIN37	Lin-37 DREAM MuvB core complex component OS=Sus scrofa OX=9823 GN=LIN37 PE=4 SV=3	3.17788	1.66806	0.115432	0.218543		13.8164	15.3448	15.353	12.7476	14.4579	12.3045
A0A287BSL8_S1473	A0A287BSL8	CHD9	DNA helicase OS=Sus scrofa OX=9823 GN=CHD9 PE=3 SV=2	3.16417	1.66183	0.0674444	0.155463		15.3472	15.554	15.9319	15.0837	12.8505	13.9134
A0A287BSL8_S1469	A0A287BSL8	CHD9	DNA helicase OS=Sus scrofa OX=9823 GN=CHD9 PE=3 SV=2	3.15998	1.65992	0.0672272	0.155047		15.3472	15.554	15.9319	15.0837	12.8562	13.9134
F1RZB7_S197	F1RZB7	LEO1	RNA polymerase-associated protein LEO1 OS=Sus scrofa OX=9823 GN=LEO1 PE=1 SV=1	3.15935	1.65963	0.218173	0.333033		13.4957	17.1169	14.132	12.8248	13.4269	13.5141
A0A286ZXU2_S2190	A0A286ZXU2	FLNA	Filamin A OS=Sus scrofa OX=9823 GN=FLNA PE=1 SV=3	3.15733	1.65871	0.08358	0.176266		13.038	15.3397	14.9001	13.0756	12.6871	12.539
A0A286ZWZ3_T356	A0A286ZWZ3	EIF4ENIF1	Eukaryotic translation initiation factor 4E nuclear import factor 1 OS=Sus scrofa OX=9823 GN=EIF4ENIF1 PE=1 SV=2	3.14989	1.6553	0.10612	0.207587		12.8313	15.518	14.2398	12.7857	12.1941	12.6434
I3LRU6_S307	I3LRU6	INTS1	Integrator complex subunit 1 OS=Sus scrofa OX=9823 GN=INTS1 PE=1 SV=4	3.14654	1.65377	0.241142	0.356068		15.8026	16.2974	16.5091	16.0282	15.4123	12.2072
A0A287ADD0_S974	A0A287ADD0	SRRM2	Serine/arginine repetitive matrix 2 OS=Sus scrofa OX=9823 GN=SRRM2 PE=1 SV=2	3.14208	1.65172	0.399521	0.513514		18.4909	17.3711	18.0247	18.763	12.9877	17.1809
F6QAP1_S225	F6QAP1	CTNNB1	Catenin beta-1 OS=Sus scrofa OX=9823 GN=CTNNB1 PE=1 SV=2	3.14048	1.65098	0.158418	0.268292		13.303	16.5487	14.4673	12.9999	13.0696	13.2965
F1RXC5_S267	F1RXC5	WIPF2	WAS/WASL-interacting protein family member 2 OS=Sus scrofa OX=9823 GN=WIPF2 PE=1 SV=1	3.13137	1.6468	0.138076	0.244182		15.6435	12.7161	14.9473	12.5597	12.8852	12.9216
A0A287BG95_S707	A0A287BG95	CHD3	DNA helicase OS=Sus scrofa OX=9823 GN=CHD3 PE=1 SV=2	3.12431	1.64354	0.265336	0.380372		16.5559	17.0177	16.8506	12.7914	17.1004	15.6018
P14287_S249	P14287	SPP1	Osteopontin OS=Sus scrofa OX=9823 GN=SPP1 PE=1 SV=1	3.12375	1.64328	0.236136	0.351716		13.0337	15.9294	16.2679	13.117	14.5625	12.6217
A0A287AWQ5_S36	A0A287AWQ5	SZRD1	SUZ RNA-binding domain-containing OS=Sus scrofa OX=9823 GN=SZRD1 PE=3 SV=2	3.12133	1.64216	0.0512109	0.130616		13.4812	15.174	14.8063	12.4467	13.4386	12.6498
F1RI50_S200	F1RI50	FOXK1	Forkhead box K1 OS=Sus scrofa OX=9823 GN=FOXK1 PE=4 SV=3	3.11057	1.63718	0.127141	0.232058		16.4098	16.3723	16.2177	12.998	15.4662	15.624
F1RW57_S548	F1RW57	TFE3	Transcription factor E3 isoform 1 OS=Sus scrofa OX=9823 GN=TFE3 PE=3 SV=1	3.10854	1.63624	0.0552605	0.137148		15.1739	15.3069	14.959	12.6998	13.1442	14.6871
A0A5G2QKW5_S35	A0A5G2QKW5	VPS50	VPS50 subunit of EARP/GARPII complex OS=Sus scrofa OX=9823 GN=VPS50 PE=4 SV=2	3.10491	1.63455	0.0754134	0.166239		15.1592	13.3257	14.9931	13.5338	12.7103	12.3302
F1RJ61_S66	F1RJ61	COPRS	Coordinator of PRMT5 and differentiation stimulator OS=Sus scrofa OX=9823 GN=COPRS PE=4 SV=1	3.09381	1.62938	0.135752	0.241989		15.8564	17.0551	17.2418	16.207	15.4169	13.6412
F1S971_S970	F1S971	CEP170B	Centrosomal protein 170B OS=Sus scrofa OX=9823 GN=CEP170B PE=1 SV=3	3.09095	1.62805	0.117818	0.221342		15.8429	13.3238	15.2236	13.7909	12.8617	12.8536
F1SUZ2_S824	F1SUZ2	NUP98	Nuclear pore complex protein Nup98-Nup96 OS=Sus scrofa OX=9823 GN=NUP98 PE=1 SV=4	3.0902	1.6277	0.227569	0.343419		14.6255	18.0129	17.8337	15.3768	15.6185	14.5938
A0A287A3H3_S569	A0A287A3H3	KLHL17	Kelch like family member 17 OS=Sus scrofa OX=9823 GN=KLHL17 PE=4 SV=3	3.08053	1.62318	0.0800259	0.172146		14.5958	15.2869	15.6094	12.328	14.4324	13.8622
I3LUP6_S10	I3LUP6	NPM1	Nucleophosmin OS=Sus scrofa OX=9823 GN=NPM1 PE=1 SV=2	3.07525	1.62071	0.147001	0.25403		16.1095	16.0731	15.5809	15.4649	12.5606	14.8759
F1S6F0_S228	F1S6F0	NFRKB	Nuclear factor related to kappaB binding protein OS=Sus scrofa OX=9823 GN=NFRKB PE=4 SV=4	3.07479	1.62049	0.0593873	0.143198		13.4124	15.4253	14.8935	13.1944	12.9976	12.6778
I3LAV9_T176	I3LAV9	TOX4	TOX high mobility group box family member 4 OS=Sus scrofa OX=9823 GN=TOX4 PE=4 SV=1	3.07441	1.62031	0.139034	0.244753		15.3684	15.0058	12.6069	12.411	12.8446	12.8646
F1S8S9_S1314	F1S8S9	GBF1	Golgi brefeldin A resistant guanine nucleotide exchange factor 1 OS=Sus scrofa OX=9823 GN=GBF1 PE=1 SV=5	3.07041	1.61843	0.0952431	0.193731		15.5409	14.7304	13.042	12.6175	12.9883	12.8522
A0A286ZRD9_S1858	A0A286ZRD9	KMT2A	Histone-lysine N-methyltransferase OS=Sus scrofa OX=9823 GN=KMT2A PE=3 SV=2	3.06271	1.61481	0.0790603	0.171073		15.2882	15.708	16.0079	12.7822	14.9747	14.4028
A5D9M6_S245	A5D9M6	BAG6	Large proline-rich protein BAG6 OS=Sus scrofa OX=9823 GN=BAG6 PE=1 SV=1	3.05855	1.61285	0.444096	0.555644		17.0518	13.5005	16.4051	12.4852	17.1528	12.4809
F1SEV6_T779	F1SEV6	ZC3H3	Zinc finger CCCH-type containing 3 OS=Sus scrofa OX=9823 GN=ZC3H3 PE=4 SV=4	3.05366	1.61054	0.420481	0.533021		13.9612	18.0474	12.8733	15.0744	12.4461	12.5298
P02543_S459	P02543	VIM	Vimentin OS=Sus scrofa OX=9823 GN=VIM PE=1 SV=2	3.04734	1.60755	0.161756	0.272097		13.1281	15.7011	16.0105	13.1866	13.0707	13.7596
Q06AA0_S303	Q06AA0	SRSF6	SFRS6 OS=Sus scrofa OX=9823 GN=SRSF6 PE=1 SV=1	3.03603	1.60219	0.140353	0.24629		16.2234	19.0487	17.651	16.6501	15.8346	15.6319
A0A287B7U5_S158	A0A287B7U5	CLIP1	CAP-Gly domain containing linker protein 1 OS=Sus scrofa OX=9823 GN=CLIP1 PE=1 SV=3	3.03012	1.59937	0.246373	0.361376		17.4702	13.8767	16.4261	14.9148	14.7305	13.3296
F1S221_S888	F1S221	INTS2	Integrator complex subunit 2 OS=Sus scrofa OX=9823 GN=INTS2 PE=3 SV=5	3.02979	1.59922	0.210188	0.323976		12.5344	15.9537	14.875	13.4311	12.1847	12.9496
A0A287BLL9_S773	A0A287BLL9	ARID1A	AT-rich interaction domain 1A OS=Sus scrofa OX=9823 GN=ARID1A PE=1 SV=2	3.02425	1.59658	0.258889	0.373912		12.2778	15.6963	16.0204	12.9179	13.4705	12.8163
A0A5K1VSC0_S297	A0A5K1VSC0	WASF2	Wiskott-Aldrich syndrome protein family member OS=Sus scrofa OX=9823 GN=WASF2 PE=1 SV=1	3.02323	1.59609	0.136444	0.24257		12.6235	15.1777	14.9019	12.1629	12.6019	13.15
A0A287A4G1_S473	A0A287A4G1	ZFP36L2	mRNA decay activator protein ZFP36 OS=Sus scrofa OX=9823 GN=ZFP36L2 PE=4 SV=1	3.02044	1.59476	0.171525	0.283247		14.9419	15.9086	13.1781	14.0661	12.925	12.2532
A0A5G2RFH3_S2001	A0A5G2RFH3	SON	SON DNA and RNA binding protein OS=Sus scrofa OX=9823 GN=SON PE=1 SV=2	3.01615	1.59271	0.0653024	0.15218		14.0256	15.7441	15.1531	12.6996	14.0168	13.4282
A0A5G2R5Z1_S1335	A0A5G2R5Z1	TOP2B	DNA topoisomerase 2 OS=Sus scrofa OX=9823 GN=TOP2B PE=1 SV=2	3.01187	1.59066	0.0959722	0.194317		14.3935	15.4425	13.3182	12.7042	12.1462	13.5318
Q2MJV8_T142	Q2MJV8	PALM	Paralemmin-1 OS=Sus scrofa OX=9823 GN=PALM PE=2 SV=1	3.00598	1.58783	0.0576203	0.140808		15.5475	13.7915	15.3371	12.9089	13.2801	13.7236
A0A287B2I4_S218	A0A287B2I4	RSRC2	Arginine/serine-rich coiled-coil protein 2 OS=Sus scrofa OX=9823 GN=RSRC2 PE=3 SV=1	25.7954	4.68904	0.0771455	0.168741		19.4771	13.4951	19.3672	12.9708	12.8365	12.465
P14287_T222	P14287	SPP1	Osteopontin OS=Sus scrofa OX=9823 GN=SPP1 PE=1 SV=1	23.7362	4.56901	0.0761976	0.167445		19.0001	19.4624	13.5577	12.4103	13.3974	12.5053
A0A5G2R140_T202	A0A5G2R140	TRA2A	Transformer 2 alpha homolog OS=Sus scrofa OX=9823 GN=TRA2A PE=1 SV=1	2.99787	1.58394	0.176964	0.289509		12.7419	15.566	15.6357	12.7327	13.2089	13.2502
F1S6Z2_S708	F1S6Z2	REPS1	RALBP1 associated Eps domain containing 1 OS=Sus scrofa OX=9823 GN=REPS1 PE=1 SV=2	2.99545	1.58277	0.327704	0.445749		16.9302	15.2443	15.2451	16.8278	12.7683	13.0752
A0A286ZN36_S1092	A0A286ZN36	GSE1	Gse1 coiled-coil protein OS=Sus scrofa OX=9823 GN=GSE1 PE=4 SV=2	2.98635	1.57838	0.236129	0.351716		16.021	15.613	12.84	12.382	14.2236	13.1333
A0A287AJT8_S587	A0A287AJT8	BICD2	BICD cargo adaptor 2 OS=Sus scrofa OX=9823 GN=BICD2 PE=3 SV=1	2.98574	1.57809	0.269296	0.385267		16.8101	16.9586	16.7047	16.548	16.4019	12.7892
A0A287BFH4_S221	A0A287BFH4	TMEM94	Transmembrane protein 94 OS=Sus scrofa OX=9823 GN=TMEM94 PE=4 SV=2	2.98126	1.57592	0.180997	0.294073		12.6127	15.2033	15.7464	13.1013	12.7126	13.0208
A0A286ZJY1_S699	A0A286ZJY1	RBM5	RNA binding motif protein 5 OS=Sus scrofa OX=9823 GN=RBM5 PE=1 SV=2	2.981	1.5758	0.0721702	0.163076		14.8913	13.0163	14.9085	12.592	13.0189	12.4778
F1S2Y4_S593	F1S2Y4	PTPN14	Tyrosine-protein phosphatase non-receptor type OS=Sus scrofa OX=9823 GN=PTPN14 PE=3 SV=4	2.96935	1.57015	0.0511924	0.130616		13.374	14.9606	15	12.8381	12.5553	13.2307
F6QA08_S366	F6QA08	PDIA3	Protein disulfide-isomerase OS=Sus scrofa OX=9823 GN=PDIA3 PE=1 SV=1	2.9687	1.56983	0.116581	0.219737		13.0288	15.7026	14.5047	12.9848	12.9847	12.5571
F1RG74_S571	F1RG74	SRCAP	Snf2 related CREBBP activator protein OS=Sus scrofa OX=9823 GN=SRCAP PE=3 SV=5	2.96559	1.56832	0.194855	0.30832		15.306	15.7677	12.5953	13.3726	12.8406	12.7509
A0A286ZSZ0_S1506	A0A286ZSZ0	KIDINS220	Kinase D interacting substrate 220 OS=Sus scrofa OX=9823 GN=KIDINS220 PE=4 SV=3	2.96397	1.56753	0.281318	0.397767		16.8811	16.8708	17.4054	13.026	17.079	16.3497
F1S6U8_T173	F1S6U8	WEE1	Wee1-like protein kinase OS=Sus scrofa OX=9823 GN=WEE1 PE=3 SV=1	2.95986	1.56553	0.0516111	0.131303		14.8521	13.2465	14.6007	12.1947	12.6551	13.1528
A0A287AXB3_S737	A0A287AXB3	ZC3H6	Zinc finger CCCH-type containing 6 OS=Sus scrofa OX=9823 GN=ZC3H6 PE=4 SV=1	2.95689	1.56408	0.0636266	0.14991		15.1313	13.4938	15.1057	12.8518	12.6103	13.5764
A0A4X1TH87_S159	A0A4X1TH87	SLF1	SMC5-SMC6 complex localization factor 1 OS=Sus scrofa OX=9823 GN=SLF1 PE=4 SV=1	2.94665	1.55907	0.0610121	0.145543		14.8659	15.0957	14.992	13.2012	14.5576	12.5176
A0A287AHN2_S625	A0A287AHN2	ATXN2L	Ataxin 2 like OS=Sus scrofa OX=9823 GN=ATXN2L PE=1 SV=2	2.94239	1.55699	0.190934	0.303922		16.2915	14.6066	16.2333	12.6942	15.5381	14.2282
F1RP77_S2789	F1RP77	MYCBP2	RCR-type E3 ubiquitin transferase OS=Sus scrofa OX=9823 GN=MYCBP2 PE=1 SV=5	2.93988	1.55576	0.204856	0.31879		15.5344	13.4714	15.6492	14.768	12.9534	12.2663
I3LLT2_T1813	I3LLT2	CAD	Carbamoyl-phosphate synthetase 2, aspartate transcarbamylase, and dihydroorotase OS=Sus scrofa OX=9823 GN=CAD PE=1 SV=3	2.9285	1.55016	0.0963356	0.194563		16.4338	15.9875	16.0782	14.7379	13.3427	15.7685
A0A287B642_S219	A0A287B642	TOR1AIP1	Torsin-1A-interacting protein 1 OS=Sus scrofa OX=9823 GN=TOR1AIP1 PE=1 SV=1	2.91864	1.54529	0.317681	0.436091		15.4758	15.3836	15.1772	16.504	12.4558	12.4409
A0A287BH58_S780	A0A287BH58	DDX54	RNA helicase OS=Sus scrofa OX=9823 GN=DDX54 PE=3 SV=2	2.91653	1.54425	0.274923	0.391126		14.7937	18.5988	18.2716	15.6223	15.877	15.5321
A0A4X1VKF8_S125	A0A4X1VKF8	SH2D3A	SH2 domain containing 3A OS=Sus scrofa OX=9823 GN=SH2D3A PE=4 SV=1	2.90922	1.54063	0.254926	0.37046		15.4852	15.9216	12.2907	13.0799	13.3237	12.672
A0A287BEJ3_S659	A0A287BEJ3	NIBAN2	Niban apoptosis regulator 2 OS=Sus scrofa OX=9823 GN=NIBAN2 PE=1 SV=2	2.90865	1.54035	0.420128	0.532732		15.5958	16.8058	16.1888	14.7154	17.5365	11.7174
F1RWZ2_S271	F1RWZ2	PRP4K	Serine/threonine-protein kinase PRP4 homolog OS=Sus scrofa OX=9823 GN=PRP4K PE=1 SV=4	2.90796	1.54001	0.179454	0.292692		15.4149	12.6101	15.4754	12.8303	12.9898	13.0603
F1SQG0_S460	F1SQG0	BRPF1	Bromodomain and PHD finger containing 1 OS=Sus scrofa OX=9823 GN=BRPF1 PE=4 SV=4	2.90793	1.53999	0.0558809	0.13772		14.7788	13.2978	15.0996	12.8979	13.1004	12.5579
A0A287A3A3_S561	A0A287A3A3	AKAP12	A-kinase anchoring protein 12 OS=Sus scrofa OX=9823 GN=AKAP12 PE=1 SV=2	2.9079	1.53998	0.390605	0.504963		12.6289	17.0006	17.307	15.1122	13.3156	13.8888
A0A8D1TR46_S137	A0A8D1TR46	SOX13	SRY-box transcription factor 13 OS=Sus scrofa OX=9823 GN=SOX13 PE=4 SV=1	2.89972	1.53591	0.0636562	0.14991		15.0208	13.2539	14.9578	13.1905	12.602	12.8322
A0A287ABK7_S290	A0A287ABK7	ABCC1	Multidrug resistance-associated protein 1 OS=Sus scrofa OX=9823 GN=ABCC1 PE=4 SV=2	2.89034	1.53124	0.0669887	0.154665		14.8592	15.037	14.735	12.5112	12.9996	14.5265
A0A286ZYE8_S120	A0A286ZYE8	FNBP4	Formin binding protein 4 OS=Sus scrofa OX=9823 GN=FNBP4 PE=4 SV=1	2.88861	1.53037	0.190417	0.303565		16.5578	15.9323	15.7489	15.4476	12.6691	15.5312
A0A5G2QUR8_T7	A0A5G2QUR8	ZNF316	Zinc finger protein 316 OS=Sus scrofa OX=9823 GN=ZNF316 PE=4 SV=1	2.88667	1.52941	0.174703	0.287041		15.0459	12.1333	14.6699	12.2533	12.7341	12.2735
F1RGJ6_S277	F1RGJ6	CIC	Capicua transcriptional repressor OS=Sus scrofa OX=9823 GN=CIC PE=4 SV=5	2.87738	1.52476	0.0565087	0.139025		13.3012	14.5062	15.174	12.7275	13.1263	12.5534
A0A287BL20_S1659	A0A287BL20	MAP1B	Microtubule associated protein 1B OS=Sus scrofa OX=9823 GN=MAP1B PE=1 SV=1	2.87104	1.52157	0.353276	0.468859		16.9911	16.678	16.5183	12.3207	16.6268	16.6752
A0A286ZW91_S686	A0A286ZW91	ANAPC1	Anaphase promoting complex subunit 1 OS=Sus scrofa OX=9823 GN=ANAPC1 PE=1 SV=1	2.86993	1.52101	0.0796061	0.171556		13.1152	15.0129	14.5882	12.3338	12.4999	13.3195
A0A4X1VQD7_S101	A0A4X1VQD7	ASH2L	ASH2 like, histone lysine methyltransferase complex subunit OS=Sus scrofa OX=9823 GN=ASH2L PE=1 SV=1	2.86312	1.51759	0.0650961	0.152034		15.4953	15.5393	15.0312	14.2224	12.6996	14.5911
A0A287B5N2_S273	A0A287B5N2	EPS15L1	Epidermal growth factor receptor pathway substrate 15 like 1 OS=Sus scrofa OX=9823 GN=EPS15L1 PE=1 SV=2	2.85462	1.5133	0.0603654	0.144652		14.8115	14.9057	13.144	12.8448	12.9231	12.5534
A0A287AYU6_S180	A0A287AYU6	PLEKHS1	Pleckstrin homology domain containing S1 OS=Sus scrofa OX=9823 GN=PLEKHS1 PE=4 SV=1	2.84888	1.51039	0.076191	0.167445		14.7699	12.7997	14.63	12.5545	12.6035	12.5104
F1RFN3_S215	F1RFN3	NCOR2	Nuclear receptor corepressor 2 OS=Sus scrofa OX=9823 GN=NCOR2 PE=3 SV=4	2.84875	1.51033	0.177025	0.289509		12.6846	14.8485	15.2845	13.5906	12.03	12.6661
A0A287AAD9_S321	A0A287AAD9	TJP3	Tight junction protein 3 OS=Sus scrofa OX=9823 GN=TJP3 PE=1 SV=2	2.84219	1.507	0.0735147	0.164622		14.4506	14.2661	13.3707	12.9166	11.475	13.1747
A0A287AP43_S113	A0A287AP43	USP28	Ubiquitin specific peptidase 28 OS=Sus scrofa OX=9823 GN=USP28 PE=1 SV=3	2.836	1.50386	0.164918	0.275249		12.7497	15.6672	14.1283	12.1371	12.8688	13.0277
A0A286ZWZ3_S355	A0A286ZWZ3	EIF4ENIF1	Eukaryotic translation initiation factor 4E nuclear import factor 1 OS=Sus scrofa OX=9823 GN=EIF4ENIF1 PE=1 SV=2	2.83269	1.50217	0.166902	0.277668		12.572	15.518	14.2398	12.8671	12.8603	12.0959
A0A286ZKS9_S212	A0A286ZKS9	SMARCAD1	SWI/SNF-related matrix-associated actin-dependent regulator of chromatin subfamily A containing DEAD/H box 1 OS=Sus scrofa OX=9823 GN=SMARCAD1 PE=3 SV=2	2.83257	1.50211	0.0557218	0.137649		14.563	12.8947	14.5475	12.3697	12.4355	12.6937
P14287_T60	P14287	SPP1	Osteopontin OS=Sus scrofa OX=9823 GN=SPP1 PE=1 SV=1	2.81693	1.49413	0.476994	0.58659		17.0145	17.1957	18.9532	18.3089	12.6355	17.7366
A0A5G2R550_S452	A0A5G2R550	DOCK7	Dedicator of cytokinesis 7 OS=Sus scrofa OX=9823 GN=DOCK7 PE=1 SV=2	2.81157	1.49138	0.086388	0.180839		13.7109	15.3251	15.2469	13.9516	12.5743	13.2829
F1SAJ3_T932	F1SAJ3	BCL9L	BCL9 like OS=Sus scrofa OX=9823 GN=BCL9L PE=3 SV=2	2.80967	1.4904	0.200914	0.314271		15.6149	12.7261	15.4121	12.5258	13.2944	13.4616
K9IVC9_S320	K9IVC9	FAF1	FAS-associated factor 1 OS=Sus scrofa OX=9823 GN=FAF1 PE=1 SV=1	2.80626	1.48865	0.0787552	0.170781		13.0339	15.216	14.1368	12.5644	12.7873	12.569
A0A481APG3_S79	A0A481APG3	U2AF2	Splicing factor U2AF subunit OS=Sus scrofa OX=9823 GN=U2AF2 PE=3 SV=1	2.80274	1.48684	0.105629	0.206819		13.202	14.6815	15.0347	12.826	12.0525	13.5792
A0A5G2QPC0_S895	A0A5G2QPC0	WWC1	WW and C2 domain containing 1 OS=Sus scrofa OX=9823 GN=WWC1 PE=4 SV=1	2.79704	1.4839	0.0925825	0.18996		15.2702	13.4369	14.5013	12.3414	13.7238	12.6916
F1SRW1_S912	F1SRW1	EPHA1	receptor protein-tyrosine kinase OS=Sus scrofa OX=9823 GN=EPHA1 PE=4 SV=1	2.79438	1.48253	0.10622	0.207591		13.1694	15.1861	14.8053	12.8181	13.5582	12.337
A0A287AFG3_S258	A0A287AFG3	LSP1	Lymphocyte specific protein 1 OS=Sus scrofa OX=9823 GN=LSP1 PE=4 SV=3	2.79077	1.48066	0.0581816	0.141336		15.1661	13.6144	15.0462	13.6514	12.8805	12.8529
A0A287BRY3_S278	A0A287BRY3	SH3BP2	SH3 domain binding protein 2 OS=Sus scrofa OX=9823 GN=SH3BP2 PE=4 SV=1	2.78895	1.47972	0.198443	0.311783		15.4847	15.6914	15.1282	15.471	12.2144	14.1796
F1RP77_S1624	F1RP77	MYCBP2	RCR-type E3 ubiquitin transferase OS=Sus scrofa OX=9823 GN=MYCBP2 PE=1 SV=5	2.78696	1.47869	0.416612	0.529478		12.8825	17.8576	13.5254	13.6101	12.3337	13.8856
A0A287BQ98_S1165	A0A287BQ98	NUP205	Nucleoporin 205 OS=Sus scrofa OX=9823 GN=NUP205 PE=1 SV=1	2.78645	1.47843	0.071249	0.161597		14.3628	14.5917	12.7412	12.7133	12.1332	12.4139
A0A287AIK8_T414	A0A287AIK8	CTBP2	C-terminal binding protein 2 OS=Sus scrofa OX=9823 GN=CTBP2 PE=1 SV=1	2.78426	1.47729	0.420811	0.533279		17.2055	16.6092	13.5708	13.2076	16.7244	13.0215
F1RW79_S275	F1RW79	RREB1	Ras responsive element binding protein 1 OS=Sus scrofa OX=9823 GN=RREB1 PE=4 SV=3	2.76504	1.4673	0.0748817	0.165732		14.5295	14.7935	14.165	12.7435	14.1546	12.1881
A0A287BKJ7_S442	A0A287BKJ7	FRMD6	FERM domain containing 6 OS=Sus scrofa OX=9823 GN=FRMD6 PE=4 SV=2	2.75883	1.46406	0.142743	0.248906		12.9487	15.1914	15.4474	12.8782	13.0049	13.3122
A0A287A4Q2_S1432	A0A287A4Q2	#N/A	Uncharacterized protein OS=Sus scrofa OX=9823 PE=1 SV=3	2.75527	1.4622	0.0615313	0.146534		15.8776	16.2712	15.8322	15.6118	13.8114	14.1712
A0A287BJM9_S1357	A0A287BJM9	NHSL1	NHS like 1 OS=Sus scrofa OX=9823 GN=NHSL1 PE=4 SV=2	2.75489	1.46199	0.0533386	0.13372		14.5635	15.0708	15.6019	12.7703	13.7874	14.2926
A0A287B2V7_S1103	A0A287B2V7	TASOR	Transcription activation suppressor OS=Sus scrofa OX=9823 GN=TASOR PE=3 SV=3	2.75131	1.46012	#N/A	#N/A	#N/A	12.6558	18.0573	11.7779	12.3389	12.2885	13.4832
Q8HXL3_S1256	Q8HXL3	WDR62	WD repeat-containing protein 62 OS=Sus scrofa OX=9823 GN=WDR62 PE=3 SV=1	2.72466	1.44608	0.0774594	0.169073		14.7521	14.8626	13.2476	12.9659	12.2328	13.3254
F1SCG1_S914	F1SCG1	PKN1	protein kinase C OS=Sus scrofa OX=9823 GN=PKN1 PE=1 SV=3	2.72374	1.44559	0.201989	0.315371		14.7816	12.7023	15.5694	12.8232	13.6518	12.2415
P26234_S291	P26234	VCL	Vinculin OS=Sus scrofa OX=9823 GN=VCL PE=1 SV=4	2.72287	1.44513	0.380387	0.496141		12.4839	17.1754	14.4343	13.908	12.163	13.6872
F1SJV0_S413	F1SJV0	BUD13	BUD13 homolog OS=Sus scrofa OX=9823 GN=BUD13 PE=3 SV=3	2.72259	1.44498	#N/A	#N/A	#N/A	13.1728	17.8025	12.4464	13.3955	12.9085	12.7828
A0A287B1A4_S281	A0A287B1A4	ESCO1	Establishment of sister chromatid cohesion N-acetyltransferase 1 OS=Sus scrofa OX=9823 GN=ESCO1 PE=3 SV=1	2.71706	1.44204	0.11796	0.221351		14.8101	15.004	13.085	12.4144	12.5155	13.6431
B7TJ08_S478	B7TJ08	RAD18	RING-type E3 ubiquitin transferase OS=Sus scrofa OX=9823 GN=RAD18 PE=2 SV=1	2.70284	1.43448	0.164374	0.274864		13.1197	16.0038	14.215	13.112	13.0567	12.8663
F1RGJ6_S278	F1RGJ6	CIC	Capicua transcriptional repressor OS=Sus scrofa OX=9823 GN=CIC PE=4 SV=5	2.6935	1.42948	0.057563	0.140808		13.3012	14.59	15.0903	12.903	12.7297	13.0603
A0A287AQZ4_T865	A0A287AQZ4	LCOR	Ligand dependent nuclear receptor corepressor OS=Sus scrofa OX=9823 GN=LCOR PE=4 SV=1	2.69309	1.42926	0.075339	0.166181		15.2307	15.2146	13.4955	12.9343	13.2172	13.5015
A0A5G2QG20_T210	A0A5G2QG20	NECAP1	Adaptin ear-binding coat-associated protein 1 OS=Sus scrofa OX=9823 GN=NECAP1 PE=1 SV=1	2.68916	1.42716	0.0793344	0.171319		14.9783	12.9019	14.196	12.6506	12.6891	12.455
A0A4X1WBI1_S488	A0A4X1WBI1	KRT8	Keratin, type II cytoskeletal 8 OS=Sus scrofa OX=9823 GN=KRT8 PE=1 SV=1	2.68822	1.42665	0.108307	0.209854		13.005	15.2777	14.7034	12.7862	12.7854	13.1346
A0A5G2R2J4_T57	A0A5G2R2J4	GATAD2A	GATA zinc finger domain containing 2A OS=Sus scrofa OX=9823 GN=GATAD2A PE=1 SV=1	2.68789	1.42648	0.16939	0.280815		14.7989	15.0489	14.5595	13.9955	14.4189	11.7134
A0A5G2RHG3_S81	A0A5G2RHG3	DSN1	DSN1 component of MIS12 kinetochore complex OS=Sus scrofa OX=9823 GN=DSN1 PE=4 SV=1	2.67914	1.42177	0.0726981	0.163847		15.1257	13.4235	13.4018	12.5566	12.8022	12.3269
F1S620_S295	F1S620	RBM15	RNA binding motif protein 15 OS=Sus scrofa OX=9823 GN=RBM15 PE=1 SV=3	2.67899	1.42169	0.219921	0.334978		15.3483	13.5642	15.6929	12.5358	14.8743	12.9302
F1RQM2_S64	F1RQM2	PGM3	Phosphoacetylglucosamine mutase OS=Sus scrofa OX=9823 GN=PGM3 PE=1 SV=2	2.67649	1.42034	0.0555087	0.137442		14.7098	14.5277	15.1097	12.6179	14.3187	13.1494
A0A287BFI7_S172	A0A287BFI7	ZNF385A	Zinc finger protein 385A OS=Sus scrofa OX=9823 GN=ZNF385A PE=1 SV=1	2.67629	1.42023	0.132907	0.238929		13.0945	15.6122	14.2995	13.2074	13.0098	12.5284
A0A287B5E3_S251	A0A287B5E3	MIB2	RING-type E3 ubiquitin transferase OS=Sus scrofa OX=9823 GN=MIB2 PE=4 SV=2	2.67176	1.41779	0.193825	0.307035		12.8602	15.6646	15.375	13.0711	13.5781	12.9972
A0A287BH77_S884	A0A287BH77	PLEKHA7	Pleckstrin homology domain containing A7 OS=Sus scrofa OX=9823 GN=PLEKHA7 PE=1 SV=3	2.65851	1.41062	0.395344	0.509227		14.6943	16.5583	12.8426	15.1574	11.6292	13.0767
A0A287B7A1_S675	A0A287B7A1	C4H1orf226	PID domain-containing protein OS=Sus scrofa OX=9823 GN=C4H1orf226 PE=4 SV=2	2.65667	1.40962	0.0763827	0.167615		14.606	14.6409	12.9463	12.4026	12.5145	13.0472
A0A287AGL1_S3335	A0A287AGL1	USP34	Ubiquitin specific peptidase 34 OS=Sus scrofa OX=9823 GN=USP34 PE=4 SV=1	2.6561	1.40931	0.104065	0.204725		14.7503	14.7997	15.2018	14.4586	13.8178	12.2474
I3LT94_T97	I3LT94	LZTS2	Leucine zipper putative tumor suppressor 2 OS=Sus scrofa OX=9823 GN=LZTS2 PE=3 SV=4	2.65446	1.40842	0.103299	0.203763		14.9353	13.0677	14.9308	12.8898	13.3402	12.4786
A0A287B4F5_S301	A0A287B4F5	DBN1	Drebrin 1 OS=Sus scrofa OX=9823 GN=DBN1 PE=1 SV=2	2.64728	1.40451	0.121289	0.225313		14.7667	14.7349	12.611	12.7524	12.5545	12.5922
F1SUR6_S702	F1SUR6	C2CD3	C2 domain containing 3 centriole elongation regulator OS=Sus scrofa OX=9823 GN=C2CD3 PE=4 SV=5	2.643	1.40218	0.121439	0.225385		12.8108	14.9235	14.9867	12.853	12.8466	12.8149
A0A5G2QWJ7_S559	A0A5G2QWJ7	CTTN	Cortactin OS=Sus scrofa OX=9823 GN=CTTN PE=1 SV=1	2.6403	1.4007	0.430747	0.541949		17.0927	17.3875	17.444	12.7196	17.6515	17.3511
A0A286ZW24_S588	A0A286ZW24	DMXL2	Dmx like 2 OS=Sus scrofa OX=9823 GN=DMXL2 PE=1 SV=3	2.63273	1.39656	0.0742555	0.165407		14.985	13.0623	14.0086	12.7749	12.8158	12.2756
A0A5G2R0M7_S66	A0A5G2R0M7	LIG1	DNA ligase OS=Sus scrofa OX=9823 GN=LIG1 PE=3 SV=1	2.6288	1.39441	0.37256	0.488035		13.8298	17.306	17.2142	15.684	15.3271	13.1558
Q719N1_S103	Q719N1	SPAST	Spastin OS=Sus scrofa OX=9823 GN=SPAST PE=2 SV=3	2.62095	1.39009	0.0729561	0.164064		13.8267	12.7897	14.7102	12.3793	12.1281	12.6489
A0A8W4FFF5_S241	A0A8W4FFF5	RECQL4	DNA 3'-5' helicase OS=Sus scrofa OX=9823 GN=RECQL4 PE=3 SV=1	2.62027	1.38972	0.171217	0.282958		14.7872	12.4029	14.9347	12.9561	12.472	12.5274
A0A5G2R3A1_S1321	A0A5G2R3A1	AHCTF1	AT-hook containing transcription factor 1 OS=Sus scrofa OX=9823 GN=AHCTF1 PE=1 SV=2	2.6166	1.38769	0.32121	0.439939		13.5057	16.0033	15.7606	15.5696	12.819	12.7179
A0A8W4FJZ1_S114	A0A8W4FJZ1	CEP41	Centrosomal protein 41 OS=Sus scrofa OX=9823 GN=CEP41 PE=1 SV=1	2.60922	1.38362	0.131451	0.237356		15.8276	14.1524	15.1949	14.0685	14.3568	12.5988
A0A287ARC6_S171	A0A287ARC6	RAD23A	UV excision repair protein RAD23 OS=Sus scrofa OX=9823 GN=RAD23A PE=1 SV=1	2.59676	1.37671	0.325736	0.444129		14.5322	13.3489	15.9916	15.1754	12.2892	12.2781
K7GND3_T99	K7GND3	DHX9	RNA helicase OS=Sus scrofa OX=9823 GN=DHX9 PE=1 SV=2	2.59382	1.37508	0.588788	0.686056		19.4407	18.5925	19.5499	20.3805	19.8963	13.1812
A0A5G2QLQ1_S100	A0A5G2QLQ1	DLAT	Acetyltransferase component of pyruvate dehydrogenase complex OS=Sus scrofa OX=9823 GN=DLAT PE=1 SV=1	2.59134	1.3737	0.233363	0.349426		15.3129	15.5702	12.5842	12.7554	13.5009	13.0899
A0A287A2D7_S1886	A0A287A2D7	TRIP11	Thyroid hormone receptor interactor 11 OS=Sus scrofa OX=9823 GN=TRIP11 PE=1 SV=1	2.59034	1.37314	0.0587438	0.142457		14.6972	13.5655	14.3089	13.4102	12.9998	12.0422
F1RID1_S474	F1RID1	EFL1	Elongation factor like GTPase 1 OS=Sus scrofa OX=9823 GN=EFL1 PE=1 SV=3	2.58753	1.37158	0.103013	0.203763		15.6531	14.8983	14.9215	14.2418	12.5923	14.5242
A0A8D1FZ52_T503	A0A8D1FZ52	EZH2	Histone-lysine N-methyltransferase EZH2 OS=Sus scrofa OX=9823 GN=EZH2 PE=4 SV=1	2.58253	1.36878	0.195319	0.308819		15.7303	16.0528	16.2488	12.9056	15.5258	15.4941
F1S620_S657	F1S620	RBM15	RNA binding motif protein 15 OS=Sus scrofa OX=9823 GN=RBM15 PE=1 SV=3	2.58027	1.36752	0.230587	0.34675		18.4894	15.3916	16.2581	15.8616	15.3256	14.8493
A0A287A7H6_S4	A0A287A7H6	DDX47	RNA helicase OS=Sus scrofa OX=9823 GN=DDX47 PE=3 SV=2	2.57716	1.36578	0.17037	0.282109		15.3552	15.2865	14.2105	12.3938	13.4512	14.9098
Q06A98_S191	Q06A98	SRSF2	Serine/arginine-rich splicing factor 2 OS=Sus scrofa OX=9823 GN=SRSF2 PE=2 SV=1	2.57598	1.36512	0.272745	0.388888		12.5675	16.1116	15.2899	13.4017	13.348	13.1238
A0A287AE39_S532	A0A287AE39	RNF214	Ring finger protein 214 OS=Sus scrofa OX=9823 GN=RNF214 PE=1 SV=1	2.57138	1.36254	0.230859	0.34676		15.5884	13.2252	14.9008	12.3013	14.4987	12.8266
A0A5G2QLN5_T441	A0A5G2QLN5	NDC1	Nucleoporin NDC1 OS=Sus scrofa OX=9823 GN=NDC1 PE=3 SV=2	2.57031	1.36194	#N/A	#N/A	#N/A	13.6528	13.1326	17.1275	13.1567	13.8283	12.8421
A0A287ALY8_S377	A0A287ALY8	RRM2	Ribonucleoside-diphosphate reductase subunit M2 OS=Sus scrofa OX=9823 GN=RRM2 PE=1 SV=2	2.5684	1.36087	0.076863	0.168471		14.7159	13.3095	14.9936	13.4105	12.9491	12.5769
F1RR47_S224	F1RR47	MIGA2	Mitoguardin 2 OS=Sus scrofa OX=9823 GN=MIGA2 PE=3 SV=3	2.55362	1.35254	0.0597848	0.14383		13.1732	14.9258	14.2179	12.6012	12.7082	12.95
F1RMU2_S200	F1RMU2	TAF7	Transcription initiation factor TFIID subunit 7 OS=Sus scrofa OX=9823 GN=TAF7 PE=3 SV=1	2.55265	1.35199	0.161524	0.27203		12.8666	15.2975	14.9913	13.2335	12.647	13.2188
A0A286ZYY8_S1530	A0A286ZYY8	MYBBP1A	MYB binding protein 1a OS=Sus scrofa OX=9823 GN=MYBBP1A PE=1 SV=2	2.55218	1.35173	0.0909365	0.187856		14.8354	13.3364	15.1065	12.7514	12.8777	13.594
A0A287B1L3_S574	A0A287B1L3	PPP1R13L	Protein phosphatase 1 regulatory subunit 13 like OS=Sus scrofa OX=9823 GN=PPP1R13L PE=4 SV=3	2.54993	1.35046	0.245709	0.360527		12.426	15.5113	14.9935	12.8117	13.4986	12.5691
A0A287A174_S773	A0A287A174	BICC1	BicC family RNA binding protein 1 OS=Sus scrofa OX=9823 GN=BICC1 PE=3 SV=2	2.54523	1.34779	0.127028	0.232		15.0182	14.9911	12.9157	12.9664	12.8129	13.1022
F1RN47_S234	F1RN47	PJA2	RING-type E3 ubiquitin transferase OS=Sus scrofa OX=9823 GN=PJA2 PE=4 SV=4	2.54436	1.34731	0.0861268	0.180649		14.9256	14.8171	14.569	12.4729	13.3069	14.49
F1RFH0_T290	F1RFH0	GAS2L1	Growth arrest specific 2 like 1 OS=Sus scrofa OX=9823 GN=GAS2L1 PE=3 SV=2	2.52652	1.33715	0.0947886	0.193084		15.1409	14.2114	15.5209	14.569	13.1207	13.172
A0A5G2RFE6_S269	A0A5G2RFE6	ZC3H4	Zinc finger CCCH-type containing 4 OS=Sus scrofa OX=9823 GN=ZC3H4 PE=1 SV=1	2.52132	1.33418	0.0806459	0.172918		13.1525	14.8736	14.2942	13.2795	12.6858	12.3524
F1S540_S558	F1S540	ARHGAP29	Rho GTPase-activating protein 29 OS=Sus scrofa OX=9823 GN=ARHGAP29 PE=4 SV=3	2.51128	1.32842	0.0826917	0.175247		14.5139	14.4294	12.8278	12.8549	12.6784	12.2525
F1S4R6_S520	F1S4R6	PDZD8	PDZ domain containing 8 OS=Sus scrofa OX=9823 GN=PDZD8 PE=1 SV=1	2.50675	1.32582	0.0749693	0.165732		14.9192	13.4761	15.1074	13.5442	13.1409	12.8401
A0A286ZLL9_S577	A0A286ZLL9	SYNPO	Synaptopodin OS=Sus scrofa OX=9823 GN=SYNPO PE=3 SV=3	2.50591	1.32534	0.36311	0.478423		15.4847	13.2628	15.6724	15.5191	12.1457	12.7791
A0A5G2R0L8_S952	A0A5G2R0L8	ESYT1	Extended synaptotagmin 1 OS=Sus scrofa OX=9823 GN=ESYT1 PE=1 SV=2	2.50339	1.32388	0.321568	0.440287		16.3159	16.3944	16.6273	16.0354	12.804	16.5265
P26234_T605	P26234	VCL	Vinculin OS=Sus scrofa OX=9823 GN=VCL PE=1 SV=4	2.50277	1.32352	0.101925	0.202464		13.8435	14.9714	14.3561	14.0738	12.2543	12.8724
A0A286ZWA4_S779	A0A286ZWA4	MINK1	non-specific serine/threonine protein kinase OS=Sus scrofa OX=9823 GN=MINK1 PE=1 SV=3	2.50254	1.32339	0.123356	0.227746		13.3645	15.6352	14.094	12.806	13.1406	13.177
A0A286ZMT9_S175	A0A286ZMT9	BCLAF1	BCL2 associated transcription factor 1 OS=Sus scrofa OX=9823 GN=BCLAF1 PE=1 SV=1	2.49864	1.32114	0.403769	0.518031		15.3593	17.2967	15.7075	16.9431	14.9563	12.5006
A0A4X1VTS5_S48	A0A4X1VTS5	RALBP1	RalA binding protein 1 OS=Sus scrofa OX=9823 GN=RALBP1 PE=4 SV=1	2.49529	1.31921	0.37775	0.493918		15.8777	13.3999	16.0835	12.6702	15.8245	12.9088
A0A287BDL6_S284	A0A287BDL6	TPM3	Tropomyosin 3 OS=Sus scrofa OX=9823 GN=TPM3 PE=1 SV=2	2.49502	1.31905	0.0671437	0.154938		13.3311	14.4121	13.8633	12.9717	11.6962	12.9815
A0A287A913_S89	A0A287A913	KMT2C	[histone H3]-lysine(4) N-methyltransferase OS=Sus scrofa OX=9823 GN=KMT2C PE=4 SV=3	2.49404	1.31849	0.0678218	0.155909		13.2677	15.0289	14.0916	12.8103	12.551	13.0715
Q29277_S101	Q29277	PPP1R1B	Protein phosphatase 1 regulatory subunit 1B (Fragment) OS=Sus scrofa OX=9823 GN=PPP1R1B PE=2 SV=1	2.4931	1.31794	0.131445	0.237356		15.8321	15.2846	15.2391	12.8015	14.6777	14.9228
A0A286ZW92_S170	A0A286ZW92	ZNF250	Zinc finger protein 250 OS=Sus scrofa OX=9823 GN=ZNF250 PE=4 SV=3	2.49236	1.31751	0.104356	0.204989		12.9355	14.8676	14.7496	12.7834	12.8116	13.0051
A0A287B642_S220	A0A287B642	TOR1AIP1	Torsin-1A-interacting protein 1 OS=Sus scrofa OX=9823 GN=TOR1AIP1 PE=1 SV=1	2.48798	1.31498	0.349045	0.465117		15.4758	15.3836	15.1772	16.504	12.7047	12.8829
A0A5G2QF58_S471	A0A5G2QF58	IRAK3	Interleukin 1 receptor associated kinase 3 OS=Sus scrofa OX=9823 GN=IRAK3 PE=3 SV=2	2.487	1.31441	0.501706	0.610487		16.9998	16.5893	12.534	12.6435	16.1574	13.379
F1SJ69_S1090	F1SJ69	SIN3A	Paired amphipathic helix protein Sin3a OS=Sus scrofa OX=9823 GN=SIN3A PE=1 SV=3	2.48239	1.31173	0.150396	0.258109		15.5261	15.9721	15.0356	13.9089	13.1813	15.5084
P02543_S201	P02543	VIM	Vimentin OS=Sus scrofa OX=9823 GN=VIM PE=1 SV=2	2.47486	1.30735	0.0744055	0.165565		13.7796	14.52	14.6155	12.2065	12.933	13.8535
F1RX99_S238	F1RX99	TPD52	Tumor protein D52 OS=Sus scrofa OX=9823 GN=TPD52 PE=1 SV=5	2.47373	1.30669	0.181326	0.294273		14.7562	15.2247	14.9343	15.2035	12.5359	13.2557
A0A480MDM3_S316	A0A480MDM3	AATF	Apoptosis antagonizing transcription factor OS=Sus scrofa OX=9823 GN=AATF PE=3 SV=1	2.47162	1.30546	0.0804551	0.17276		14.4091	14.1306	14.9091	14.1063	12.3375	13.0886
F1RQR2_S543	F1RQR2	MEN1	Menin OS=Sus scrofa OX=9823 GN=MEN1 PE=4 SV=4	2.47128	1.30526	0.138274	0.244294		15.1801	12.8431	14.4388	12.8364	12.5905	13.1193
F1RM63_S138	F1RM63	LIN37	Lin-37 DREAM MuvB core complex component OS=Sus scrofa OX=9823 GN=LIN37 PE=4 SV=3	2.46748	1.30304	0.248637	0.363805		13.0738	15.3448	15.353	12.4874	14.4579	12.9173
A0A5G2QTY6_S28	A0A5G2QTY6	PAICS	PurE domain-containing protein OS=Sus scrofa OX=9823 GN=PAICS PE=1 SV=1	2.46102	1.29926	0.0812025	0.173483		13.9591	14.0468	13.8989	11.6071	12.8996	13.5003
Q3ZD69_S392	Q3ZD69	LMNA	Prelamin-A/C OS=Sus scrofa OX=9823 GN=LMNA PE=3 SV=1	2.45032	1.29297	0.350854	0.466667		15.3642	12.821	16.0641	12.6872	12.7704	14.9128
A0A287BL20_S995	A0A287BL20	MAP1B	Microtubule associated protein 1B OS=Sus scrofa OX=9823 GN=MAP1B PE=1 SV=1	2.44826	1.29176	0.108775	0.210355		15.4509	16.0656	16.1005	15.4354	13.4453	14.861
A0A286ZKJ8_S451	A0A286ZKJ8	KNL1	Kinetochore scaffold 1 OS=Sus scrofa OX=9823 GN=KNL1 PE=4 SV=2	2.44589	1.29036	0.171489	0.283247		14.2182	13.0203	15.5631	12.5073	13.0671	13.3561
A0A287BF71_S1458	A0A287BF71	TJP1	Tight junction protein 1 OS=Sus scrofa OX=9823 GN=TJP1 PE=1 SV=2	2.44438	1.28947	0.204575	0.318587		14.8425	14.4522	14.6092	12.3325	12.6817	15.0212
A0A286ZKS9_S213	A0A286ZKS9	SMARCAD1	SWI/SNF-related matrix-associated actin-dependent regulator of chromatin subfamily A containing DEAD/H box 1 OS=Sus scrofa OX=9823 GN=SMARCAD1 PE=3 SV=2	2.4389	1.28623	0.093442	0.190783		14.563	13.0539	14.5475	12.7903	13.2877	12.2277
A0A286ZIN2_S353	A0A286ZIN2	PATJ	PATJ crumbs cell polarity complex component OS=Sus scrofa OX=9823 GN=PATJ PE=4 SV=2	2.43579	1.28439	0.0781821	0.17013		12.9	14.2226	14.6541	12.3803	12.8537	12.6896
F1SCG1_S918	F1SCG1	PKN1	protein kinase C OS=Sus scrofa OX=9823 GN=PKN1 PE=1 SV=3	2.43073	1.28139	0.0750262	0.165732		15.9943	15.7729	17.2718	15.5274	15.0484	14.619
F1SEG8_S1231	F1SEG8	PLEKHG2	Pleckstrin homology and RhoGEF domain containing G2 OS=Sus scrofa OX=9823 GN=PLEKHG2 PE=4 SV=4	2.42716	1.27927	0.074438	0.165565		14.7493	12.95	14.2068	12.7227	12.6549	12.6908
A0A8D0THA5_S102	A0A8D0THA5	GPATCH2L	G-patch domain containing 2 like OS=Sus scrofa OX=9823 GN=GPATCH2L PE=4 SV=1	2.42407	1.27743	0.108885	0.210374		12.9531	14.3866	15.0277	13.0079	12.6673	12.8599
A0A286ZWF3_S239	A0A286ZWF3	APLF	Aprataxin and PNKP like factor OS=Sus scrofa OX=9823 GN=APLF PE=4 SV=2	2.42206	1.27623	0.211023	0.324574		14.8513	13.0966	15.4167	13.8895	13.4274	12.2191
F1S1X9_S218	F1S1X9	TXNL1	Thioredoxin like 1 OS=Sus scrofa OX=9823 GN=TXNL1 PE=1 SV=2	2.41579	1.2725	0.314045	0.432191		15.6109	13.3387	15.0461	14.6373	13.8235	11.7174
F1SPF3_S21	F1SPF3	MCM2	DNA replication licensing factor MCM2 OS=Sus scrofa OX=9823 GN=MCM2 PE=1 SV=2	2.41256	1.27057	0.196991	0.310425		12.644	15.4659	14.2813	12.7222	12.8642	12.993
A0A287AZ33_S1118	A0A287AZ33	WIZ	WIZ zinc finger OS=Sus scrofa OX=9823 GN=WIZ PE=4 SV=2	2.40282	1.26473	0.0997184	0.199202		13.2952	14.8268	15.1533	13.4628	12.9832	13.0351
A0A5G2R7G4_S726	A0A5G2R7G4	DDHD1	DDHD domain containing 1 OS=Sus scrofa OX=9823 GN=DDHD1 PE=4 SV=1	2.40111	1.2637	0.0818394	0.174305		14.7957	14.0804	13.2102	13.1242	12.9965	12.1745
F1RGN8_T96	F1RGN8	SMTNL2	Smoothelin like 2 OS=Sus scrofa OX=9823 GN=SMTNL2 PE=1 SV=1	2.39713	1.26131	0.322544	0.441481		16.2933	16.1852	16.1688	16.283	15.8475	12.7328
A0A287AGL1_S3334	A0A287AGL1	USP34	Ubiquitin specific peptidase 34 OS=Sus scrofa OX=9823 GN=USP34 PE=4 SV=1	2.39664	1.26101	0.078167	0.17013		14.7503	14.7997	15.2018	14.4586	13.8178	12.6923
P23220_S1219	P23220	ATP2B1	Plasma membrane calcium-transporting ATPase 1 OS=Sus scrofa OX=9823 GN=ATP2B1 PE=2 SV=1	2.39664	1.26101	0.0999802	0.199617		14.468	13.783	14.5155	11.9859	13.1546	13.8431
I3LCC2_T890	I3LCC2	MARS1	Methionine--tRNA ligase, cytoplasmic OS=Sus scrofa OX=9823 GN=MARS1 PE=1 SV=2	2.39342	1.25907	0.32518	0.443798		16.4806	13.497	15.5621	13.4011	15.2985	13.0629
A0A286ZI01_S851	A0A286ZI01	ATXN2	Ataxin 2 OS=Sus scrofa OX=9823 GN=ATXN2 PE=1 SV=2	2.39185	1.25813	0.241995	0.356931		16.0858	16.1185	15.7379	15.9329	12.9428	15.2921
A0A287B6Z0_S402	A0A287B6Z0	CENPT	Centromere protein T OS=Sus scrofa OX=9823 GN=CENPT PE=3 SV=1	2.39166	1.25801	0.191202	0.304015		14.8266	15.6092	15.2245	13.4788	12.9409	15.4665
A0A4X1V374_S10	A0A4X1V374	ATXN7L1	Ataxin 7 like 1 OS=Sus scrofa OX=9823 GN=ATXN7L1 PE=4 SV=1	2.39042	1.25727	0.0573053	0.140496		14.4573	14.0565	13.8375	12.0243	13.5134	13.0418
F1RSY9_S49	F1RSY9	CDC40	Cell division cycle 40 OS=Sus scrofa OX=9823 GN=CDC40 PE=4 SV=1	2.38308	1.25283	0.0710765	0.161292		13.1267	14.6377	14.5796	13.1158	12.6422	12.8274
Q767M0_S301	Q767M0	PPP1R18	Phostensin OS=Sus scrofa OX=9823 GN=PPP1R18 PE=3 SV=1	2.38126	1.25173	0.213928	0.327879		14.8716	14.8551	12.5633	13.117	12.1275	13.2903
A0A287ALE7_T355	A0A287ALE7	MISP	Mitotic interactor and substrate of PLK1 OS=Sus scrofa OX=9823 GN=MISP PE=1 SV=1	2.38104	1.25159	#N/A	#N/A	#N/A	16.2879	13.4251	13.0126	13.8547	12.4285	12.6876
A0A4X1V0Q0_S1391	A0A4X1V0Q0	ZNF106	Zinc finger protein 106 OS=Sus scrofa OX=9823 GN=ZNF106 PE=4 SV=1	2.38	1.25096	0.234009	0.349775		14.1579	14.3909	15.3079	11.8936	13.4773	14.733
A0A286ZUF4_S539	A0A286ZUF4	CPEB2	Cytoplasmic polyadenylation element binding protein 2 OS=Sus scrofa OX=9823 GN=CPEB2 PE=3 SV=3	2.37957	1.2507	0.0500715	0.128794		14.3027	12.9797	14.132	12.3234	12.8966	12.4423
F1RMN3_T540	F1RMN3	PPP6R1	Protein phosphatase 6 regulatory subunit 1 OS=Sus scrofa OX=9823 GN=PPP6R1 PE=1 SV=5	2.37797	1.24973	0.315693	0.433924		15.113	15.0207	12.9578	12.2852	12.2765	14.7806
A0A4X1UUE1_S44	A0A4X1UUE1	LAT2	Linker for activation of T-cells family member 2 OS=Sus scrofa OX=9823 GN=LAT2 PE=4 SV=1	2.37668	1.24895	0.0822413	0.17466		13.3037	14.2646	14.8475	12.5417	12.6392	13.488
F1SEG8_T1227	F1SEG8	PLEKHG2	Pleckstrin homology and RhoGEF domain containing G2 OS=Sus scrofa OX=9823 GN=PLEKHG2 PE=4 SV=4	2.37614	1.24862	0.105839	0.207134		14.7493	12.9107	14.2068	12.2366	12.797	13.0874
A0A286ZZU1_S640	A0A286ZZU1	TP53BP1	Tumor protein p53 binding protein 1 OS=Sus scrofa OX=9823 GN=TP53BP1 PE=1 SV=2	2.37577	1.2484	0.0920986	0.189265		12.928	14.458	14.63	12.8374	12.997	12.4365
A0A287BMJ5_S391	A0A287BMJ5	SUV39H1	Histone-lysine N-methyltransferase OS=Sus scrofa OX=9823 GN=SUV39H1 PE=3 SV=1	2.37423	1.24746	0.118893	0.222746		14.5266	12.6559	14.1498	12.0578	12.5526	12.9795
K7GNC8_S734	K7GNC8	RBM10	RNA binding motif protein 10 OS=Sus scrofa OX=9823 GN=RBM10 PE=1 SV=3	2.36709	1.24312	0.175929	0.288496		12.6845	14.463	15.1233	13.033	12.4342	13.0742
[truncated: 2,450 more rows]
