# Supplementary material for: PPP2R5B regulates ANPEP expression and TGEV entry via dephosphorylation of HSF1 at Ser304/Ser308
Source: J Virol. 2026 Jun 11;100(7):e00166-26. doi: 10.1128/jvi.00166-26 (PMC13387003; doi:10.1128/jvi.00166-26)
Supplement: Table S2 — Primer list. [file jvi.00166-26-s0003.xlsx]

## Sheet: Sheet1
Supplementary table 2. Primer pairs and sgRNAs targeting sequences used in this study.
Name	Sequence	Notes
PPP2R5B-sgRNA	CCCGACAAGGTGGACGGCTT	for construction of lentivirus sgRNA expression vectors
PPP2R5B-sgR top	caccGCCCGACAAGGTGGACGGCTT
PPP2R5B-sgR bottom	aaacAAGCCGTCCACCTTGTCGGGC
HSF1-sgRNA1	ACACGGACGCGCTTATCTGC
HSF1-sgR1 top	caccGACACGGACGCGCTTATCTGC
HSF1-sgR1 bottom	aaacGCAGATAAGCGCGTCCGTGTC
HSF1-sgRNA2	CCGACGTGCAGCTGATGAAG
HSF1-sgR2 top	caccGCCGACGTGCAGCTGATGAAG
HSF1-sgR2 bottom	aaacCTTCATCAGCTGCACGTCGGC
β-actin-qPCR-F	CGGGACCTGACCGACTACCT	for real-time quantitative PCR assay
β-actin-qPCR-R	GGCCGTGATCTCCTTCTGC
TGEV-N-qPCR-F	ACGCTTGGTAGTCGTGGTG
TGEV-N-qPCR-R	TTGGCAACGAGGTCAGTGTC
ANPEP-qPCR-F	CCTCAGCGTTCGACTACCTC
ANPEP-qPCR-R	TCAGCAAGACCCAATCGTCC
PPP2R5B-qPCR-F	GTCCTGATTCCCCTGCACTC
PPP2R5B-qPCR-R	GAGGGCTCGATGACATCCAG
HSF1-qPCR-F	GCGGCAGCTCAACATGTATG
HSF1-qPCR-R	CTTCCCCTTCATCAGCTGCA
ChIP1-qPCR-F	CCCGTCATCGTGGTGCCTCG
ChIP1-qPCR-R	TTAGGGCCGCACCTGTGGCA
ChIP2-qPCR-F	GGCATCTTGAGATCGGAGGG
ChIP2-qPCR-R	TGGGTGGTTGCTTGTTGTCT
ChIP3-qPCR-F	AGACAACAAGCAACCACCCA
ChIP3-qPCR-R	CCTTAACCCACAGAGCGAGG
PPP2R5B-CDS-F	ATGGAGACGAAGCTGCCCCCTG	for construction of lentivirus overexpression vector
PPP2R5B-CDS-R	GCTCTGACCTCCACTGGTGGCC
HSF1-CDS-F	ATGGATCTGCCCGTGGGCCCGG
HSF1-CDS-R	GGAGACAGTGGGGTCCTTGGCT
