# Supplementary material for: PPP2R5B regulates ANPEP expression and TGEV entry via dephosphorylation of HSF1 at Ser304/Ser308
Source: J Virol. 2026 Jun 11;100(7):e00166-26. doi: 10.1128/jvi.00166-26 (PMC13387003; doi:10.1128/jvi.00166-26)
Supplement: Table S3 — Predicted transcription factors binding to the ANPEP promoter region. [file jvi.00166-26-s0004.xlsx]

## Sheet: Sheet1
Supplementary table 3.Predicted transcription factors binding to the ANPEP promoter region.
TF	Source	Query	Start	Stop	Strand	Score	Pvalue	Qvalue	Mached Sequence
Sp1	HOCOMOCO	Example	1911	1934	+	22.7984	1.17e-08	4e-05	GGCGGGGCTGCGGGCGGGCAGGGG
KLF1	hTFtarget	Example	1800	1814	-	19.5	3.32e-08	0.000125	CCAGGGCCCCGCCCC
SP1	hTFtarget	Example	1798	1819	+	21.1364	3.99e-08	7.23e-05	TAGGGGCGGGGCCCTGGGGAAG
KLF12	CISBP	Example	1908	1922	-	20.2449	4.42e-08	0.000166	CGCAGCCCCGCCCCG
ZNF823	CISBP	Example	617	631	-	18.8073	4.78e-08	0.00018	TCCTTCTCTCCCTCC
KLF1	hTFtarget	Example	1909	1922	+	19.7424	5.16e-08	0.0002	GGGGCGGGGCTGCG
KLF1	hTFtarget	Example	1909	1923	-	18.9592	7.33e-08	0.000138	CCGCAGCCCCGCCCC
KLF12	HOCOMOCO	Example	1908	1918	+	20.0303	7.65e-08	0.000292	CGGGGCGGGGC
KLF7	CISBP	Example	1800	1810	-	18.5	7.65e-08	0.000292	GGCCCCGCCCC
ZNF320	JASPAR	Example	1802	1828	+	20.2921	8.48e-08	0.000311	GGCGGGGCCCTGGGGAAGGGGGTGCGG
Klf15	HOCOMOCO	Example	1909	1927	+	20.1061	9.06e-08	0.000339	GGGGCGGGGCTGCGGGCGG
KLF15	hTFtarget	Example	1909	1927	+	20.1061	9.06e-08	0.000339	GGGGCGGGGCTGCGGGCGG
ZNF320	CISBP	Example	1805	1825	-	19.9286	1.07e-07	0.000394	CACCCCCTTCCCCAGGGCCCC
KLF12	CISBP	Example	1799	1813	-	19.3878	1.1e-07	0.000206	CAGGGCCCCGCCCCT
ZNF487	CISBP	Example	1559	1587	-	15.6	1.3e-07	0.000506	CAAAAACAAGGACAACAACAACAAAAACT
Sp3	HOCOMOCO	Example	1904	1923	+	18.7982	1.36e-07	0.000491	CAGTCGGGGCGGGGCTGCGG
SP3	hTFtarget	Example	1904	1923	+	18.7982	1.36e-07	0.000491	CAGTCGGGGCGGGGCTGCGG
Sp4	CISBP	Example	1798	1810	-	17.2018	1.42e-07	0.000546	GGCCCCGCCCCTA
Pparg	HOCOMOCO	Example	1728	1744	-	17.9091	1.5e-07	0.000573	ATCTGGGGCAAGGGGAA
KLF1	hTFtarget	Example	1800	1813	+	18.8939	1.52e-07	0.000294	GGGGCGGGGCCCTG
KLF15	hTFtarget	Example	1908	1918	-	18.9615	1.53e-07	0.000516	GCCCCGCCCCG
ZNF805	CISBP	Example	1259	1276	-	18.8624	1.68e-07	0.000631	CACATCCCTTGGCTTGTG
KLF12	HOCOMOCO	Example	1799	1809	+	19.8939	1.7e-07	0.000324	AGGGGCGGGGC
RBAK	CISBP	Example	620	634	-	16.8829	1.7e-07	0.00063	GCTTCCTTCTCTCCC
KLF15	hTFtarget	Example	1909	1923	-	18.7551	1.85e-07	0.000695	CCGCAGCCCCGCCCC
Klf7	TRANSFAC	Example	1797	1812	-	18.25	1.86e-07	0.000712	AGGGCCCCGCCCCTAC
ZNF780A	CISBP	Example	490	513	-	18.602	1.92e-07	0.000719	CCTGGGTTCCTGCCTGTCCACCTT
Six1	CISBP	Example	1958	1969	-	16.422	2.05e-07	0.000816	GTAACCTGACCC
ZNF320	CISBP	Example	1803	1826	-	18.8878	2.21e-07	0.00081	GCACCCCCTTCCCCAGGGCCCCGC
ZNF543	CISBP	Example	1800	1811	-	18.3945	2.28e-07	0.000813	GGGCCCCGCCCC
ZNF76	hTFtarget	Example	1877	1898	+	18.813	2.32e-07	0.000878	GGGGCCTCCAGGGAGTGGAGGT
ZNF180	CISBP	Example	1914	1934	-	18.6972	2.63e-07	0.000902	CCCCTGCCCGCCCGCAGCCCC
KLF6	hTFtarget	Example	1906	1924	+	17.803	2.65e-07	0.000854	GTCGGGGCGGGGCTGCGGG
Sp1	TRANSFAC	Example	1798	1810	+	17.5395	2.65e-07	0.00098	TAGGGGCGGGGCC
Klf3	HOCOMOCO	Example	1904	1922	+	18.3636	2.65e-07	0.001	CAGTCGGGGCGGGGCTGCG
Sp1	HOCOMOCO	Example	1899	1922	+	18.2339	2.83e-07	0.000485	GGGGTCAGTCGGGGCGGGGCTGCG
KLF15	hTFtarget	Example	1799	1809	-	18.1538	3.23e-07	0.000545	GCCCCGCCCCT
Sp1	TRANSFAC	Example	585	598	+	17.2771	3.37e-07	0.00126	GGCTGGAGGAGGGG
SP1	hTFtarget	Example	1799	1809	-	17.8077	3.39e-07	0.0013	GCCCCGCCCCT
Sp1	TRANSFAC	Example	1800	1809	+	17.9737	3.39e-07	0.000647	GGGGCGGGGC
Sp1	TRANSFAC	Example	1909	1918	+	17.9737	3.39e-07	0.000647	GGGGCGGGGC
KLF5	hTFtarget	Example	1800	1809	-	17	3.39e-07	0.000649	GCCCCGCCCC
KLF5	hTFtarget	Example	1909	1918	-	17	3.39e-07	0.000649	GCCCCGCCCC
ZNF45	CISBP	Example	1683	1693	+	18.3469	3.73e-07	0.00144	CATCTCCAGGG
KLF14	CISBP	Example	1797	1810	-	17.9592	3.75e-07	0.00142	GGCCCCGCCCCTAC
PPARG	hTFtarget	Example	1728	1744	-	17.2273	4.18e-07	0.00159	ATCTGGGGCAAGGGGAA
KLF6	hTFtarget	Example	1797	1815	+	17.2727	4.46e-07	0.000854	GTAGGGGCGGGGCCCTGGG
Six4	HOCOMOCO	Example	1957	1970	-	14.3099	4.65e-07	0.00181	AGTAACCTGACCCC
Sp5	HOCOMOCO	Example	1814	1837	+	17.6364	5.1e-07	0.0017	GGGAAGGGGGTGCGGTAGCAGGAG
KLF7	CISBP	Example	1909	1919	-	17.0612	5.25e-07	0.001	AGCCCCGCCCC
ZNF85	CISBP	Example	642	659	+	17.1743	5.42e-07	0.0021	AAGCTGCTGGGATCTCGC
Sp3	HOCOMOCO	Example	1795	1814	+	17.3119	5.43e-07	0.00098	GTGTAGGGGCGGGGCCCTGG
SP3	hTFtarget	Example	1795	1814	+	17.3119	5.43e-07	0.00098	GTGTAGGGGCGGGGCCCTGG
SP2	hTFtarget	Example	1795	1809	-	17.5345	5.58e-07	0.00212	GCCCCGCCCCTACAC
Zfp281	CISBP	Example	584	598	-	17.8776	5.63e-07	0.00211	CCCCTCCTCCAGCCT
ZNF490	CISBP	Example	1534	1548	-	17.0714	5.98e-07	0.00232	GTATGCTGCTTTCAG
ATF6	hTFtarget	Example	81	91	-	17.7857	6.59e-07	0.00257	ACCACGATGAC
KLF2	CISBP	Example	1800	1810	-	15.8673	6.59e-07	0.00241	GGCCCCGCCCC
Sp1	TRANSFAC	Example	1907	1919	+	16.7105	6.6e-07	0.00122	TCGGGGCGGGGCT
KLF15	hTFtarget	Example	1800	1814	-	17.3367	6.82e-07	0.00128	CCAGGGCCCCGCCCC
KLF10	CISBP	Example	1795	1809	-	17.2245	7.06e-07	0.00264	GCCCCGCCCCTACAC
ZNF189	CISBP	Example	1840	1857	+	17	7.06e-07	0.00269	CTGGAACGGAAGAGCCAC
Zbtb17	HOCOMOCO	Example	1914	1932	+	17.2449	7.08e-07	0.00259	GGGGCTGCGGGCGGGCAGG
Sp2	HOCOMOCO	Example	1903	1924	+	17.1382	7.27e-07	0.00188	TCAGTCGGGGCGGGGCTGCGGG
SP2	hTFtarget	Example	1903	1924	+	17.1382	7.27e-07	0.00189	TCAGTCGGGGCGGGGCTGCGGG
Olig2	HOCOMOCO	Example	1594	1611	+	15.9545	7.78e-07	0.00296	CCTGCTGCTTCTCTGCCT
OLIG2	HOCOMOCO	Example	1594	1611	+	15.9545	7.78e-07	0.00296	CCTGCTGCTTCTCTGCCT
ZNF287	CISBP	Example	306	338	-	16.2478	7.9e-07	0.00303	AGTGAGTTTTTTTCGTTTGATTGTTTTGCTTTT
HSF1	JASPAR	Example	1959	1969	-	15.007	8.19e-07	0.00326	GTAACCTGACC
ZNF30	CISBP	Example	1909	1923	-	15.3853	8.34e-07	0.00295	CCGCAGCCCCGCCCC
ZNF281	hTFtarget	Example	585	599	+	17.303	8.44e-07	0.00318	GGCTGGAGGAGGGGT
EGR2	hTFtarget	Example	1885	1902	+	16.7339	8.5e-07	0.00318	CAGGGAGTGGAGGTGGGG
KLF5	hTFtarget	Example	1909	1922	+	16.7121	8.79e-07	0.00334	GGGGCGGGGCTGCG
ZNF667	JASPAR	Example	722	733	+	16.6596	9.05e-07	0.00359	TTAAGAGCACAG
Trp53	CISBP	Example	820	837	-	17.3061	9.43e-07	0.00373	GCTTGTTGTCTGACTTGT
ZNF774	CISBP	Example	617	634	-	16.3964	9.48e-07	0.00352	GCTTCCTTCTCTCCCTCC
NR1D2	CISBP	Example	1364	1383	-	16.9697	9.51e-07	0.00371	ATTGGGTGTCACTAGGTTAT
Znf281	HOCOMOCO	Example	1888	1902	+	16.1061	9.7e-07	0.00222	GGAGTGGAGGTGGGG
Sp5	HOCOMOCO	Example	1911	1934	+	16.7121	9.87e-07	0.0017	GGCGGGGCTGCGGGCGGGCAGGGG
PPARA	hTFtarget	Example	1728	1744	-	16.2836	9.97e-07	0.00382	ATCTGGGGCAAGGGGAA
Klf3	HOCOMOCO	Example	1795	1813	+	16.803	1.06e-06	0.002	GTGTAGGGGCGGGGCCCTG
KLF15	hTFtarget	Example	1798	1809	-	17.1531	1.08e-06	0.00413	GCCCCGCCCCTA
ZNF281	hTFtarget	Example	1763	1774	+	16.8776	1.08e-06	0.00409	GCCCCTCCGCCA
SCRT1	CISBP	Example	286	297	+	17.2857	1.09e-06	0.00425	ATGCCACAGGTG
Sp2	HOCOMOCO	Example	1794	1815	+	16.561	1.1e-06	0.00188	TGTGTAGGGGCGGGGCCCTGGG
SP2	hTFtarget	Example	1794	1815	+	16.561	1.1e-06	0.00189	TGTGTAGGGGCGGGGCCCTGGG
GLIS1	CISBP	Example	957	971	+	16.5306	1.12e-06	0.00424	ACAATGTGGGGGGCA
ZNF320	HOCOMOCO	Example	1803	1822	+	16.4091	1.12e-06	0.00418	GCGGGGCCCTGGGGAAGGGG
MAZ	hTFtarget	Example	1813	1834	+	16.4789	1.14e-06	0.00222	GGGGAAGGGGGTGCGGTAGCAG
ZNF304	CISBP	Example	1895	1918	-	16.5596	1.15e-06	0.00402	GCCCCGCCCCGACTGACCCCACCT
ZNF567	CISBP	Example	1546	1575	+	16.371	1.16e-06	0.0045	TACCTCTGGCTCCAGTTTTTGTTGTTGTTG
NHLH2	JASPAR	Example	286	303	+	16.4898	1.17e-06	0.00375	ATGCCACAGGTGCGGCCC
NHLH2	CISBP	Example	286	303	+	16.5102	1.18e-06	0.00383	ATGCCACAGGTGCGGCCC
Znf281	HOCOMOCO	Example	584	598	+	15.6364	1.19e-06	0.00222	AGGCTGGAGGAGGGG
MAZ	hTFtarget	Example	1908	1929	+	16.3662	1.23e-06	0.00222	CGGGGCGGGGCTGCGGGCGGGC
ZNF768	HOCOMOCO	Example	1490	1509	+	15.6364	1.25e-06	0.0048	GATGCTCAGAGAAGAGGAGT
Zfp281	CISBP	Example	1888	1902	-	16.5408	1.28e-06	0.0024	CCCCACCTCCACTCC
Sp4	CISBP	Example	1907	1919	-	15.7798	1.31e-06	0.00251	AGCCCCGCCCCGA
Rora	HOCOMOCO	Example	1732	1744	-	14.5253	1.31e-06	0.00503	ATCTGGGGCAAGG
RORA	hTFtarget	Example	1732	1744	-	14.5253	1.31e-06	0.00508	ATCTGGGGCAAGG
ZNF444	CISBP	Example	1812	1827	-	13.551	1.36e-06	0.00508	CGCACCCCCTTCCCCA
ZNF189	CISBP	Example	1840	1851	-	15.449	1.37e-06	0.00523	CTTCCGTTCCAG
ZNF132	CISBP	Example	617	631	-	16.561	1.38e-06	0.00517	TCCTTCTCTCCCTCC
Sp1	TRANSFAC	Example	1795	1808	+	15.8614	1.38e-06	0.00258	GTGTAGGGGCGGGG
Zfp281	TRANSFAC	Example	588	598	+	16.5758	1.41e-06	0.005	TGGAGGAGGGG
ZNF331	JASPAR	Example	532	545	+	16.4404	1.42e-06	0.00546	CCTTGCTGAGCCTT
ZNF547	HOCOMOCO	Example	235	254	-	16.1927	1.46e-06	0.00564	AGCTACAGCTGCCGGCATAC
NHLH1	hTFtarget	Example	286	303	+	16.0714	1.47e-06	0.00419	ATGCCACAGGTGCGGCCC
SP1	hTFtarget	Example	1908	1918	-	16.4038	1.48e-06	0.00284	GCCCCGCCCCG
ZNF281	hTFtarget	Example	1763	1774	+	15.7	1.5e-06	0.00424	GCCCCTCCGCCA
KLF7	JASPAR	Example	1800	1808	+	16.5618	1.5e-06	0.00284	GGGGCGGGG
KLF7	JASPAR	Example	1909	1917	+	16.5618	1.5e-06	0.00284	GGGGCGGGG
KLF10	JASPAR	Example	1800	1808	+	17.8764	1.5e-06	0.00286	GGGGCGGGG
KLF10	JASPAR	Example	1909	1917	+	17.8764	1.5e-06	0.00286	GGGGCGGGG
KLF12	JASPAR	Example	1800	1808	+	18.0112	1.5e-06	0.00283	GGGGCGGGG
KLF12	JASPAR	Example	1909	1917	+	18.0112	1.5e-06	0.00283	GGGGCGGGG
KLF14	JASPAR	Example	1800	1808	+	17.2584	1.5e-06	0.00284	GGGGCGGGG
KLF14	JASPAR	Example	1909	1917	+	17.2584	1.5e-06	0.00284	GGGGCGGGG
SP4	hTFtarget	Example	1800	1808	+	17.5393	1.5e-06	0.00284	GGGGCGGGG
SP4	hTFtarget	Example	1909	1917	+	17.5393	1.5e-06	0.00284	GGGGCGGGG
SP2	hTFtarget	Example	1800	1808	+	17.5618	1.5e-06	0.00282	GGGGCGGGG
SP2	hTFtarget	Example	1909	1917	+	17.5618	1.5e-06	0.00282	GGGGCGGGG
KLF1	hTFtarget	Example	1800	1808	+	16.2584	1.5e-06	0.00286	GGGGCGGGG
KLF1	hTFtarget	Example	1909	1917	+	16.2584	1.5e-06	0.00286	GGGGCGGGG
SP1	hTFtarget	Example	1800	1808	+	17.7959	1.5e-06	0.00278	GGGGCGGGG
SP1	hTFtarget	Example	1909	1917	+	17.7959	1.5e-06	0.00278	GGGGCGGGG
SP2	hTFtarget	Example	1800	1808	-	17.4404	1.5e-06	0.0028	CCCCGCCCC
SP2	hTFtarget	Example	1909	1917	-	17.4404	1.5e-06	0.0028	CCCCGCCCC
SP4	hTFtarget	Example	1798	1812	-	16.1837	1.54e-06	0.00581	AGGGCCCCGCCCCTA
ZNF300	CISBP	Example	1814	1842	-	15.16	1.54e-06	0.00572	CAGACCTCCTGCTACCGCACCCCCTTCCC
ZNF778	CISBP	Example	204	218	+	16.3367	1.57e-06	0.00606	GGCTTGGATCTGGTG
Klf4	CISBP	Example	1800	1810	-	16.1939	1.59e-06	0.0061	GGCCCCGCCCC
SP1	hTFtarget	Example	1799	1809	-	15.4286	1.59e-06	0.00608	GCCCCGCCCCT
PATZ1	hTFtarget	Example	1907	1918	+	16.764	1.62e-06	0.00589	TCGGGGCGGGGC
KLF16	CISBP	Example	1800	1809	-	14.5408	1.67e-06	0.00318	GCCCCGCCCC
KLF16	CISBP	Example	1909	1918	-	14.5408	1.67e-06	0.00318	GCCCCGCCCC
Klf8	CISBP	Example	1800	1809	-	12.2121	1.67e-06	0.00326	GCCCCGCCCC
Klf8	CISBP	Example	1909	1918	-	12.2121	1.67e-06	0.00326	GCCCCGCCCC
KLF9	hTFtarget	Example	1796	1810	+	16.2714	1.69e-06	0.00626	TGTAGGGGCGGGGCC
ZNF12	CISBP	Example	1436	1453	+	15.8991	1.74e-06	0.00627	TATTTGTTACAGCAGCCA
ZNF32	CISBP	Example	1957	1971	-	15.5854	1.8e-06	0.00717	AAGTAACCTGACCCC
LHX9	CISBP	Example	1072	1084	-	16.2079	1.82e-06	0.00725	TGATTAGCAATTA
Sp2	HOCOMOCO	Example	1908	1929	+	15.813	1.84e-06	0.0021	CGGGGCGGGGCTGCGGGCGGGC
SP2	hTFtarget	Example	1908	1929	+	15.813	1.84e-06	0.00211	CGGGGCGGGGCTGCGGGCGGGC
PATZ1	hTFtarget	Example	1908	1929	+	15.7153	1.84e-06	0.0061	CGGGGCGGGGCTGCGGGCGGGC
HESX1	hTFtarget	Example	1071	1085	-	15.901	1.85e-06	0.00734	CTGATTAGCAATTAT
GLIS2	CISBP	Example	957	970	-	16.3367	1.87e-06	0.00711	GCCCCCCACATTGT
Elf5	JASPAR	Example	1335	1346	+	15.2358	1.88e-06	0.0073	AGAAGGAAGTCC
SP1	hTFtarget	Example	1909	1923	-	15.8265	1.92e-06	0.00719	CCGCAGCCCCGCCCC
NHLH1	hTFtarget	Example	286	303	+	15.8469	1.94e-06	0.00552	ATGCCACAGGTGCGGCCC
ZNF444	CISBP	Example	1812	1827	-	12.0612	1.95e-06	0.00726	CGCACCCCCTTCCCCA
NHLH2	JASPAR	Example	286	303	-	15.4898	2.04e-06	0.00375	GGGCCGCACCTGTGGCAT
Sp5	HOCOMOCO	Example	1894	1917	+	15.6364	2.06e-06	0.0017	GAGGTGGGGTCAGTCGGGGCGGGG
NHLH2	CISBP	Example	286	303	-	15.5204	2.07e-06	0.00383	GGGCCGCACCTGTGGCAT
ZNF23	CISBP	Example	1800	1818	-	14.4592	2.08e-06	0.00761	TTCCCCAGGGCCCCGCCCC
Sp5	HOCOMOCO	Example	1906	1929	+	15.6061	2.1e-06	0.0017	GTCGGGGCGGGGCTGCGGGCGGGC
NR1D1	hTFtarget	Example	1364	1383	-	14.6633	2.1e-06	0.00826	ATTGGGTGTCACTAGGTTAT
Ppara	HOCOMOCO	Example	1728	1744	-	15.4414	2.15e-06	0.00821	ATCTGGGGCAAGGGGAA
KLF2	CISBP	Example	1909	1919	-	15.2755	2.17e-06	0.00396	AGCCCCGCCCC
Klf12	CISBP	Example	1800	1809	-	13.4184	2.17e-06	0.00417	GCCCCGCCCC
Klf12	CISBP	Example	1909	1918	-	13.4184	2.17e-06	0.00417	GCCCCGCCCC
SP3	hTFtarget	Example	1798	1810	-	16.1923	2.18e-06	0.0084	GGCCCCGCCCCTA
SP3	hTFtarget	Example	1798	1810	-	16.1224	2.19e-06	0.00836	GGCCCCGCCCCTA
ZNF619	CISBP	Example	864	886	+	12.9082	2.19e-06	0.00809	GTCCCACAGACCCCAGGAATGGA
NHLH2	CISBP	Example	286	303	+	15.0714	2.2e-06	0.00643	ATGCCACAGGTGCGGCCC
NHLH1	hTFtarget	Example	286	303	+	15.2653	2.23e-06	0.00849	ATGCCACAGGTGCGGCCC
ZNF281	hTFtarget	Example	1218	1229	-	15.3818	2.24e-06	0.00424	GCCCATCCACCA
NHLH1	hTFtarget	Example	286	303	-	15.3163	2.25e-06	0.00419	GGGCCGCACCTGTGGCAT
Klf7	TRANSFAC	Example	1800	1809	+	17.4098	2.26e-06	0.00417	GGGGCGGGGC
Klf7	TRANSFAC	Example	1909	1918	+	17.4098	2.26e-06	0.00417	GGGGCGGGGC
ZNF304	CISBP	Example	1912	1935	-	15.5046	2.26e-06	0.00402	ACCCCTGCCCGCCCGCAGCCCCGC
SIX1	HOCOMOCO	Example	1957	1970	-	15.4242	2.27e-06	0.00902	AGTAACCTGACCCC
HSF1	hTFtarget	Example	129	146	-	13.7449	2.31e-06	0.00902	GGCCAGGGATCAAACCTG
ZNF32	CISBP	Example	1957	1971	-	15.7615	2.33e-06	0.00928	AAGTAACCTGACCCC
ZNF441	CISBP	Example	1799	1810	-	16.0917	2.34e-06	0.00508	GGCCCCGCCCCT
BCL11A	hTFtarget	Example	441	450	+	11.2347	2.34e-06	0.00903	CTTCGGCCAC
GLIS2	CISBP	Example	957	970	+	16.0918	2.37e-06	0.00901	ACAATGTGGGGGGC
ZNF281	hTFtarget	Example	588	599	-	15.5	2.4e-06	0.00454	ACCCCTCCTCCA
ZNF740	CISBP	Example	960	972	-	15.6633	2.41e-06	0.00902	CTGCCCCCCACAT
NR1D2	CISBP	Example	1364	1383	-	15.7653	2.42e-06	0.0094	ATTGGGTGTCACTAGGTTAT
SP1	hTFtarget	Example	589	598	-	15.2022	2.42e-06	0.00646	CCCCTCCTCC
ZSCAN30	CISBP	Example	1911	1925	-	15.8991	2.43e-06	0.00895	GCCCGCAGCCCCGCC
SIX1	JASPAR	Example	1959	1969	-	15.5403	2.47e-06	0.00984	GTAACCTGACC
Rarg	CISBP	Example	703	717	-	15.0496	2.52e-06	0.00988	CAGGTCACAAGTTTA
ZNF121	CISBP	Example	1898	1921	-	15.2752	2.57e-06	0.00919	GCAGCCCCGCCCCGACTGACCCCA
NR1D2	JASPAR	Example	1364	1378	-	15.6897	2.58e-06	0.0101	GTGTCACTAGGTTAT
Klf7	CISBP	Example	1800	1809	-	13.9082	2.58e-06	0.00494	GCCCCGCCCC
Klf7	CISBP	Example	1909	1918	-	13.9082	2.58e-06	0.00494	GCCCCGCCCC
NR1D1	hTFtarget	Example	1364	1383	-	14.1327	2.59e-06	0.0101	ATTGGGTGTCACTAGGTTAT
Sp2	HOCOMOCO	Example	1911	1932	+	15.2927	2.6e-06	0.00223	GGCGGGGCTGCGGGCGGGCAGG
SP2	hTFtarget	Example	1911	1932	+	15.2927	2.6e-06	0.00225	GGCGGGGCTGCGGGCGGGCAGG
Zfp281	TRANSFAC	Example	1892	1902	+	15.4394	2.67e-06	0.005	TGGAGGTGGGG
KLF16	JASPAR	Example	1799	1809	-	15.8276	2.7e-06	0.0103	GCCCCGCCCCT
KLF16	CISBP	Example	1799	1809	-	15.7857	2.7e-06	0.0102	GCCCCGCCCCT
ZNF441	CISBP	Example	1908	1919	-	15.8899	2.78e-06	0.00508	AGCCCCGCCCCG
RUNX1	hTFtarget	Example	1154	1165	-	16.2844	2.84e-06	0.011	CCCACATCCTCA
ZNF320	HOCOMOCO	Example	860	879	-	14.8333	2.87e-06	0.00534	CTGGGGTCTGTGGGACAGTT
Sp5	HOCOMOCO	Example	575	598	+	15.1061	2.91e-06	0.0017	ATGGCAAATAGGCTGGAGGAGGGG
Smad6	TRANSFAC	Example	554	565	+	15.6066	2.97e-06	0.0116	TTGTCCGCCATA
SOX3	CISBP	Example	1115	1124	+	12.6337	2.98e-06	0.0119	CCATTGTGGC
Sp5	HOCOMOCO	Example	1799	1822	+	15.0606	3e-06	0.0017	AGGGGCGGGGCCCTGGGGAAGGGG
NHLH1	hTFtarget	Example	286	303	-	15.1224	3.01e-06	0.00552	GGGCCGCACCTGTGGCAT
ZNF341	JASPAR	Example	1674	1685	+	14.8936	3.02e-06	0.0115	TGGAACAGCCAT
EGR2	hTFtarget	Example	1799	1808	-	11.449	3.06e-06	0.012	CCCCGCCCCT
GLIS2	JASPAR	Example	958	971	-	15.1724	3.08e-06	0.0116	TGCCCCCCACATTG
ZNF682	CISBP	Example	1800	1820	-	15.3776	3.08e-06	0.00566	CCTTCCCCAGGGCCCCGCCCC
EBF1	hTFtarget	Example	1880	1890	+	15.5532	3.09e-06	0.012	GCCTCCAGGGA
ZNF467	HOCOMOCO	Example	1813	1834	+	14.5408	3.1e-06	0.00889	GGGGAAGGGGGTGCGGTAGCAG
ZNF713	CISBP	Example	724	740	-	7.40816	3.1e-06	0.0122	TTCGTTGCTGTGCTCTT
RARG	hTFtarget	Example	701	717	-	11.551	3.14e-06	0.0124	CAGGTCACAAGTTTACT
GLIS2	CISBP	Example	958	971	-	15.1327	3.14e-06	0.0117	TGCCCCCCACATTG
ZNF682	CISBP	Example	1914	1934	-	15.3469	3.15e-06	0.00566	CCCCTGCCCGCCCGCAGCCCC
ZNF180	CISBP	Example	1909	1929	-	14.8073	3.17e-06	0.00408	GCCCGCCCGCAGCCCCGCCCC
KLF15	hTFtarget	Example	1798	1809	-	15.398	3.21e-06	0.0121	GCCCCGCCCCTA
Sp5	HOCOMOCO	Example	1798	1821	+	14.9545	3.21e-06	0.0017	TAGGGGCGGGGCCCTGGGGAAGGG
GLIS3	hTFtarget	Example	958	971	-	13	3.22e-06	0.0124	TGCCCCCCACATTG
SP3	hTFtarget	Example	1798	1810	-	15.4796	3.24e-06	0.0124	GGCCCCGCCCCTA
E2f4	HOCOMOCO	Example	1798	1811	+	15.102	3.26e-06	0.0121	TAGGGGCGGGGCCC
RFX3	hTFtarget	Example	1203	1216	+	15.1048	3.27e-06	0.0128	GCGTTGCTGTGGCA
RARG	hTFtarget	Example	702	717	-	14.9286	3.28e-06	0.0129	CAGGTCACAAGTTTAC
Klf4	JASPAR	Example	1800	1809	+	16.1837	3.29e-06	0.00628	GGGGCGGGGC
Klf4	JASPAR	Example	1909	1918	+	16.1837	3.29e-06	0.00628	GGGGCGGGGC
KLF10	CISBP	Example	1800	1809	-	16.1468	3.29e-06	0.00626	GCCCCGCCCC
KLF10	CISBP	Example	1909	1918	-	16.1468	3.29e-06	0.00626	GCCCCGCCCC
KLF4	hTFtarget	Example	1800	1809	-	16.1468	3.29e-06	0.00628	GCCCCGCCCC
KLF4	hTFtarget	Example	1909	1918	-	16.1468	3.29e-06	0.00628	GCCCCGCCCC
PITX3	hTFtarget	Example	1004	1012	+	12.8545	3.31e-06	0.0132	CCTAATCCC
GSC	JASPAR	Example	1004	1013	+	13.5455	3.31e-06	0.0132	CCTAATCCCT
GSC	CISBP	Example	1004	1013	+	13.5248	3.31e-06	0.0132	CCTAATCCCT
PITX3	hTFtarget	Example	1004	1012	+	12.83	3.31e-06	0.0132	CCTAATCCC
PITX1	hTFtarget	Example	1004	1012	+	13.08	3.31e-06	0.0132	CCTAATCCC
Tfap4	CISBP	Example	1081	1089	+	11.2755	3.31e-06	0.0127	ATCAGCTGG
SP4	hTFtarget	Example	1796	1812	-	13.2727	3.36e-06	0.0128	AGGGCCCCGCCCCTACA
ZNF320	CISBP	Example	857	877	+	14.8571	3.4e-06	0.00627	CTAAACTGTCCCACAGACCCC
NHLH2	CISBP	Example	286	303	-	14.2041	3.41e-06	0.00643	GGGCCGCACCTGTGGCAT
OTX2	hTFtarget	Example	1003	1014	-	13.6423	3.44e-06	0.0137	TAGGGATTAGGA
MAZ	hTFtarget	Example	979	989	+	15.9592	3.45e-06	0.0124	GCCCCCTCCTC
ZNF304	CISBP	Example	1900	1923	-	14.8073	3.47e-06	0.00411	CCGCAGCCCCGCCCCGACTGACCC
ZNF467	CISBP	Example	1800	1820	-	14.6162	3.53e-06	0.0124	CCTTCCCCAGGGCCCCGCCCC
Ascl1	HOCOMOCO	Example	239	252	-	15.5758	3.55e-06	0.0135	CTACAGCTGCCGGC
SP1	hTFtarget	Example	1908	1918	-	14.7755	3.58e-06	0.00682	GCCCCGCCCCG
ZNF331	CISBP	Example	534	545	+	15.4312	3.59e-06	0.0138	TTGCTGAGCCTT
Zbtb17	HOCOMOCO	Example	1902	1920	+	14.7551	3.59e-06	0.00542	GTCAGTCGGGGCGGGGCTG
Zfp513	TRANSFAC	Example	616	633	+	-12.623	3.6e-06	0.0137	CGGAGGGAGAGAAGGAAG
Klf7	TRANSFAC	Example	1906	1921	-	15.5789	3.62e-06	0.00694	GCAGCCCCGCCCCGAC
ZNF132	CISBP	Example	621	635	-	15.0163	3.66e-06	0.00685	GGCTTCCTTCTCTCC
Six2	HOCOMOCO	Example	1957	1970	-	14.4394	3.67e-06	0.0146	AGTAACCTGACCCC
Pitx1	HOCOMOCO	Example	1004	1013	-	13.6842	3.67e-06	0.0146	AGGGATTAGG
GLIS3	hTFtarget	Example	958	971	+	13.0102	3.72e-06	0.0143	CAATGTGGGGGGCA
Zfp1	TRANSFAC	Example	741	758	+	7.22951	3.75e-06	0.0148	TTAGGAAGAATAGGAAGG
KLF2	JASPAR	Example	1800	1810	-	14.6182	3.78e-06	0.0141	GGCCCCGCCCC
KLF2	CISBP	Example	1800	1810	-	14.5714	3.78e-06	0.0142	GGCCCCGCCCC
Pou6f1	CISBP	Example	1617	1626	-	10.938	3.8e-06	0.0152	GGCTCATTAT
SP1	hTFtarget	Example	1798	1812	-	13.6596	3.82e-06	0.0127	AGGGCCCCGCCCCTA
SCRT2	CISBP	Example	286	298	+	14.8878	3.83e-06	0.0151	ATGCCACAGGTGC
SP4	hTFtarget	Example	1796	1812	-	13.3061	3.84e-06	0.0146	AGGGCCCCGCCCCTACA
Zfp770	TRANSFAC	Example	786	796	-	16.0328	3.88e-06	0.0149	CATGGGCCAGG
NHLH1	hTFtarget	Example	286	303	+	14.2245	3.91e-06	0.015	ATGCCACAGGTGCGGCCC
NFYA	hTFtarget	Example	2	17	+	15.1053	3.95e-06	0.0157	CTCAACCAATCACCTA
SCRT2	JASPAR	Example	286	298	+	14.8197	3.97e-06	0.0155	ATGCCACAGGTGC
SP1	hTFtarget	Example	1798	1812	-	13.6531	4.05e-06	0.0143	AGGGCCCCGCCCCTA
Ebf1	HOCOMOCO	Example	1806	1818	+	15.3333	4.07e-06	0.0154	GGGCCCTGGGGAA
ZNF320	CISBP	Example	856	879	+	13.898	4.2e-06	0.00769	GCTAAACTGTCCCACAGACCCCAG
ATF6B	CISBP	Example	82	91	-	15.3673	4.22e-06	0.0168	ACCACGATGA
ZNF740	CISBP	Example	960	972	-	14.4037	4.24e-06	0.0158	CTGCCCCCCACAT
Plag1	TRANSFAC	Example	1511	1529	-	-11.8033	4.24e-06	0.016	TGTGTGGCCAGGGGAAGGG
ZNF708	JASPAR	Example	243	257	+	14.9908	4.25e-06	0.0162	GCAGCTGTAGCTCCG
SP1	hTFtarget	Example	1813	1822	-	14.573	4.25e-06	0.00646	CCCCTTCCCC
SNAI2	hTFtarget	Example	288	300	-	15.2449	4.25e-06	0.0164	CCGCACCTGTGGC
Klf4	CISBP	Example	1909	1919	-	15.398	4.3e-06	0.00825	AGCCCCGCCCC
ZNF44	CISBP	Example	1196	1225	-	14.8807	4.32e-06	0.0156	ATCCACCACTGCCACAGCAACGCAGGATCC
GLI3	hTFtarget	Example	837	847	-	15.0204	4.39e-06	0.0171	GTGGGTGGTTG
ZBTB26	JASPAR	Example	419	433	+	14.5102	4.42e-06	0.0174	CCCTCCAGAAGATCC
PATZ1	hTFtarget	Example	1798	1809	+	15.2697	4.47e-06	0.00812	TAGGGGCGGGGC
ZNF180	CISBP	Example	1904	1924	-	14.2018	4.48e-06	0.00408	CCCGCAGCCCCGCCCCGACTG
SP1	hTFtarget	Example	1798	1812	-	14.5816	4.49e-06	0.0171	AGGGCCCCGCCCCTA
KLF13	hTFtarget	Example	1798	1810	-	15.1633	4.5e-06	0.0171	GGCCCCGCCCCTA
Pparg	CISBP	Example	1728	1741	-	14.6091	4.51e-06	0.0173	TGGGGCAAGGGGAA
KLF14	JASPAR	Example	1797	1810	-	14.8621	4.53e-06	0.0172	GGCCCCGCCCCTAC
NR5A2	hTFtarget	Example	1762	1780	+	12.5204	4.54e-06	0.00904	TGCCCCTCCGCCAAGGGCA
Sp5	HOCOMOCO	Example	1805	1828	+	14.4091	4.54e-06	0.00211	GGGGCCCTGGGGAAGGGGGTGCGG
Vdr	HOCOMOCO	Example	1899	1914	+	14.626	4.56e-06	0.0175	GGGGTCAGTCGGGGCG
VDR	hTFtarget	Example	1899	1914	+	14.626	4.56e-06	0.0173	GGGGTCAGTCGGGGCG
KLF14	CISBP	Example	1797	1810	-	14.8469	4.61e-06	0.0174	GGCCCCGCCCCTAC
ZNF283	CISBP	Example	1896	1919	-	14.3761	4.63e-06	0.0161	AGCCCCGCCCCGACTGACCCCACC
NR5A2	hTFtarget	Example	1762	1780	-	12.449	4.68e-06	0.00904	TGCCCTTGGCGGAGGGGCA
KLF16	CISBP	Example	1800	1809	-	14.6122	4.69e-06	0.00899	GCCCCGCCCC
KLF16	CISBP	Example	1909	1918	-	14.6122	4.69e-06	0.00899	GCCCCGCCCC
ZNF502	CISBP	Example	142	168	-	14.0642	4.71e-06	0.0183	GGATCCTTAACCTACTGCTCGAGGCCA
ZNF281	hTFtarget	Example	1889	1903	+	14.3333	4.72e-06	0.00891	GAGTGGAGGTGGGGT
ZNF341	HOCOMOCO	Example	743	764	+	14.4959	4.72e-06	0.0115	AGGAAGAATAGGAAGGAGAAGC
ZNF180	CISBP	Example	1913	1933	-	14.1009	4.75e-06	0.00408	CCCTGCCCGCCCGCAGCCCCG
Zbtb17	HOCOMOCO	Example	1761	1779	-	14.2959	4.76e-06	0.00542	GCCCTTGGCGGAGGGGCAC
NR1D2	JASPAR	Example	1365	1379	-	12.4889	4.76e-06	0.0188	GGTGTCACTAGGTTA
ZNF765	CISBP	Example	1912	1929	+	14.5688	4.79e-06	0.0176	GCGGGGCTGCGGGCGGGC
NR1D1	hTFtarget	Example	1364	1378	-	13.6923	4.81e-06	0.0188	GTGTCACTAGGTTAT
KLF14	CISBP	Example	1798	1810	-	14.6327	4.83e-06	0.0184	GGCCCCGCCCCTA
Sp5	TRANSFAC	Example	1800	1809	+	16.1311	4.83e-06	0.00878	GGGGCGGGGC
Sp5	TRANSFAC	Example	1909	1918	+	16.1311	4.83e-06	0.00878	GGGGCGGGGC
Esr2	HOCOMOCO	Example	779	793	+	14.4545	4.84e-06	0.0186	GAGGCACCCTGGCCC
ESR2	hTFtarget	Example	779	793	+	14.4545	4.84e-06	0.0188	GAGGCACCCTGGCCC
Zfp46	TRANSFAC	Example	1503	1514	-	4.85246	4.85e-06	0.0187	AGGGCACTCCTC
ZNF467	HOCOMOCO	Example	1800	1821	+	13.7347	4.85e-06	0.00889	GGGGCGGGGCCCTGGGGAAGGG
KLF4	hTFtarget	Example	1800	1810	-	14.8163	4.87e-06	0.015	GGCCCCGCCCC
T	hTFtarget	Example	837	861	-	14.4182	4.89e-06	0.0192	TTTAGCACTGGTCTGTGGGTGGTTG
PATZ1	hTFtarget	Example	1813	1834	+	14.375	4.91e-06	0.0061	GGGGAAGGGGGTGCGGTAGCAG
GLIS1	CISBP	Example	957	971	-	14.8469	4.91e-06	0.0185	TGCCCCCCACATTGT
ZNF454	JASPAR	Example	1754	1771	+	14.4878	4.93e-06	0.0179	AGGCTCTGTGCCCCTCCG
KLF13	hTFtarget	Example	1798	1810	-	14.9388	4.93e-06	0.0188	GGCCCCGCCCCTA
BCL11B	CISBP	Example	441	449	+	12.5408	4.95e-06	0.0191	CTTCGGCCA
KLF15	hTFtarget	Example	1798	1809	-	13.9231	4.99e-06	0.0188	GCCCCGCCCCTA
ZNF543	CISBP	Example	1761	1772	+	15.0734	5e-06	0.00892	GTGCCCCTCCGC
SP8	CISBP	Example	1798	1809	-	14.7959	5.01e-06	0.0191	GCCCCGCCCCTA
RARG	hTFtarget	Example	702	717	-	8.02041	5.07e-06	0.02	CAGGTCACAAGTTTAC
FOXD2	CISBP	Example	1562	1575	-	14.8812	5.07e-06	0.0202	CAACAACAACAAAA
TCF4	hTFtarget	Example	290	299	-	14.2449	5.08e-06	0.0198	CGCACCTGTG
TCF4	hTFtarget	Example	290	299	-	14.1837	5.08e-06	0.0197	CGCACCTGTG
ZNF281	hTFtarget	Example	589	600	-	14.1429	5.08e-06	0.019	GACCCCTCCTCC
RUNX2	hTFtarget	Example	839	852	-	14.3636	5.08e-06	0.0134	GGTCTGTGGGTGGT
SCRT1	JASPAR	Example	285	300	+	14.8073	5.09e-06	0.0198	TATGCCACAGGTGCGG
Scrt2	TRANSFAC	Example	178	195	+	2.88525	5.14e-06	0.0202	TGAGCTGTGGTGTAGGTC
Pou6f1	CISBP	Example	1617	1626	-	10.3164	5.15e-06	0.0205	GGCTCATTAT
RORC	hTFtarget	Example	1364	1383	-	10.3571	5.15e-06	0.0203	ATTGGGTGTCACTAGGTTAT
Klf12	CISBP	Example	1796	1810	-	14.3163	5.15e-06	0.0198	GGCCCCGCCCCTACA
PATZ1	hTFtarget	Example	1800	1821	+	14.3056	5.15e-06	0.0061	GGGGCGGGGCCCTGGGGAAGGG
NR5A2	hTFtarget	Example	1762	1780	+	12.3061	5.16e-06	0.01	TGCCCCTCCGCCAAGGGCA
Klf12	TRANSFAC	Example	1796	1810	-	14.2623	5.16e-06	0.0199	GGCCCCGCCCCTACA
Klf12	JASPAR	Example	1796	1810	-	14.2623	5.16e-06	0.0199	GGCCCCGCCCCTACA
ZFP3	CISBP	Example	884	898	-	12.7551	5.16e-06	0.0202	GACTCTTCCTCATCC
Pou1f1	HOCOMOCO	Example	1355	1367	+	13.8539	5.16e-06	0.0204	CCCATGAATATAA
POU1F1	hTFtarget	Example	1355	1367	+	13.8539	5.16e-06	0.0204	CCCATGAATATAA
NR5A2	hTFtarget	Example	1762	1780	-	12.2959	5.18e-06	0.01	TGCCCTTGGCGGAGGGGCA
Rarg	JASPAR	Example	702	717	-	7.89362	5.18e-06	0.0199	CAGGTCACAAGTTTAC
Rfx1	HOCOMOCO	Example	1199	1220	+	14.2273	5.19e-06	0.019	TCCTGCGTTGCTGTGGCAGTGG
RFX1	hTFtarget	Example	1199	1220	+	14.2273	5.19e-06	0.0191	TCCTGCGTTGCTGTGGCAGTGG
ZNF148	hTFtarget	Example	1762	1773	+	14.7041	5.23e-06	0.0113	TGCCCCTCCGCC
SP3	hTFtarget	Example	1799	1809	-	14.374	5.28e-06	0.02	GCCCCGCCCCT
KLF13	hTFtarget	Example	1798	1810	-	14.8265	5.29e-06	0.0201	GGCCCCGCCCCTA
RREB1	hTFtarget	Example	833	852	+	11.3486	5.31e-06	0.0197	CAAGCAACCACCCACAGACC
KLF4	hTFtarget	Example	1800	1809	+	15.7424	5.32e-06	0.0102	GGGGCGGGGC
KLF4	hTFtarget	Example	1909	1918	+	15.7424	5.32e-06	0.0102	GGGGCGGGGC
KLF5	hTFtarget	Example	1800	1809	-	15.4771	5.32e-06	0.0103	GCCCCGCCCC
KLF5	hTFtarget	Example	1909	1918	-	15.4771	5.32e-06	0.0103	GCCCCGCCCC
ZNF281	hTFtarget	Example	1218	1229	-	13.9898	5.32e-06	0.00673	GCCCATCCACCA
Otx2	CISBP	Example	1004	1013	+	12.9636	5.32e-06	0.0212	CCTAATCCCT
SP3	hTFtarget	Example	1799	1809	-	14.3415	5.37e-06	0.0202	GCCCCGCCCCT
RARB	hTFtarget	Example	702	717	-	14.4128	5.4e-06	0.0212	CAGGTCACAAGTTTAC
Sp1	HOCOMOCO	Example	1804	1827	+	13.2419	5.41e-06	0.00495	CGGGGCCCTGGGGAAGGGGGTGCG
MYOD1	hTFtarget	Example	288	300	-	14.6585	5.41e-06	0.0205	CCGCACCTGTGGC
RARB	hTFtarget	Example	702	717	-	14.0714	5.42e-06	0.0213	CAGGTCACAAGTTTAC
KLF3	hTFtarget	Example	1914	1925	-	13.6735	5.42e-06	0.0202	GCCCGCAGCCCC
SP2	hTFtarget	Example	1904	1918	-	14.8103	5.46e-06	0.0104	GCCCCGCCCCGACTG
KLF14	CISBP	Example	1906	1919	-	14.6939	5.46e-06	0.0103	AGCCCCGCCCCGAC
EBF1	hTFtarget	Example	1878	1892	+	14.8182	5.47e-06	0.021	GGGCCTCCAGGGAGT
NR2E3	hTFtarget	Example	133	142	-	13.898	5.52e-06	0.0216	AGGGATCAAA
ZNF444	CISBP	Example	1759	1774	+	9.52041	5.53e-06	0.0104	CTGTGCCCCTCCGCCA
ZNF281	hTFtarget	Example	589	600	+	14.0225	5.55e-06	0.0209	GGAGGAGGGGTC
SP9	JASPAR	Example	1798	1809	-	14.5345	5.63e-06	0.0214	GCCCCGCCCCTA
REST	hTFtarget	Example	789	803	+	13.2959	5.66e-06	0.0213	GGCCCATGGTGCTGT
SP9	CISBP	Example	1798	1809	-	14.4694	5.71e-06	0.0214	GCCCCGCCCCTA
Znf335	HOCOMOCO	Example	1336	1357	-	14.1084	5.73e-06	0.0216	GGGTGTCCACAGGACTTCCTTC
ZNF335	HOCOMOCO	Example	1336	1357	-	14.1084	5.73e-06	0.0215	GGGTGTCCACAGGACTTCCTTC
SP1	hTFtarget	Example	1908	1917	-	14.4382	5.76e-06	0.00646	CCCCGCCCCG
Sp1	HOCOMOCO	Example	1910	1933	+	13.121	5.77e-06	0.00495	GGGCGGGGCTGCGGGCGGGCAGGG
NHLH1	hTFtarget	Example	286	303	-	13.4082	5.89e-06	0.0112	GGGCCGCACCTGTGGCAT
Zbtb17	HOCOMOCO	Example	1887	1905	+	13.9286	5.93e-06	0.00542	GGGAGTGGAGGTGGGGTCA
SNAI1	hTFtarget	Example	288	302	-	14.9592	5.95e-06	0.0226	GGCCGCACCTGTGGC
ZNF548	CISBP	Example	1815	1835	-	14.1101	5.97e-06	0.0119	CCTGCTACCGCACCCCCTTCC
ZKSCAN2	CISBP	Example	325	333	+	12.3028	5.98e-06	0.0238	GAAAAAAAC
Sox6	CISBP	Example	311	319	-	8.68519	5.98e-06	0.0238	ATTGTTTTG
ZBTB42	CISBP	Example	1789	1797	-	14.9082	6.03e-06	0.0231	CACATCTGG
ZBTB18	hTFtarget	Example	1789	1797	-	15.3367	6.03e-06	0.0232	CACATCTGG
E2f1	HOCOMOCO	Example	1799	1810	+	14.4697	6.04e-06	0.019	AGGGGCGGGGCC
VEZF1	hTFtarget	Example	960	969	-	14.4286	6.1e-06	0.0226	CCCCCCACAT
VEZF1	hTFtarget	Example	960	969	-	14.4918	6.1e-06	0.0229	CCCCCCACAT
Zfp281	TRANSFAC	Example	1812	1822	+	13.9545	6.11e-06	0.00763	TGGGGAAGGGG
Egr2	JASPAR	Example	837	851	+	14.7213	6.21e-06	0.0239	CAACCACCCACAGAC
KLF12	CISBP	Example	1800	1810	-	14.8367	6.24e-06	0.0239	GGCCCCGCCCC
KLF13	hTFtarget	Example	1798	1810	-	14.5408	6.3e-06	0.0217	GGCCCCGCCCCTA
Klf5	HOCOMOCO	Example	1795	1809	+	14.4242	6.32e-06	0.0141	GTGTAGGGGCGGGGC
ZBTB7C	CISBP	Example	836	847	+	13.9184	6.32e-06	0.0244	GCAACCACCCAC
ZNF444	CISBP	Example	1759	1774	+	8.62245	6.39e-06	0.0119	CTGTGCCCCTCCGCCA
ZNF770	HOCOMOCO	Example	616	637	+	13.3333	6.4e-06	0.0232	CGGAGGGAGAGAAGGAAGCCCC
ZBTB18	hTFtarget	Example	1788	1798	+	14.1633	6.45e-06	0.0249	GCCAGATGTGT
Nkx6-1	HOCOMOCO	Example	1412	1430	+	13.6871	6.49e-06	0.0257	AATAATGTGCATTAAATGT
SP1	hTFtarget	Example	1907	1921	-	12.1489	6.5e-06	0.0127	GCAGCCCCGCCCCGA
ZBTB7C	JASPAR	Example	836	847	+	13.9516	6.51e-06	0.0253	GCAACCACCCAC
WT1	hTFtarget	Example	585	604	+	13.6364	6.53e-06	0.0188	GGCTGGAGGAGGGGTCTAGG
Klf14	TRANSFAC	Example	1800	1809	+	14.2131	6.53e-06	0.0122	GGGGCGGGGC
Klf14	TRANSFAC	Example	1909	1918	+	14.2131	6.53e-06	0.0122	GGGGCGGGGC
Sp3	HOCOMOCO	Example	1916	1935	+	14.1651	6.56e-06	0.00745	GGCTGCGGGCGGGCAGGGGT
SP3	hTFtarget	Example	1916	1935	+	14.1651	6.56e-06	0.00745	GGCTGCGGGCGGGCAGGGGT
NFYA	hTFtarget	Example	5	15	+	14.6606	6.58e-06	0.026	AACCAATCACC
RORC	hTFtarget	Example	1364	1383	-	13.602	6.59e-06	0.0259	ATTGGGTGTCACTAGGTTAT
Gsc	CISBP	Example	1004	1012	+	9.97279	6.62e-06	0.0264	CCTAATCCC
KLF5	hTFtarget	Example	1800	1813	+	14.3485	6.62e-06	0.0126	GGGGCGGGGCCCTG
MAZ	hTFtarget	Example	1801	1809	-	16.0918	6.67e-06	0.0125	GCCCCGCCC
MAZ	hTFtarget	Example	1910	1918	-	16.0918	6.67e-06	0.0125	GCCCCGCCC
PATZ1	hTFtarget	Example	1801	1808	-	15	6.67e-06	0.0127	CCCCGCCC
PATZ1	hTFtarget	Example	1910	1917	-	15	6.67e-06	0.0127	CCCCGCCC
KLF1	hTFtarget	Example	1800	1807	-	14.3028	6.67e-06	0.0123	CCCGCCCC
KLF1	hTFtarget	Example	1909	1916	-	14.3028	6.67e-06	0.0123	CCCGCCCC
SP1	hTFtarget	Example	1800	1814	-	14.1837	6.68e-06	0.0125	CCAGGGCCCCGCCCC
CTCF	hTFtarget	Example	1817	1833	-	13.2958	6.69e-06	0.0247	TGCTACCGCACCCCCTT
ZNF669	JASPAR	Example	1776	1790	+	14.0163	6.71e-06	0.0249	GGGCAGATGCCCGCC
Sox30	CISBP	Example	310	319	-	10.3465	6.72e-06	0.0268	ATTGTTTTGC
MAZ	hTFtarget	Example	1799	1820	+	13.8873	6.75e-06	0.00812	AGGGGCGGGGCCCTGGGGAAGG
Thap11	HOCOMOCO	Example	234	255	+	12.1316	6.76e-06	0.0259	TGTATGCCGGCAGCTGTAGCTC
PATZ1	hTFtarget	Example	1807	1828	+	13.9167	6.76e-06	0.0061	GGCCCTGGGGAAGGGGGTGCGG
ZNF37A	CISBP	Example	617	625	-	12.8257	6.78e-06	0.0261	TCTCCCTCC
EBF1	hTFtarget	Example	1805	1819	-	14.0496	6.83e-06	0.0257	CTTCCCCAGGGCCCC
RUNX2	hTFtarget	Example	225	238	+	14.0909	6.88e-06	0.0134	TGGCTGTGGTGTAT
KLF14	CISBP	Example	1818	1830	-	14.102	6.97e-06	0.0168	TACCGCACCCCCT
ZIC1	hTFtarget	Example	1915	1929	-	13.8673	6.98e-06	0.026	GCCCGCCCGCAGCCC
Rarb	JASPAR	Example	703	718	-	5.05172	6.99e-06	0.0274	CCAGGTCACAAGTTTA
ZBTB18	hTFtarget	Example	1786	1798	-	14.4592	7.02e-06	0.0277	ACACATCTGGCGG
KLF12	CISBP	Example	1800	1810	-	14.398	7.12e-06	0.0235	GGCCCCGCCCC
Nhlh1	HOCOMOCO	Example	285	304	-	12.4512	7.12e-06	0.0204	AGGGCCGCACCTGTGGCATA
ZNF76	hTFtarget	Example	1803	1824	+	13.4634	7.14e-06	0.0123	GCGGGGCCCTGGGGAAGGGGGT
ZNF394	CISBP	Example	1591	1610	+	13.9796	7.19e-06	0.0275	GGTCCTGCTGCTTCTCTGCC
RUNX2	hTFtarget	Example	223	237	+	14.4426	7.19e-06	0.028	TGTGGCTGTGGTGTA
ZNF214	CISBP	Example	625	644	-	11.2347	7.2e-06	0.0275	CTTCTTTGGGGCTTCCTTCT
ZNF776	CISBP	Example	1944	1964	-	12.7431	7.21e-06	0.0259	CTGACCCCACCACTATTCCTC
VDR	hTFtarget	Example	1898	1917	+	14.156	7.23e-06	0.0277	TGGGGTCAGTCGGGGCGGGG
GLIS1	JASPAR	Example	957	972	-	1.25455	7.26e-06	0.0272	CTGCCCCCCACATTGT
TWIST1	hTFtarget	Example	1786	1798	+	14.6098	7.27e-06	0.0285	CCGCCAGATGTGT
ZNF264	HOCOMOCO	Example	1959	1982	-	13.784	7.31e-06	0.0281	TTTTTAAAGGGAAGTAACCTGACC
ZNF148	hTFtarget	Example	589	600	-	14.1224	7.33e-06	0.0113	GACCCCTCCTCC
RFX7	CISBP	Example	730	738	-	12.7347	7.34e-06	0.0146	CGTTGCTGT
RFX7	CISBP	Example	1204	1212	+	12.7347	7.34e-06	0.0146	CGTTGCTGT
KLF3	hTFtarget	Example	1800	1810	-	14.3265	7.34e-06	0.0281	GGCCCCGCCCC
Prdm16	HOCOMOCO	Example	1807	1816	-	13.7576	7.34e-06	0.0281	CCCCAGGGCC
SP1	hTFtarget	Example	1799	1808	-	14.1573	7.41e-06	0.00646	CCCCGCCCCT
OSR2	HOCOMOCO	Example	1591	1606	+	13.9633	7.43e-06	0.0171	GGTCCTGCTGCTTCTC
Klf5	HOCOMOCO	Example	1904	1918	+	14.1818	7.45e-06	0.0141	CAGTCGGGGCGGGGC
SP1	hTFtarget	Example	1907	1921	-	12.2041	7.48e-06	0.0143	GCAGCCCCGCCCCGA
ZNF260	CISBP	Example	1756	1770	+	13.4954	7.5e-06	0.0252	GCTCTGTGCCCCTCC
ZNF785	CISBP	Example	232	260	+	0.428571	7.51e-06	0.029	GGTGTATGCCGGCAGCTGTAGCTCCGATT
ZBTB18	hTFtarget	Example	1786	1798	-	14.6429	7.59e-06	0.0297	ACACATCTGGCGG
ZBTB18	hTFtarget	Example	1786	1798	-	14.2449	7.6e-06	0.0295	ACACATCTGGCGG
ZBTB18	hTFtarget	Example	1786	1798	+	14.6857	7.62e-06	0.0296	CCGCCAGATGTGT
ZNF300	CISBP	Example	826	854	+	11.44	7.62e-06	0.0141	CAGACAACAAGCAACCACCCACAGACCAG
HSF1	hTFtarget	Example	1158	1175	+	10.8265	7.63e-06	0.0149	GATGTGGGTTCAATCCAT
Rela	CISBP	Example	569	598	-	13.7767	7.65e-06	0.0204	CCCCTCCTCCAGCCTATTTGCCATAATTCT
ZNF267	CISBP	Example	1764	1784	-	13.9266	7.72e-06	0.0272	CATCTGCCCTTGGCGGAGGGG
ZNF792	CISBP	Example	1787	1816	+	-9.2551	7.79e-06	0.0256	CGCCAGATGTGTAGGGGCGGGGCCCTGGGG
KLF4	hTFtarget	Example	1909	1919	-	14.4388	7.8e-06	0.015	AGCCCCGCCCC
Sp1	TRANSFAC	Example	1889	1902	+	13.8133	7.8e-06	0.00971	GAGTGGAGGTGGGG
ZNF132	CISBP	Example	745	759	-	13.7236	7.85e-06	0.00979	TCCTTCCTATTCTTC
ZBTB7A	hTFtarget	Example	590	604	-	14.1633	7.89e-06	0.0294	CCTAGACCCCTCCTC
NFYC	hTFtarget	Example	5	15	+	13.9431	7.92e-06	0.0313	AACCAATCACC
ZNF669	CISBP	Example	1776	1790	+	13.8374	7.93e-06	0.0293	GGGCAGATGCCCGCC
ZNF93	CISBP	Example	1809	1847	-	13.3028	7.95e-06	0.0252	CGTTCCAGACCTCCTGCTACCGCACCCCCTTCCCCAGGG
SP4	hTFtarget	Example	1905	1921	-	10.8727	7.96e-06	0.0152	GCAGCCCCGCCCCGACT
ZNF281	hTFtarget	Example	1809	1823	+	13.3485	8e-06	0.0101	CCCTGGGGAAGGGGG
RORB	CISBP	Example	1364	1383	-	11.0306	8.02e-06	0.0316	ATTGGGTGTCACTAGGTTAT
KLF4	hTFtarget	Example	1800	1810	-	14.0102	8.07e-06	0.0283	GGCCCCGCCCC
KLF2	JASPAR	Example	1909	1919	-	14	8.09e-06	0.0151	AGCCCCGCCCC
KLF2	CISBP	Example	1909	1919	-	13.9694	8.09e-06	0.0152	AGCCCCGCCCC
THAP11	hTFtarget	Example	234	255	+	11.6184	8.09e-06	0.0293	TGTATGCCGGCAGCTGTAGCTC
SP4	hTFtarget	Example	584	603	+	13.7984	8.11e-06	0.0299	AGGCTGGAGGAGGGGTCTAG
CREB3L1	CISBP	Example	1033	1044	-	13.6224	8.12e-06	0.017	TGCCACATAGCA
KLF4	hTFtarget	Example	1908	1919	-	13.9909	8.14e-06	0.016	AGCCCCGCCCCG
SP4	hTFtarget	Example	1907	1921	-	14.0714	8.14e-06	0.0123	GCAGCCCCGCCCCGA
ZNF548	CISBP	Example	1594	1614	+	13.578	8.14e-06	0.0119	CCTGCTGCTTCTCTGCCTTCT
Zbtb3	CISBP	Example	65	73	+	10.83	8.15e-06	0.0321	CACTGCAGG
Mecp2	CISBP	Example	1348	1357	+	5.22556	8.16e-06	0.0325	GTGGACACCC
ZNF281	hTFtarget	Example	588	599	-	13.7364	8.18e-06	0.0103	ACCCCTCCTCCA
RORB	CISBP	Example	1364	1383	-	10.7755	8.19e-06	0.0323	ATTGGGTGTCACTAGGTTAT
PLAG1	hTFtarget	Example	437	450	-	11.6429	8.22e-06	0.0309	GTGGCCGAAGGGTA
Bcl6	CISBP	Example	743	772	-	13.8431	8.22e-06	0.0311	GCAGCCTTGCTTCTCCTTCCTATTCTTCCT
SCRT2	JASPAR	Example	285	300	+	14.0826	8.23e-06	0.0321	TATGCCACAGGTGCGG
TWIST1	hTFtarget	Example	1786	1798	+	14.4634	8.23e-06	0.0324	CCGCCAGATGTGT
Zbtb17	HOCOMOCO	Example	1807	1825	+	13.3673	8.24e-06	0.00603	GGCCCTGGGGAAGGGGGTG
ZNF768	CISBP	Example	1494	1508	-	12.0612	8.25e-06	0.0323	CTCCTCTTCTCTGAG
Zbtb41	TRANSFAC	Example	1815	1823	+	14.8852	8.26e-06	0.0317	GGAAGGGGG
Rarg	CISBP	Example	702	717	-	8.31633	8.27e-06	0.0326	CAGGTCACAAGTTTAC
MAZ	hTFtarget	Example	1762	1772	+	14.8776	8.28e-06	0.0144	TGCCCCTCCGC
Nr2c2	HOCOMOCO	Example	1122	1134	+	13.496	8.36e-06	0.0313	GGCTCAGAGGTAA
ZNF778	CISBP	Example	1776	1790	-	13.7551	8.36e-06	0.0161	GGCGGGCATCTGCCC
KLF4	hTFtarget	Example	1799	1810	-	13.9273	8.45e-06	0.016	GGCCCCGCCCCT
Zfp740	TRANSFAC	Example	958	973	-	13.9634	8.49e-06	0.0315	TCTGCCCCCCACATTG
Sp1	CISBP	Example	1799	1807	-	14.4082	8.51e-06	0.0311	CCCGCCCCT
RFX1	hTFtarget	Example	1203	1216	+	13.9909	8.55e-06	0.0256	GCGTTGCTGTGGCA
SNAI2	hTFtarget	Example	290	299	-	14.6633	8.57e-06	0.0335	CGCACCTGTG
EBF1	hTFtarget	Example	1684	1694	+	14.5319	8.58e-06	0.0122	ATCTCCAGGGA
SP1	hTFtarget	Example	1892	1913	+	10.4091	8.65e-06	0.0105	TGGAGGTGGGGTCAGTCGGGGC
Wt1	JASPAR	Example	585	598	-	13.9431	8.67e-06	0.0322	CCCCTCCTCCAGCC
ZNF816	HOCOMOCO	Example	486	506	+	13.3333	8.68e-06	0.0328	GCCTAAGGTGGACAGGCAGGA
ZNF432	CISBP	Example	742	771	-	11.7921	8.69e-06	0.0316	CAGCCTTGCTTCTCCTTCCTATTCTTCCTA
TFAP4	hTFtarget	Example	1080	1089	+	12.9716	8.7e-06	0.0335	AATCAGCTGG
KLF14	CISBP	Example	1798	1810	-	13.8673	8.71e-06	0.0168	GGCCCCGCCCCTA
SP1	hTFtarget	Example	1764	1773	+	14.0674	8.74e-06	0.00646	CCCCTCCGCC
CREB3L1	CISBP	Example	1033	1044	+	13.449	8.75e-06	0.017	TGCTATGTGGCA
SP9	CISBP	Example	1798	1809	-	14.0204	8.78e-06	0.0336	GCCCCGCCCCTA
Rbpjl	JASPAR	Example	288	301	-	13.8943	8.8e-06	0.0338	GCCGCACCTGTGGC
ZNF682	CISBP	Example	1909	1929	-	13.8061	8.8e-06	0.0105	GCCCGCCCGCAGCCCCGCCCC
ZNF19	CISBP	Example	190	207	-	13.8073	8.83e-06	0.0333	AGCCGCGTCTGTGACCTA
ZNF189	CISBP	Example	1508	1519	+	14.1939	8.84e-06	0.0169	GTGCCCTTCCCC
FOXC1	hTFtarget	Example	1428	1440	-	13.9208	8.86e-06	0.0352	AAATAAATACACA
SCRT1	JASPAR	Example	286	300	+	13.1311	8.93e-06	0.0355	ATGCCACAGGTGCGG
Sry	CISBP	Example	310	319	-	9.76238	8.94e-06	0.0356	ATTGTTTTGC
ZNF564	CISBP	Example	1383	1391	+	14.8163	8.94e-06	0.0354	TTTGGACTT
Sp3	HOCOMOCO	Example	585	604	+	13.7156	8.99e-06	0.00745	GGCTGGAGGAGGGGTCTAGG
SP3	hTFtarget	Example	585	604	+	13.7156	8.99e-06	0.00745	GGCTGGAGGAGGGGTCTAGG
ZNF341	HOCOMOCO	Example	1814	1835	+	13.5772	9.02e-06	0.0115	GGGAAGGGGGTGCGGTAGCAGG
KLF10	CISBP	Example	1904	1918	-	13.9082	9.02e-06	0.0135	GCCCCGCCCCGACTG
OSR2	HOCOMOCO	Example	1823	1838	-	13.7523	9.04e-06	0.0171	CCTCCTGCTACCGCAC
SCRT1	CISBP	Example	286	300	+	13.1122	9.09e-06	0.0357	ATGCCACAGGTGCGG
CTCF	hTFtarget	Example	338	357	+	12.6514	9.11e-06	0.024	TGCAGTAAAAGCTTTATCCA
ZIC2	hTFtarget	Example	65	75	-	13.551	9.12e-06	0.0337	CTCCTGCAGTG
Ptf1a	HOCOMOCO	Example	233	250	-	13.8455	9.13e-06	0.0342	ACAGCTGCCGGCATACAC
PTF1A	hTFtarget	Example	233	250	-	13.8455	9.13e-06	0.0343	ACAGCTGCCGGCATACAC
SP4	hTFtarget	Example	1905	1921	-	11.1837	9.16e-06	0.0174	GCAGCCCCGCCCCGACT
ZNF440	CISBP	Example	306	320	-	13.8532	9.16e-06	0.0363	GATTGTTTTGCTTTT
ZNF189	JASPAR	Example	1673	1685	-	14.1286	9.22e-06	0.0357	ATGGCTGTTCCAG
GABPA	hTFtarget	Example	1844	1853	+	14.4312	9.22e-06	0.0353	AACGGAAGAG
ZNF519	CISBP	Example	1844	1853	-	14.3902	9.22e-06	0.0353	CTCTTCCGTT
SCRT1	CISBP	Example	287	297	+	14.2551	9.23e-06	0.0366	TGCCACAGGTG
PATZ1	hTFtarget	Example	1801	1822	+	13.4583	9.26e-06	0.00669	GGGCGGGGCCCTGGGGAAGGGG
ZNF320	JASPAR	Example	854	880	-	12.2921	9.37e-06	0.0172	CCTGGGGTCTGTGGGACAGTTTAGCAC
ZNF789	CISBP	Example	1369	1380	+	14.2569	9.43e-06	0.0365	CTAGTGACACCC
EBF1	hTFtarget	Example	1808	1818	-	14.4255	9.44e-06	0.0122	TTCCCCAGGGC
EGR2	hTFtarget	Example	1791	1808	+	13.5645	9.47e-06	0.0125	AGATGTGTAGGGGCGGGG
ZNF467	HOCOMOCO	Example	1909	1930	+	12.4694	9.5e-06	0.0116	GGGGCGGGGCTGCGGGCGGGCA
KLF15	hTFtarget	Example	1920	1930	-	14.3654	9.62e-06	0.0108	TGCCCGCCCGC
ZBTB18	hTFtarget	Example	1786	1798	-	14.2653	9.62e-06	0.0375	ACACATCTGGCGG
ZNF468	CISBP	Example	978	989	+	12.5306	9.68e-06	0.0212	TGCCCCCTCCTC
VEZF1	hTFtarget	Example	1813	1834	+	13.4028	9.68e-06	0.0171	GGGGAAGGGGGTGCGGTAGCAG
RARG	hTFtarget	Example	702	717	-	13.551	9.72e-06	0.038	CAGGTCACAAGTTTAC
Bhlha15	HOCOMOCO	Example	240	250	+	14.1122	9.78e-06	0.0369	CCGGCAGCTGT
BHLHA15	HOCOMOCO	Example	240	250	+	14.1122	9.78e-06	0.0369	CCGGCAGCTGT
Zfp202	CISBP	Example	962	971	-	9.7449	9.86e-06	0.0374	TGCCCCCCAC
SNAI2	hTFtarget	Example	290	299	-	14.5408	9.86e-06	0.0384	CGCACCTGTG
Sp2	HOCOMOCO	Example	584	605	+	13.1626	9.96e-06	0.00593	AGGCTGGAGGAGGGGTCTAGGC
SP2	hTFtarget	Example	584	605	+	13.1626	9.96e-06	0.00597	AGGCTGGAGGAGGGGTCTAGGC
EGR2	hTFtarget	Example	1900	1917	+	13.4839	1e-05	0.0125	GGGTCAGTCGGGGCGGGG
PRDM9	JASPAR	Example	1812	1835	+	13.0275	1e-05	0.0262	TGGGGAAGGGGGTGCGGTAGCAGG
TCF12	hTFtarget	Example	240	250	+	13.9388	1e-05	0.0382	CCGGCAGCTGT
TCF12	hTFtarget	Example	241	250	+	13.8899	1.01e-05	0.0385	CGGCAGCTGT
SNAI1	hTFtarget	Example	290	299	-	14.6122	1.01e-05	0.0393	CGCACCTGTG
ZNF548	CISBP	Example	1818	1838	-	13.2018	1.01e-05	0.0119	CCTCCTGCTACCGCACCCCCT
Zfp652	TRANSFAC	Example	1927	1939	+	13.0182	1.01e-05	0.0402	GGCAGGGGTTAAC
ZNF329	HOCOMOCO	Example	339	358	-	7.6	1.01e-05	0.039	ATGGATAAAGCTTTTACTGC
NR1I2	hTFtarget	Example	1899	1915	+	14.0102	1.01e-05	0.039	GGGGTCAGTCGGGGCGG
Esr1	HOCOMOCO	Example	779	793	+	13.5606	1.02e-05	0.0399	GAGGCACCCTGGCCC
KLF5	hTFtarget	Example	1800	1809	-	13.4545	1.02e-05	0.0197	GCCCCGCCCC
KLF5	hTFtarget	Example	1909	1918	-	13.4545	1.02e-05	0.0197	GCCCCGCCCC
Zfp652	CISBP	Example	1927	1939	-	13	1.03e-05	0.0411	GTTAACCCCTGCC
Sp3	HOCOMOCO	Example	1909	1928	+	13.5138	1.03e-05	0.00745	GGGGCGGGGCTGCGGGCGGG
SP3	hTFtarget	Example	1909	1928	+	13.5138	1.03e-05	0.00745	GGGGCGGGGCTGCGGGCGGG
RXRA	hTFtarget	Example	1889	1908	+	13.2581	1.03e-05	0.0301	GAGTGGAGGTGGGGTCAGTC
Zfp82	TRANSFAC	Example	1890	1907	+	-2.16393	1.03e-05	0.0406	AGTGGAGGTGGGGTCAGT
ESRRA	hTFtarget	Example	1772	1782	+	14.1286	1.04e-05	0.0399	CCAAGGGCAGA
Znf143	HOCOMOCO	Example	234	255	+	10.5303	1.05e-05	0.0313	TGTATGCCGGCAGCTGTAGCTC
ZBTB12	JASPAR	Example	1671	1681	+	13.3972	1.05e-05	0.0411	ATCTGGAACAG
E2f1	HOCOMOCO	Example	1908	1919	+	13.803	1.05e-05	0.019	CGGGGCGGGGCT
ZNF341	HOCOMOCO	Example	1817	1838	+	13.3496	1.05e-05	0.0115	AAGGGGGTGCGGTAGCAGGAGG
ZNF467	CISBP	Example	1813	1833	-	12.7475	1.06e-05	0.0124	TGCTACCGCACCCCCTTCCCC
ZNF449	CISBP	Example	1902	1922	-	13.6837	1.06e-05	0.0398	CGCAGCCCCGCCCCGACTGAC
KLF6	hTFtarget	Example	1800	1810	-	13.8061	1.06e-05	0.0385	GGCCCCGCCCC
ZNF708	CISBP	Example	244	264	+	13.2959	1.06e-05	0.0408	CAGCTGTAGCTCCGATTCGAC
RARA	hTFtarget	Example	703	717	-	9.13265	1.07e-05	0.0425	CAGGTCACAAGTTTA
ZNF394	HOCOMOCO	Example	1295	1314	+	12.8219	1.07e-05	0.0422	GAAAAGGCAAAGAAATGGAT
PATZ1	hTFtarget	Example	1763	1774	-	13.7079	1.07e-05	0.013	TGGCGGAGGGGC
ZNF30	CISBP	Example	1814	1828	-	9.33945	1.08e-05	0.019	CCGCACCCCCTTCCC
ZNF341	CISBP	Example	1834	1854	-	13.4286	1.08e-05	0.0268	GCTCTTCCGTTCCAGACCTCC
KLF10	CISBP	Example	1815	1829	-	13.6327	1.08e-05	0.0135	ACCGCACCCCCTTCC
ZIC5	CISBP	Example	64	79	-	10.2551	1.09e-05	0.0411	GGAACTCCTGCAGTGA
POU6F2	CISBP	Example	1617	1626	-	13.6634	1.09e-05	0.0434	GGCTCATTAT
ZNF45	CISBP	Example	1460	1468	-	13.5413	1.09e-05	0.0429	TGTATTCCT
ZNF708	CISBP	Example	244	255	+	13.8061	1.09e-05	0.042	CAGCTGTAGCTC
KLF6	hTFtarget	Example	1800	1810	-	13.8448	1.09e-05	0.0393	GGCCCCGCCCC
EVX1	CISBP	Example	1077	1086	+	11.198	1.09e-05	0.0435	GCTAATCAGC
RFX5	hTFtarget	Example	221	235	-	13.8909	1.1e-05	0.0243	CACCACAGCCACAGC
ZNF682	JASPAR	Example	1797	1812	-	13.2683	1.1e-05	0.041	AGGGCCCCGCCCCTAC
E2f4	HOCOMOCO	Example	1907	1920	+	13.6633	1.1e-05	0.0205	TCGGGGCGGGGCTG
ZBTB17	hTFtarget	Example	1508	1526	-	13.3423	1.1e-05	0.0291	GTGGCCAGGGGAAGGGCAC
Sp2	HOCOMOCO	Example	1915	1936	+	12.9837	1.11e-05	0.00593	GGGCTGCGGGCGGGCAGGGGTT
SP2	hTFtarget	Example	1915	1936	+	12.9837	1.11e-05	0.00597	GGGCTGCGGGCGGGCAGGGGTT
ZNF180	CISBP	Example	1795	1815	-	12.5413	1.11e-05	0.00762	CCCAGGGCCCCGCCCCTACAC
ZNF467	CISBP	Example	1909	1929	-	12.6566	1.11e-05	0.0124	GCCCGCCCGCAGCCCCGCCCC
GSC2	JASPAR	Example	1004	1013	+	12.1864	1.12e-05	0.0445	CCTAATCCCT
GSC2	CISBP	Example	1004	1013	+	12.1373	1.12e-05	0.0445	CCTAATCCCT
ZNF879	CISBP	Example	1553	1591	+	8.3125	1.12e-05	0.0384	GGCTCCAGTTTTTGTTGTTGTTGTCCTTGTTTTTGCTAG
Sp1	HOCOMOCO	Example	1878	1901	+	11.8548	1.13e-05	0.00707	GGGCCTCCAGGGAGTGGAGGTGGG
KLF17	CISBP	Example	1799	1810	-	13.602	1.13e-05	0.0436	GGCCCCGCCCCT
KLF15	hTFtarget	Example	1798	1809	-	13.1212	1.13e-05	0.043	GCCCCGCCCCTA
ZNF23	CISBP	Example	1800	1818	-	10.7143	1.13e-05	0.0228	TTCCCCAGGGCCCCGCCCC
FOXI1	hTFtarget	Example	1429	1440	+	13.8261	1.14e-05	0.0452	GTGTATTTATTT
KLF13	hTFtarget	Example	1818	1830	-	13.5	1.14e-05	0.0217	TACCGCACCCCCT
Lhx6	HOCOMOCO	Example	1078	1086	-	12.9437	1.14e-05	0.0453	GCTGATTAG
ZNF76	hTFtarget	Example	401	422	-	12.626	1.14e-05	0.0123	AGGGCAGTTTGGGGATAGAAGT
ZNF148	hTFtarget	Example	1908	1919	-	13.3878	1.14e-05	0.0113	AGCCCCGCCCCG
Zbtb17	HOCOMOCO	Example	1508	1526	-	12.7959	1.14e-05	0.00697	GTGGCCAGGGGAAGGGCAC
E2F6	hTFtarget	Example	1920	1932	+	13.6423	1.14e-05	0.0417	GCGGGCGGGCAGG
ZNF768	HOCOMOCO	Example	526	545	-	11.1061	1.14e-05	0.022	AAGGCTCAGCAAGGCCAGGA
Klf15	HOCOMOCO	Example	1800	1818	+	12.7121	1.15e-05	0.0215	GGGGCGGGGCCCTGGGGAA
KLF15	hTFtarget	Example	1800	1818	+	12.7121	1.15e-05	0.0215	GGGGCGGGGCCCTGGGGAA
RFX2	hTFtarget	Example	1203	1220	+	12.0758	1.15e-05	0.0448	GCGTTGCTGTGGCAGTGG
IRF8	hTFtarget	Example	95	109	+	12.0102	1.15e-05	0.0459	TCGAAATCGAATCCG
KLF6	hTFtarget	Example	1800	1810	-	13.9082	1.16e-05	0.0302	GGCCCCGCCCC
NKX6-1	hTFtarget	Example	1411	1429	+	13.1642	1.16e-05	0.046	TAATAATGTGCATTAAATG
SIX2	JASPAR	Example	1958	1973	-	13.3546	1.17e-05	0.0465	GGAAGTAACCTGACCC
ZBTB48	HOCOMOCO	Example	1688	1699	+	13.3788	1.17e-05	0.0443	CCAGGGAACGTC
ZIM3	JASPAR	Example	1699	1713	-	13.3028	1.17e-05	0.0458	AGAAAAAGAAATCCG
Rfx2	HOCOMOCO	Example	1509	1530	-	13.039	1.17e-05	0.0249	CTGTGTGGCCAGGGGAAGGGCA
ASCL1	hTFtarget	Example	240	252	+	14	1.17e-05	0.0433	CCGGCAGCTGTAG
KLF6	hTFtarget	Example	1883	1901	+	13.3333	1.18e-05	0.015	TCCAGGGAGTGGAGGTGGG
SP8	CISBP	Example	1798	1809	-	13.7347	1.18e-05	0.0449	GCCCCGCCCCTA
ZNF467	CISBP	Example	586	597	-	13.0612	1.18e-05	0.0304	CCCTCCTCCAGC
ZNF460	CISBP	Example	1891	1902	-	13.6422	1.18e-05	0.0256	CCCCACCTCCAC
ERG	hTFtarget	Example	1336	1349	+	11.8469	1.18e-05	0.0457	GAAGGAAGTCCTGT
KLF10	JASPAR	Example	1819	1829	-	13.8367	1.19e-05	0.0285	ACCGCACCCCC
ZNF79	CISBP	Example	1064	1081	-	12.9643	1.19e-05	0.0471	TTAGCAATTATTTCCATC
SP4	hTFtarget	Example	588	602	-	13.5204	1.19e-05	0.0123	TAGACCCCTCCTCCA
Rfx7	CISBP	Example	218	227	+	11.4747	1.2e-05	0.0221	GTTGCTGTGG
Rfx7	CISBP	Example	1205	1214	+	11.4747	1.2e-05	0.0221	GTTGCTGTGG
KLF13	hTFtarget	Example	1818	1830	-	13.5306	1.2e-05	0.0229	TACCGCACCCCCT
POU6F2	JASPAR	Example	1617	1626	-	13.6949	1.2e-05	0.0477	GGCTCATTAT
EGR2	hTFtarget	Example	1908	1917	-	11.3163	1.2e-05	0.0236	CCCCGCCCCG
NR1D2	JASPAR	Example	862	876	-	13.4828	1.2e-05	0.0235	GGGTCTGTGGGACAG
EVX1	JASPAR	Example	1077	1086	-	11.2075	1.2e-05	0.0479	GCTGATTAGC
TFAP2C	hTFtarget	Example	1807	1821	-	13.8367	1.2e-05	0.0453	CCCTTCCCCAGGGCC
MAZ	hTFtarget	Example	590	600	-	14.2041	1.2e-05	0.0144	GACCCCTCCTC
ZNF563	HOCOMOCO	Example	490	510	-	13.144	1.2e-05	0.0449	GGGTTCCTGCCTGTCCACCTT
ZNF660	CISBP	Example	750	767	-	12.4898	1.2e-05	0.0474	CTTGCTTCTCCTTCCTAT
SP3	hTFtarget	Example	1908	1918	-	13.3577	1.2e-05	0.0228	GCCCCGCCCCG
Peg3	TRANSFAC	Example	1211	1218	+	12.4404	1.21e-05	0.0459	GTGGCAGT
SNAI2	hTFtarget	Example	291	298	-	13	1.21e-05	0.048	GCACCTGT
SP1	hTFtarget	Example	1907	1921	-	12.6837	1.21e-05	0.023	GCAGCCCCGCCCCGA
Sp2	HOCOMOCO	Example	1888	1909	+	12.8374	1.21e-05	0.00593	GGAGTGGAGGTGGGGTCAGTCG
SP2	hTFtarget	Example	1888	1909	+	12.8374	1.21e-05	0.00597	GGAGTGGAGGTGGGGTCAGTCG
MYOG	hTFtarget	Example	241	252	-	13.8899	1.21e-05	0.0233	CTACAGCTGCCG
Zic3	HOCOMOCO	Example	64	78	-	13.5263	1.21e-05	0.0457	GAACTCCTGCAGTGA
ZIC3	hTFtarget	Example	64	78	-	13.5263	1.21e-05	0.0457	GAACTCCTGCAGTGA
CTCF	hTFtarget	Example	716	735	-	12.0642	1.22e-05	0.024	TGCTGTGCTCTTAAAAGCCA
ZBTB7B	hTFtarget	Example	836	847	+	13.8163	1.22e-05	0.0456	GCAACCACCCAC
ZBTB7B	hTFtarget	Example	836	847	+	13.8276	1.22e-05	0.0467	GCAACCACCCAC
THAP1	hTFtarget	Example	1908	1929	+	13.0845	1.22e-05	0.0412	CGGGGCGGGGCTGCGGGCGGGC
SP3	hTFtarget	Example	1908	1918	-	13.3333	1.22e-05	0.0229	GCCCCGCCCCG
KLF12	CISBP	Example	1909	1919	-	12.7857	1.22e-05	0.0235	AGCCCCGCCCC
Myog	HOCOMOCO	Example	240	252	-	14.1061	1.22e-05	0.0473	CTACAGCTGCCGG
MYOG	hTFtarget	Example	240	252	-	14.1061	1.22e-05	0.0469	CTACAGCTGCCGG
ZNF148	hTFtarget	Example	1799	1810	-	13.2551	1.23e-05	0.0113	GGCCCCGCCCCT
OTX2	hTFtarget	Example	1004	1014	-	13.1616	1.23e-05	0.0488	TAGGGATTAGG
MYOG	hTFtarget	Example	241	252	+	13.8807	1.23e-05	0.0233	CGGCAGCTGTAG
ZNF23	CISBP	Example	1919	1937	-	10.5102	1.24e-05	0.0228	TAACCCCTGCCCGCCCGCA
SP8	JASPAR	Example	1798	1809	-	13.5395	1.24e-05	0.0352	GCCCCGCCCCTA
Rara	CISBP	Example	703	717	-	6.56122	1.24e-05	0.0491	CAGGTCACAAGTTTA
Plag1	TRANSFAC	Example	1810	1828	+	-17.9508	1.24e-05	0.0235	CCTGGGGAAGGGGGTGCGG
KLF12	CISBP	Example	1909	1919	-	13.1939	1.25e-05	0.0239	AGCCCCGCCCC
Atf1	CISBP	Example	77	86	-	5.21053	1.25e-05	0.0479	GATGACGGGA
IRF8	hTFtarget	Example	95	108	+	11.7959	1.25e-05	0.0497	TCGAAATCGAATCC
RFX5	hTFtarget	Example	1515	1529	+	13.7091	1.25e-05	0.0243	TCCCCTGGCCACACA
SP8	CISBP	Example	1798	1809	-	13.5	1.25e-05	0.0352	GCCCCGCCCCTA
EGR1	hTFtarget	Example	1887	1903	+	13.3182	1.25e-05	0.0297	GGGAGTGGAGGTGGGGT
Sp1	HOCOMOCO	Example	1942	1965	+	11.6532	1.25e-05	0.00707	GGGAGGAATAGTGGTGGGGTCAGG
ZNF468	CISBP	Example	1814	1825	-	12.0612	1.25e-05	0.0212	CACCCCCTTCCC
ZNF98	CISBP	Example	1295	1315	-	12.7909	1.26e-05	0.0486	CATCCATTTCTTTGCCTTTTC
SP3	hTFtarget	Example	1907	1919	-	13.2653	1.26e-05	0.0241	AGCCCCGCCCCGA
ZNF529	CISBP	Example	1822	1848	-	8.9596	1.26e-05	0.0121	CCGTTCCAGACCTCCTGCTACCGCACC
KLF15	hTFtarget	Example	1907	1918	-	13.1122	1.26e-05	0.0242	GCCCCGCCCCGA
Tcf4	HOCOMOCO	Example	291	299	+	14.7727	1.26e-05	0.0492	ACAGGTGCG
Rarb	CISBP	Example	703	718	-	5.59184	1.26e-05	0.0498	CCAGGTCACAAGTTTA
ZIC5	JASPAR	Example	1915	1930	-	10.6122	1.27e-05	0.0481	TGCCCGCCCGCAGCCC
GLIS1	CISBP	Example	957	972	-	3.93878	1.27e-05	0.0485	CTGCCCCCCACATTGT
ZNF140	CISBP	Example	1876	1899	-	13.1818	1.27e-05	0.0482	CACCTCCACTCCCTGGAGGCCCCC
ZNF341	HOCOMOCO	Example	1805	1826	+	13.0732	1.27e-05	0.0115	GGGGCCCTGGGGAAGGGGGTGC
KLF5	hTFtarget	Example	1886	1899	+	13.4394	1.27e-05	0.0161	AGGGAGTGGAGGTG
ZNF12	CISBP	Example	1431	1451	-	10.2347	1.27e-05	0.0504	GCTGCTGTAACAAATAAATAC
SP3	hTFtarget	Example	1907	1919	-	13.2885	1.27e-05	0.0245	AGCCCCGCCCCGA
SNAI2	hTFtarget	Example	290	299	-	14.0714	1.28e-05	0.05	CGCACCTGTG
WT1	hTFtarget	Example	1904	1923	+	12.4091	1.28e-05	0.0188	CAGTCGGGGCGGGGCTGCGG
Spi1	JASPAR	Example	883	899	+	13.1057	1.29e-05	0.0491	TGGATGAGGAAGAGTCA
ZNF300	CISBP	Example	1795	1823	-	10.07	1.29e-05	0.0159	CCCCCTTCCCCAGGGCCCCGCCCCTACAC
ZNF780A	CISBP	Example	1820	1843	-	13.3878	1.29e-05	0.0241	CCAGACCTCCTGCTACCGCACCCC
KLF15	hTFtarget	Example	590	604	-	13.2755	1.29e-05	0.0161	CCTAGACCCCTCCTC
ZNF304	CISBP	Example	1906	1929	-	12.4862	1.29e-05	0.0115	GCCCGCCCGCAGCCCCGCCCCGAC
RFX3	hTFtarget	Example	216	229	+	13.3548	1.29e-05	0.0253	GTGTTGCTGTGGCT
RFX1	hTFtarget	Example	216	229	+	13.4091	1.29e-05	0.0256	GTGTTGCTGTGGCT
Zbtb24	TRANSFAC	Example	1274	1285	+	13.2131	1.29e-05	0.049	GTGGGCAGGCTC
EBF1	hTFtarget	Example	1806	1820	-	13.5909	1.3e-05	0.0249	CCTTCCCCAGGGCCC
ETV4	hTFtarget	Example	497	510	+	13.3119	1.3e-05	0.0503	ACAGGCAGGAACCC
KLF3	hTFtarget	Example	1800	1810	-	13.1327	1.3e-05	0.0499	GGCCCCGCCCC
ZIM3	CISBP	Example	1700	1711	+	13.0204	1.3e-05	0.051	GGATTTCTTTTT
SP4	hTFtarget	Example	1892	1906	-	13.3878	1.3e-05	0.0123	CTGACCCCACCTCCA
ZIC3	hTFtarget	Example	64	79	-	5.9898	1.3e-05	0.0488	GGAACTCCTGCAGTGA
Rfx2	HOCOMOCO	Example	1201	1222	+	12.8701	1.3e-05	0.0249	CTGCGTTGCTGTGGCAGTGGTG
Zfp281	CISBP	Example	1764	1778	+	12.0612	1.31e-05	0.0163	CCCCTCCGCCAAGGG
ZNF740	CISBP	Example	1952	1964	-	12.3211	1.31e-05	0.0243	CTGACCCCACCAC
Irf3	HOCOMOCO	Example	747	766	+	13.0781	1.31e-05	0.0488	AGAATAGGAAGGAGAAGCAA
IRF3	hTFtarget	Example	747	766	+	13.0781	1.31e-05	0.0488	AGAATAGGAAGGAGAAGCAA
Nhlh1	HOCOMOCO	Example	638	657	-	11.0976	1.31e-05	0.0204	GAGATCCCAGCAGCTTCTTT
ZNF281	hTFtarget	Example	1795	1809	+	12.3636	1.32e-05	0.0104	GTGTAGGGGCGGGGC
TCF4	hTFtarget	Example	290	299	-	11.3535	1.32e-05	0.0511	CGCACCTGTG
HSF1	hTFtarget	Example	125	142	+	9.37755	1.32e-05	0.0172	GTTGCAGGTTTGATCCCT
ZNF548	CISBP	Example	1908	1928	-	12.7064	1.33e-05	0.0119	CCCGCCCGCAGCCCCGCCCCG
ZNF132	CISBP	Example	1269	1283	-	12.7642	1.35e-05	0.0126	GCCTGCCCACATCCC
ZNF671	CISBP	Example	1888	1899	-	13.5918	1.35e-05	0.0528	CACCTCCACTCC
SNAI2	hTFtarget	Example	290	299	-	14.051	1.35e-05	0.053	CGCACCTGTG
ZNF436	HOCOMOCO	Example	983	1006	-	1.87879	1.35e-05	0.0446	AGGACAAGAACTTCTTTGAGGAGG
ZNF260	CISBP	Example	744	758	-	12.9817	1.36e-05	0.0252	CCTTCCTATTCTTCC
ZNF467	CISBP	Example	1941	1961	-	12.303	1.36e-05	0.0124	ACCCCACCACTATTCCTCCCG
SOX17	hTFtarget	Example	1114	1124	+	12.5841	1.36e-05	0.0531	CCCATTGTGGC
EGR1	hTFtarget	Example	1796	1809	-	13.3269	1.36e-05	0.0525	GCCCCGCCCCTACA
NR1D2	JASPAR	Example	863	877	-	9.68889	1.36e-05	0.0269	GGGGTCTGTGGGACA
KLF3	hTFtarget	Example	1800	1810	-	13.0851	1.38e-05	0.0503	GGCCCCGCCCC
SCRT1	CISBP	Example	287	297	+	13.551	1.38e-05	0.0547	TGCCACAGGTG
ZNF714	CISBP	Example	1589	1600	+	13.5688	1.38e-05	0.0336	TAGGTCCTGCTG
ERG	hTFtarget	Example	1336	1349	+	10.5204	1.38e-05	0.0545	GAAGGAAGTCCTGT
RFX2	hTFtarget	Example	1200	1218	-	12.7069	1.38e-05	0.0546	ACTGCCACAGCAACGCAGG
ZNF534	CISBP	Example	617	631	-	13.2755	1.38e-05	0.052	TCCTTCTCTCCCTCC
EVX2	JASPAR	Example	1077	1086	-	11.1	1.38e-05	0.0551	GCTGATTAGC
EVX2	CISBP	Example	1077	1086	+	11.0882	1.38e-05	0.0551	GCTAATCAGC
ZNF281	hTFtarget	Example	1763	1777	-	12.2727	1.38e-05	0.0104	CCTTGGCGGAGGGGC
POU6F1	hTFtarget	Example	1617	1626	+	13.3846	1.38e-05	0.0551	ATAATGAGCC
POU6F1	hTFtarget	Example	1617	1626	+	13.34	1.38e-05	0.0551	ATAATGAGCC
Tfap2b	HOCOMOCO	Example	1916	1925	+	13.2809	1.38e-05	0.0521	GGCTGCGGGC
TFAP2B	hTFtarget	Example	1916	1925	+	13.2809	1.38e-05	0.0521	GGCTGCGGGC
KLF11	hTFtarget	Example	1799	1809	-	13.3846	1.39e-05	0.0536	GCCCCGCCCCT
Zfp3	TRANSFAC	Example	1106	1117	-	5.04918	1.4e-05	0.0556	TGGGAACACCAA
Nhlh2	CISBP	Example	242	251	+	12.7879	1.4e-05	0.0557	GGCAGCTGTA
ZNF660	CISBP	Example	750	767	-	11.6633	1.4e-05	0.0549	CTTGCTTCTCCTTCCTAT
MXI1	hTFtarget	Example	1204	1218	+	12.2551	1.4e-05	0.0545	CGTTGCTGTGGCAGT
ZNF529	CISBP	Example	1819	1845	-	8.64646	1.41e-05	0.0121	TTCCAGACCTCCTGCTACCGCACCCCC
ZNF76	hTFtarget	Example	232	253	+	12.2276	1.41e-05	0.0123	GGTGTATGCCGGCAGCTGTAGC
MESP1	CISBP	Example	290	299	-	12.9388	1.41e-05	0.0534	CGCACCTGTG
ZNF529	CISBP	Example	1887	1913	-	8.63636	1.41e-05	0.0121	GCCCCGACTGACCCCACCTCCACTCCC
ZNF460	CISBP	Example	1800	1811	-	13.3028	1.42e-05	0.0256	GGGCCCCGCCCC
EBF3	JASPAR	Example	1806	1818	-	13.3415	1.42e-05	0.052	TTCCCCAGGGCCC
ZNF93	CISBP	Example	1890	1928	-	12.3239	1.42e-05	0.0252	CCCGCCCGCAGCCCCGCCCCGACTGACCCCACCTCCACT
ZNF444	CISBP	Example	1811	1826	-	7.04082	1.42e-05	0.0178	GCACCCCCTTCCCCAG
RFX5	hTFtarget	Example	216	227	+	13.5872	1.43e-05	0.0565	GTGTTGCTGTGG
Foxj3	TRANSFAC	Example	1565	1577	-	12.0862	1.43e-05	0.0568	GACAACAACAACA
MAZ	hTFtarget	Example	1914	1935	+	12.6831	1.44e-05	0.013	GGGGCTGCGGGCGGGCAGGGGT
ETV4	hTFtarget	Example	497	510	+	13.0918	1.44e-05	0.0558	ACAGGCAGGAACCC
Sp1	HOCOMOCO	Example	1803	1826	+	11.379	1.44e-05	0.00707	GCGGGGCCCTGGGGAAGGGGGTGC
ZNF529	CISBP	Example	1908	1934	-	8.57576	1.45e-05	0.0121	CCCCTGCCCGCCCGCAGCCCCGCCCCG
Nfyb	HOCOMOCO	Example	4	16	+	13.5902	1.46e-05	0.0558	CAACCAATCACCT
NFYB	hTFtarget	Example	4	16	+	13.5902	1.46e-05	0.0558	CAACCAATCACCT
FOXC1	hTFtarget	Example	826	836	+	9.60577	1.46e-05	0.0582	CAGACAACAAG
PITX2	hTFtarget	Example	1005	1012	+	12.8163	1.47e-05	0.0586	CTAATCCC
PITX1	hTFtarget	Example	1005	1012	+	13.0408	1.47e-05	0.0586	CTAATCCC
DMBX1	CISBP	Example	1005	1012	+	13.3535	1.47e-05	0.0586	CTAATCCC
OTX2	hTFtarget	Example	1005	1012	+	13.3232	1.47e-05	0.0586	CTAATCCC
OTX2	hTFtarget	Example	1005	1012	+	12.3838	1.47e-05	0.0586	CTAATCCC
PITX2	hTFtarget	Example	1005	1012	+	14.2755	1.47e-05	0.0585	CTAATCCC
PITX2	hTFtarget	Example	1005	1012	+	12.8182	1.47e-05	0.0586	CTAATCCC
PITX2	hTFtarget	Example	1005	1012	+	13.7449	1.47e-05	0.0586	CTAATCCC
PITX2	hTFtarget	Example	1005	1012	+	11.3366	1.47e-05	0.0586	CTAATCCC
GSC	CISBP	Example	1005	1012	+	12.5446	1.47e-05	0.0586	CTAATCCC
GSC	CISBP	Example	1005	1012	+	13.12	1.47e-05	0.0586	CTAATCCC
RHOXF2	CISBP	Example	1005	1012	+	13.3163	1.47e-05	0.0586	CTAATCCC
RHOXF2	CISBP	Example	1005	1012	+	12.9293	1.47e-05	0.0586	CTAATCCC
OTX1	hTFtarget	Example	1005	1012	+	12.7071	1.47e-05	0.0586	CTAATCCC
PITX3	hTFtarget	Example	1005	1012	+	12.899	1.47e-05	0.0586	CTAATCCC
PITX3	hTFtarget	Example	1005	1012	+	13.0202	1.47e-05	0.0586	CTAATCCC
CRX	hTFtarget	Example	1005	1012	+	13.3434	1.47e-05	0.0586	CTAATCCC
RHOXF1	CISBP	Example	134	141	+	12.0918	1.47e-05	0.0585	TTGATCCC
RHOXF1	CISBP	Example	134	141	+	11.8265	1.47e-05	0.0584	TTGATCCC
PITX1	hTFtarget	Example	1005	1012	+	14.0306	1.47e-05	0.0585	CTAATCCC
PITX1	hTFtarget	Example	1005	1012	+	13.0306	1.47e-05	0.0586	CTAATCCC
PITX1	hTFtarget	Example	1005	1012	+	13.7143	1.47e-05	0.0586	CTAATCCC
GSC2	CISBP	Example	1005	1012	+	10.8713	1.47e-05	0.0586	CTAATCCC
RHOXF1	CISBP	Example	134	141	+	11.1313	1.47e-05	0.0584	TTGATCCC
Crx	CISBP	Example	1005	1012	+	8.85811	1.47e-05	0.0586	CTAATCCC
Pitx3	CISBP	Example	1005	1012	+	10.2313	1.47e-05	0.0585	CTAATCCC
Otx2	CISBP	Example	1005	1012	+	9.01149	1.47e-05	0.0586	CTAATCCC
PITX2	hTFtarget	Example	1005	1012	+	9.8046	1.47e-05	0.0586	CTAATCCC
PITX2	hTFtarget	Example	1005	1012	+	8.99324	1.47e-05	0.0586	CTAATCCC
ZIC5	CISBP	Example	1915	1930	-	10.7143	1.47e-05	0.0541	TGCCCGCCCGCAGCCC
ZNF281	hTFtarget	Example	1812	1823	-	11.8367	1.47e-05	0.0117	CCCCCTTCCCCA
Plag1	TRANSFAC	Example	1811	1822	+	4.95082	1.47e-05	0.0383	CTGGGGAAGGGG
KLF4	hTFtarget	Example	1909	1919	-	13.1939	1.48e-05	0.0283	AGCCCCGCCCC
Smad3	HOCOMOCO	Example	1549	1560	+	12.0323	1.48e-05	0.057	CTCTGGCTCCAG
SMAD3	hTFtarget	Example	1549	1560	+	12.0323	1.48e-05	0.057	CTCTGGCTCCAG
MAZ	hTFtarget	Example	980	988	+	13.6939	1.48e-05	0.0184	CCCCCTCCT
KLF1	hTFtarget	Example	1800	1807	-	13.8163	1.48e-05	0.0279	CCCGCCCC
KLF1	hTFtarget	Example	1909	1916	-	13.8163	1.48e-05	0.0279	CCCGCCCC
TCF3	hTFtarget	Example	290	299	-	13.4038	1.48e-05	0.0567	CGCACCTGTG
TCF3	hTFtarget	Example	290	299	-	13.398	1.48e-05	0.0571	CGCACCTGTG
ZNF439	CISBP	Example	1884	1897	-	10.7245	1.48e-05	0.057	CCTCCACTCCCTGG
Foxg1	CISBP	Example	519	530	-	12.8571	1.48e-05	0.0591	CAGGAGACAATC
ZNF519	CISBP	Example	1814	1828	-	12.055	1.49e-05	0.0537	CCGCACCCCCTTCCC
EHF	hTFtarget	Example	1335	1344	+	13.1101	1.49e-05	0.0582	AGAAGGAAGT
OSR2	HOCOMOCO	Example	1594	1609	+	13.1927	1.5e-05	0.0189	CCTGCTGCTTCTCTGC
KLF10	JASPAR	Example	1799	1809	-	13.449	1.5e-05	0.0285	GCCCCGCCCCT
ZNF341	CISBP	Example	1815	1835	-	12.9796	1.5e-05	0.0268	CCTGCTACCGCACCCCCTTCC
RUNX2	hTFtarget	Example	219	232	+	13.197	1.5e-05	0.0194	TTGCTGTGGCTGTG
ZNF708	HOCOMOCO	Example	221	240	-	12.4857	1.5e-05	0.0579	GCATACACCACAGCCACAGC
HIC2	JASPAR	Example	1782	1790	+	12.1273	1.5e-05	0.0575	ATGCCCGCC
HIC2	CISBP	Example	1782	1790	+	12.0816	1.5e-05	0.0582	ATGCCCGCC
Crx	JASPAR	Example	1004	1013	-	12.5229	1.51e-05	0.0602	AGGGATTAGG
ESR1	hTFtarget	Example	779	793	+	12.9697	1.51e-05	0.0591	GAGGCACCCTGGCCC
THAP11	hTFtarget	Example	1879	1900	+	10.2368	1.52e-05	0.0293	GGCCTCCAGGGAGTGGAGGTGG
Six3	JASPAR	Example	1368	1384	-	13.0976	1.52e-05	0.0602	AATTGGGTGTCACTAGG
ZNF320	JASPAR	Example	1801	1827	+	11.2921	1.52e-05	0.0186	GGGCGGGGCCCTGGGGAAGGGGGTGCG
Foxj3	CISBP	Example	1565	1577	-	12.06	1.52e-05	0.0604	GACAACAACAACA
ZNF398	CISBP	Example	1268	1281	-	12.2551	1.52e-05	0.0338	CTGCCCACATCCCT
Ebf1	CISBP	Example	1685	1696	-	13.6422	1.53e-05	0.0297	GTTCCCTGGAGA
SP1	hTFtarget	Example	1893	1903	-	13.3367	1.53e-05	0.0195	ACCCCACCTCC
SNAI1	hTFtarget	Example	290	299	-	13.9286	1.53e-05	0.0597	CGCACCTGTG
THAP1	hTFtarget	Example	1273	1281	-	11.1447	1.53e-05	0.0337	CTGCCCACA
ZNF343	CISBP	Example	1806	1822	-	10.898	1.54e-05	0.0585	CCCCTTCCCCAGGGCCC
Zic3	JASPAR	Example	1590	1602	-	13.3475	1.54e-05	0.0565	AGCAGCAGGACCT
Sp4	CISBP	Example	1798	1807	-	12.5918	1.54e-05	0.0588	CCCGCCCCTA
ZNF281	hTFtarget	Example	980	991	+	11.7347	1.54e-05	0.0117	CCCCCTCCTCAA
Rela	CISBP	Example	744	773	-	12.6505	1.55e-05	0.0204	AGCAGCCTTGCTTCTCCTTCCTATTCTTCC
ZNF547	CISBP	Example	239	253	+	12.5204	1.55e-05	0.0602	GCCGGCAGCTGTAGC
NR2F6	hTFtarget	Example	703	717	-	7.04082	1.55e-05	0.032	CAGGTCACAAGTTTA
Ebf1	CISBP	Example	1879	1890	+	13.6239	1.56e-05	0.0297	GGCCTCCAGGGA
ZIM3	CISBP	Example	1697	1714	+	12.5714	1.56e-05	0.0611	GTCGGATTTCTTTTTCTG
GLIS1	CISBP	Example	838	852	+	12.9082	1.56e-05	0.0294	AACCACCCACAGACC
KLF5	hTFtarget	Example	1800	1809	-	12.2929	1.57e-05	0.0308	GCCCCGCCCC
KLF5	hTFtarget	Example	1909	1918	-	12.2929	1.57e-05	0.0308	GCCCCGCCCC
EGR1	hTFtarget	Example	1793	1809	+	13	1.57e-05	0.0297	ATGTGTAGGGGCGGGGC
Foxg1	TRANSFAC	Example	519	530	-	12.7714	1.58e-05	0.0627	CAGGAGACAATC
Zfp641	TRANSFAC	Example	1950	1961	+	9.90164	1.58e-05	0.047	TAGTGGTGGGGT
Pou1f1	CISBP	Example	1617	1625	+	8.24806	1.58e-05	0.063	ATAATGAGC
WT1	hTFtarget	Example	1909	1928	+	12.0152	1.58e-05	0.0188	GGGGCGGGGCTGCGGGCGGG
SPIB	hTFtarget	Example	1967	1978	-	13.5816	1.58e-05	0.0621	TAAAGGGAAGTA
SP8	CISBP	Example	1907	1918	-	13.2551	1.58e-05	0.0302	GCCCCGCCCCGA
ZNF281	hTFtarget	Example	1893	1904	+	11.1124	1.59e-05	0.0285	GGAGGTGGGGTC
SP9	JASPAR	Example	1907	1918	-	13.1897	1.59e-05	0.0302	GCCCCGCCCCGA
SP9	CISBP	Example	1907	1918	-	13.1429	1.6e-05	0.0299	GCCCCGCCCCGA
FERD3L	JASPAR	Example	288	301	-	11.234	1.6e-05	0.0451	GCCGCACCTGTGGC
ZNF880	CISBP	Example	607	633	-	11.9364	1.6e-05	0.0548	CTTCCTTCTCTCCCTCCGATCTCAAGA
MEF2C	hTFtarget	Example	1378	1387	-	12.898	1.6e-05	0.0431	CCAAATTGGG
Rfx3	HOCOMOCO	Example	1203	1218	+	11.5	1.6e-05	0.0618	GCGTTGCTGTGGCAGT
IRF4	hTFtarget	Example	95	109	+	7.59184	1.61e-05	0.064	TCGAAATCGAATCCG
Sp1	TRANSFAC	Example	1815	1828	+	12.8494	1.61e-05	0.0151	GGAAGGGGGTGCGG
Foxi1	HOCOMOCO	Example	5	16	-	12.9474	1.61e-05	0.0642	AGGTGATTGGTT
FOXI1	hTFtarget	Example	5	16	-	12.9474	1.61e-05	0.0642	AGGTGATTGGTT
RXRA	hTFtarget	Example	1914	1933	+	12.7339	1.61e-05	0.0301	GGGGCTGCGGGCGGGCAGGG
Rela	CISBP	Example	733	762	-	12.5728	1.62e-05	0.0204	TTCTCCTTCCTATTCTTCCTAATTCGTTGC
NR2F6	hTFtarget	Example	1365	1379	-	6.90816	1.62e-05	0.032	GGTGTCACTAGGTTA
ZNF76	hTFtarget	Example	1876	1897	+	11.9675	1.62e-05	0.0123	GGGGGCCTCCAGGGAGTGGAGG
KLF6	hTFtarget	Example	1909	1919	-	13.2245	1.63e-05	0.0302	AGCCCCGCCCC
Pitx1	CISBP	Example	1005	1013	+	10.6063	1.63e-05	0.0649	CTAATCCCT
ZNF554	CISBP	Example	1108	1128	-	12.7798	1.63e-05	0.0619	CTGAGCCACAATGGGAACACC
Nhlh1	HOCOMOCO	Example	1908	1927	+	10.5854	1.63e-05	0.0204	CGGGGCGGGGCTGCGGGCGG
CTCF	hTFtarget	Example	1879	1899	-	11.7959	1.64e-05	0.0594	CACCTCCACTCCCTGGAGGCC
Nr2f6	CISBP	Example	703	717	-	5.02041	1.65e-05	0.0652	CAGGTCACAAGTTTA
Lef1	HOCOMOCO	Example	541	554	+	11.9381	1.66e-05	0.0643	GCCTTTGTATGGCT
LEF1	hTFtarget	Example	541	554	+	11.9381	1.66e-05	0.0643	GCCTTTGTATGGCT
NR2F1	hTFtarget	Example	702	717	-	10.5872	1.66e-05	0.0375	CAGGTCACAAGTTTAC
ZNF124	CISBP	Example	1495	1506	-	10.9083	1.66e-05	0.0633	CCTCTTCTCTGA
Rfx7	CISBP	Example	728	737	-	11.202	1.67e-05	0.0221	GTTGCTGTGC
Zfp316	TRANSFAC	Example	587	598	+	10.2459	1.67e-05	0.0269	CTGGAGGAGGGG
Thra	HOCOMOCO	Example	1889	1905	+	12.7886	1.67e-05	0.0638	GAGTGGAGGTGGGGTCA
SIX2	HOCOMOCO	Example	1958	1970	-	12.8283	1.67e-05	0.0665	AGTAACCTGACCC
SP1	hTFtarget	Example	589	599	-	13.5192	1.67e-05	0.0214	ACCCCTCCTCC
ZNF76	hTFtarget	Example	1873	1893	+	11.4796	1.67e-05	0.063	TCTGGGGGCCTCCAGGGAGTG
PPARG	hTFtarget	Example	1724	1743	+	10.6222	1.68e-05	0.066	TTGGTTCCCCTTGCCCCAGA
Runx1	JASPAR	Example	1183	1193	+	12.9828	1.68e-05	0.0629	CTCTGTGGGTT
ESR1	hTFtarget	Example	1772	1781	+	12.2976	1.68e-05	0.0633	CCAAGGGCAG
ZNF614	CISBP	Example	817	837	+	9.2551	1.68e-05	0.0658	AGCACAAGTCAGACAACAAGC
Thap11	HOCOMOCO	Example	1879	1900	+	10.1579	1.68e-05	0.0323	GGCCTCCAGGGAGTGGAGGTGG
PLAG1	hTFtarget	Example	1805	1818	+	9.67347	1.68e-05	0.0317	GGGGCCCTGGGGAA
ZBTB48	CISBP	Example	1688	1698	-	12.5204	1.69e-05	0.0642	ACGTTCCCTGG
ZNF468	CISBP	Example	1909	1920	-	11.4898	1.69e-05	0.0212	CAGCCCCGCCCC
Zfp281	TRANSFAC	Example	1798	1808	+	12.1364	1.69e-05	0.0157	TAGGGGCGGGG
ZNF281	hTFtarget	Example	1762	1773	+	11.3061	1.7e-05	0.0229	TGCCCCTCCGCC
ZBTB26	JASPAR	Example	802	816	+	13.3469	1.7e-05	0.0336	GTTTCCAGAAGAGCA
SCRT2	CISBP	Example	287	297	+	11.6531	1.71e-05	0.0674	TGCCACAGGTG
SP2	hTFtarget	Example	585	599	-	13.0517	1.71e-05	0.0217	ACCCCTCCTCCAGCC
THAP1	hTFtarget	Example	1919	1927	-	11	1.72e-05	0.0337	CCGCCCGCA
Zbtb17	HOCOMOCO	Example	1813	1831	+	12.0612	1.72e-05	0.009	GGGGAAGGGGGTGCGGTAG
KLF15	hTFtarget	Example	1907	1918	-	13.0408	1.72e-05	0.0324	GCCCCGCCCCGA
ZNF714	CISBP	Example	758	769	-	13.1743	1.73e-05	0.0336	GCCTTGCTTCTC
Lhx8	CISBP	Example	1078	1086	-	9.00877	1.73e-05	0.0689	GCTGATTAG
POU3F2	hTFtarget	Example	1414	1425	+	12.7677	1.73e-05	0.0568	TAATGTGCATTA
REST	hTFtarget	Example	789	803	+	9.26531	1.73e-05	0.0655	GGCCCATGGTGCTGT
RFX5	hTFtarget	Example	212	226	+	12.7909	1.74e-05	0.0675	TCTGGTGTTGCTGTG
SNAI3	CISBP	Example	290	299	-	14.1633	1.75e-05	0.0678	CGCACCTGTG
VEZF1	hTFtarget	Example	577	598	+	12.5347	1.75e-05	0.0171	GGCAAATAGGCTGGAGGAGGGG
TFAP2A	hTFtarget	Example	1808	1816	+	11.5658	1.75e-05	0.0649	GCCCTGGGG
ZNF148	hTFtarget	Example	979	990	+	12.7347	1.76e-05	0.0129	GCCCCCTCCTCA
ZNF287	CISBP	Example	305	337	-	10.1593	1.76e-05	0.0199	GTGAGTTTTTTTCGTTTGATTGTTTTGCTTTTT
RBPJ	hTFtarget	Example	272	281	-	10.3636	1.76e-05	0.0688	AGGTTCCCAG
KLF14	CISBP	Example	1818	1830	-	13.0204	1.77e-05	0.0295	TACCGCACCCCCT
Rfx7	CISBP	Example	1204	1213	+	9.87129	1.77e-05	0.0354	CGTTGCTGTG
Rfx7	CISBP	Example	729	738	-	9.87129	1.77e-05	0.0354	CGTTGCTGTG
ZNF740	CISBP	Example	1952	1964	-	11.8878	1.78e-05	0.0245	CTGACCCCACCAC
Egr1	HOCOMOCO	Example	1889	1902	+	12.3636	1.78e-05	0.0554	GAGTGGAGGTGGGG
FERD3L	CISBP	Example	288	301	+	11.2143	1.78e-05	0.0508	GCCACAGGTGCGGC
SOX30	CISBP	Example	955	962	+	12.0606	1.79e-05	0.0713	GAACAATG
Pax4	CISBP	Example	737	744	+	7.86592	1.79e-05	0.0713	CGAATTAG
Lhx6	CISBP	Example	1078	1085	-	9.82677	1.79e-05	0.0713	CTGATTAG
PAX4	CISBP	Example	737	744	+	7.83673	1.79e-05	0.0713	CGAATTAG
PAX4	CISBP	Example	737	744	+	9.08911	1.79e-05	0.0713	CGAATTAG
TFAP2A	hTFtarget	Example	142	156	-	13.0909	1.79e-05	0.0636	TACTGCTCGAGGCCA
ZNF621	CISBP	Example	1489	1503	-	11.7041	1.8e-05	0.0704	CTTCTCTGAGCATCT
RFX5	hTFtarget	Example	212	226	+	12.8673	1.8e-05	0.0708	TCTGGTGTTGCTGTG
ZNF529	CISBP	Example	1912	1938	-	7.94949	1.8e-05	0.0121	TTAACCCCTGCCCGCCCGCAGCCCCGC
ZNF454	CISBP	Example	1803	1831	-	8.37755	1.8e-05	0.0662	CTACCGCACCCCCTTCCCCAGGGCCCCGC
Zfp526	TRANSFAC	Example	1103	1114	+	10.3443	1.8e-05	0.0715	AGATTGGTGTTC
ZNF343	JASPAR	Example	1806	1822	-	10.1915	1.81e-05	0.0683	CCCCTTCCCCAGGGCCC
Stat2	JASPAR	Example	1701	1713	-	12.844	1.82e-05	0.0714	AGAAAAAGAAATC
TCF4	hTFtarget	Example	288	300	-	13.0976	1.82e-05	0.0662	CCGCACCTGTGGC
SP8	JASPAR	Example	1907	1918	-	12.9211	1.83e-05	0.0352	GCCCCGCCCCGA
ZNF281	hTFtarget	Example	1893	1904	-	11.2347	1.83e-05	0.0229	GACCCCACCTCC
IRF8	hTFtarget	Example	95	109	+	12.7	1.83e-05	0.0729	TCGAAATCGAATCCG
Rora	HOCOMOCO	Example	139	151	-	12.5152	1.84e-05	0.0353	CTCGAGGCCAGGG
RORA	hTFtarget	Example	139	151	-	12.5152	1.84e-05	0.0357	CTCGAGGCCAGGG
MAZ	hTFtarget	Example	583	604	+	12.2817	1.84e-05	0.0133	TAGGCTGGAGGAGGGGTCTAGG
FLI1	hTFtarget	Example	1336	1349	+	9.08163	1.84e-05	0.0706	GAAGGAAGTCCTGT
SIX1	JASPAR	Example	928	938	+	12.871	1.84e-05	0.0367	TAAACCTGAGA
ZNF692	CISBP	Example	1802	1814	-	12.7347	1.84e-05	0.0688	CCAGGGCCCCGCC
ELF5	hTFtarget	Example	1335	1344	+	13.6055	1.84e-05	0.0727	AGAAGGAAGT
SP8	CISBP	Example	1907	1918	-	12.898	1.85e-05	0.0352	GCCCCGCCCCGA
Elf5	HOCOMOCO	Example	622	638	+	12.6667	1.85e-05	0.0592	GAGAGAAGGAAGCCCCA
EGR2	hTFtarget	Example	839	851	+	12.2653	1.85e-05	0.0705	ACCACCCACAGAC
KLF13	hTFtarget	Example	1907	1919	-	13	1.85e-05	0.0353	AGCCCCGCCCCGA
NR1I2	hTFtarget	Example	1900	1914	+	13.0404	1.85e-05	0.0687	GGGTCAGTCGGGGCG
RBPJ	hTFtarget	Example	272	281	-	10.3455	1.85e-05	0.0725	AGGTTCCCAG
Tbx2	CISBP	Example	1880	1900	+	8.46939	1.86e-05	0.0732	GCCTCCAGGGAGTGGAGGTGG
SP2	hTFtarget	Example	1922	1938	-	10.9091	1.86e-05	0.0715	TTAACCCCTGCCCGCCC
ZNF136	CISBP	Example	380	400	+	10.4455	1.86e-05	0.0738	TAAATTCTGAAAGTTACCTTC
VEZF1	hTFtarget	Example	1815	1836	+	12.4375	1.86e-05	0.0171	GGAAGGGGGTGCGGTAGCAGGA
ZNF264	CISBP	Example	1501	1515	-	10.0102	1.87e-05	0.073	AAGGGCACTCCTCTT
ZNF281	hTFtarget	Example	1904	1918	+	11.6667	1.87e-05	0.0118	CAGTCGGGGCGGGGC
Gli3	CISBP	Example	1520	1530	+	12.551	1.88e-05	0.0716	TGGCCACACAG
Znf143	HOCOMOCO	Example	1805	1826	+	9.15152	1.88e-05	0.0313	GGGGCCCTGGGGAAGGGGGTGC
SP2	hTFtarget	Example	1922	1938	-	11.051	1.88e-05	0.0523	TTAACCCCTGCCCGCCC
MZF1	hTFtarget	Example	1675	1689	-	12.8367	1.88e-05	0.0744	GGAGATGGCTGTTCC
Sp4	CISBP	Example	1799	1807	-	13.9184	1.89e-05	0.0692	CCCGCCCCT
Gli1	HOCOMOCO	Example	1520	1531	-	12.7727	1.89e-05	0.071	GCTGTGTGGCCA
Nr1d1	HOCOMOCO	Example	858	876	-	12.4414	1.89e-05	0.0561	GGGTCTGTGGGACAGTTTA
NR1D1	hTFtarget	Example	858	876	-	12.4414	1.89e-05	0.0561	GGGTCTGTGGGACAGTTTA
RBPJ	hTFtarget	Example	269	279	+	12.6667	1.9e-05	0.0726	AGTCTGGGAAC
FERD3L	CISBP	Example	288	301	+	10.7245	1.9e-05	0.0549	GCCACAGGTGCGGC
Klf15	HOCOMOCO	Example	1813	1831	+	11.7424	1.9e-05	0.0238	GGGGAAGGGGGTGCGGTAG
KLF15	hTFtarget	Example	1813	1831	+	11.7424	1.9e-05	0.0238	GGGGAAGGGGGTGCGGTAG
Sp1	HOCOMOCO	Example	1905	1928	+	10.8306	1.9e-05	0.00816	AGTCGGGGCGGGGCTGCGGGCGGG
PRDM9	JASPAR	Example	1815	1838	+	11.7798	1.91e-05	0.0262	GGAAGGGGGTGCGGTAGCAGGAGG
NR2F1	hTFtarget	Example	1364	1379	-	10.2661	1.91e-05	0.0375	GGTGTCACTAGGTTAT
ZBTB7A	hTFtarget	Example	836	846	+	12.0714	1.92e-05	0.0747	GCAACCACCCA
PRDM9	CISBP	Example	1887	1910	-	11.8532	1.92e-05	0.046	CCGACTGACCCCACCTCCACTCCC
NRF1	hTFtarget	Example	1275	1285	-	12.6909	1.92e-05	0.0687	GAGCCTGCCCA
Sp110	CISBP	Example	616	624	+	8.86735	1.93e-05	0.0733	CGGAGGGAG
Nfya	HOCOMOCO	Example	3	16	+	13.1818	1.93e-05	0.0768	TCAACCAATCACCT
NFYA	hTFtarget	Example	3	16	+	13.1818	1.93e-05	0.0768	TCAACCAATCACCT
Spi1	JASPAR	Example	883	897	+	12.9556	1.93e-05	0.0736	TGGATGAGGAAGAGT
Six4	JASPAR	Example	928	938	+	12.493	1.94e-05	0.0386	TAAACCTGAGA
Sp5	TRANSFAC	Example	1891	1903	-	7.91057	1.94e-05	0.0582	ACCCCACCTCCAC
Ebf1	HOCOMOCO	Example	1880	1892	-	12.9091	1.94e-05	0.0367	ACTCCCTGGAGGC
YY2	hTFtarget	Example	556	566	+	13.1515	1.95e-05	0.0773	GTCCGCCATAG
YY2	hTFtarget	Example	556	566	+	13.1122	1.95e-05	0.0769	GTCCGCCATAG
Neurog2	HOCOMOCO	Example	1775	1786	+	13.2857	1.95e-05	0.0759	AGGGCAGATGCC
SP1	hTFtarget	Example	1813	1827	-	12.5918	1.96e-05	0.0196	CGCACCCCCTTCCCC
ZNF879	CISBP	Example	815	853	-	6.94643	1.96e-05	0.0384	TGGTCTGTGGGTGGTTGCTTGTTGTCTGACTTGTGCTTG
CUX2	CISBP	Example	5	13	-	8.94118	1.96e-05	0.0781	TGATTGGTT
ZNF740	CISBP	Example	1761	1773	+	11.7041	1.96e-05	0.0245	GTGCCCCTCCGCC
Zfp74	TRANSFAC	Example	1973	1984	+	12.0645	1.96e-05	0.0782	CCTTTAAAAAGA
THAP1	hTFtarget	Example	1232	1252	-	9.41837	1.96e-05	0.0767	TACCATTTTCAAAGCAGGCAA
NFYA	hTFtarget	Example	3	20	-	12	1.96e-05	0.0772	CTGTAGGTGATTGGTTGA
NR5A2	hTFtarget	Example	1087	1105	+	8.85714	1.97e-05	0.0217	TGGCCTTAAAATAAGGAGA
KLF3	hTFtarget	Example	1819	1830	-	10.9796	1.97e-05	0.0366	TACCGCACCCCC
Smad6	TRANSFAC	Example	1782	1793	+	10.8361	1.97e-05	0.0385	ATGCCCGCCAGA
ZEB1	hTFtarget	Example	292	300	-	14.0182	1.97e-05	0.077	CCGCACCTG
ZNF805	CISBP	Example	215	232	+	12.3853	1.97e-05	0.0371	GGTGTTGCTGTGGCTGTG
ZNF770	HOCOMOCO	Example	1817	1838	+	11.197	1.97e-05	0.0359	AAGGGGGTGCGGTAGCAGGAGG
ASCL1	hTFtarget	Example	242	251	+	12.5306	1.98e-05	0.0409	GGCAGCTGTA
CRX	hTFtarget	Example	1003	1013	+	13.1414	1.98e-05	0.0787	TCCTAATCCCT
Prdm15	JASPAR	Example	1554	1568	-	12.6881	1.98e-05	0.0761	AACAAAAACTGGAGC
ESRRA	hTFtarget	Example	779	793	+	12.5758	1.98e-05	0.064	GAGGCACCCTGGCCC
GCM1	hTFtarget	Example	1917	1925	+	10.4303	1.99e-05	0.0762	GCTGCGGGC
ZEB1	hTFtarget	Example	289	299	-	13.2449	1.99e-05	0.0762	CGCACCTGTGG
E2F6	hTFtarget	Example	1921	1933	+	12.7071	2e-05	0.0751	CGGGCGGGCAGGG
RBPJ	hTFtarget	Example	272	281	-	10.1129	2e-05	0.0785	AGGTTCCCAG
SP4	hTFtarget	Example	1794	1813	+	12.4597	2.01e-05	0.037	TGTGTAGGGGCGGGGCCCTG
ZNF143	hTFtarget	Example	1805	1826	+	10.3483	2.01e-05	0.0433	GGGGCCCTGGGGAAGGGGGTGC
ZNF684	CISBP	Example	1817	1825	-	12.633	2.02e-05	0.0775	CACCCCCTT
Zfp316	TRANSFAC	Example	1811	1822	+	9.52459	2.03e-05	0.0269	CTGGGGAAGGGG
ZNF224	CISBP	Example	1615	1635	+	12.3818	2.03e-05	0.0789	TAATAATGAGCCCCATGTCTC
Sp5	HOCOMOCO	Example	1910	1933	+	11.8939	2.03e-05	0.00821	GGGCGGGGCTGCGGGCGGGCAGGG
Sp1	TRANSFAC	Example	588	600	+	12.8158	2.03e-05	0.0251	TGGAGGAGGGGTC
Ebf2	JASPAR	Example	1806	1818	-	12.6992	2.03e-05	0.0713	TTCCCCAGGGCCC
ZBTB7A	hTFtarget	Example	835	846	+	12.898	2.04e-05	0.0772	AGCAACCACCCA
KLF6	hTFtarget	Example	1909	1919	-	13.0306	2.04e-05	0.0385	AGCCCCGCCCC
ZNF529	CISBP	Example	1584	1610	+	7.59596	2.04e-05	0.0121	TTTGCTAGGTCCTGCTGCTTCTCTGCC
CTCFL	hTFtarget	Example	977	988	-	12.6837	2.04e-05	0.0732	AGGAGGGGGCAT
ZNF263	hTFtarget	Example	1819	1839	+	11.898	2.04e-05	0.0514	GGGGGTGCGGTAGCAGGAGGT
Plag1	TRANSFAC	Example	980	991	-	3.78689	2.05e-05	0.0383	TTGAGGAGGGGG
ESR1	hTFtarget	Example	1769	1782	+	12.7172	2.05e-05	0.0768	CCGCCAAGGGCAGA
GLI2	hTFtarget	Example	838	851	+	12.7959	2.05e-05	0.0783	AACCACCCACAGAC
ZIC1	hTFtarget	Example	64	78	-	10.9592	2.05e-05	0.0743	GAACTCCTGCAGTGA
ZNF329	CISBP	Example	1671	1691	-	11.0917	2.05e-05	0.0576	CTGGAGATGGCTGTTCCAGAT
ZBTB7A	hTFtarget	Example	835	846	+	12.9079	2.06e-05	0.0783	AGCAACCACCCA
VEZF1	hTFtarget	Example	612	633	+	12.2847	2.06e-05	0.0171	AGATCGGAGGGAGAGAAGGAAG
KLF9	hTFtarget	Example	1816	1830	+	11.3	2.07e-05	0.0383	GAAGGGGGTGCGGTA
ZNF780A	CISBP	Example	1267	1290	-	12.602	2.07e-05	0.0248	TTTTAGAGCCTGCCCACATCCCTT
Klf4	HOCOMOCO	Example	1904	1918	+	12.5909	2.07e-05	0.059	CAGTCGGGGCGGGGC
Myf5	CISBP	Example	241	250	+	13.3394	2.08e-05	0.0802	CGGCAGCTGT
KLF6	hTFtarget	Example	1909	1919	-	13.0517	2.08e-05	0.0393	AGCCCCGCCCC
IRF9	hTFtarget	Example	95	109	+	11.5152	2.08e-05	0.0826	TCGAAATCGAATCCG
EGR2	hTFtarget	Example	581	598	+	12.379	2.09e-05	0.0165	AATAGGCTGGAGGAGGGG
SOX14	CISBP	Example	1115	1124	+	10.89	2.09e-05	0.0835	CCATTGTGGC
Zfp316	TRANSFAC	Example	1510	1521	-	9.40984	2.09e-05	0.0269	CAGGGGAAGGGC
PRDM4	JASPAR	Example	798	808	+	12.9032	2.1e-05	0.0834	TGCTGTTTCCA
NFYC	hTFtarget	Example	3	16	+	12.5963	2.1e-05	0.0813	TCAACCAATCACCT
Klf14	TRANSFAC	Example	1925	1934	+	7.22951	2.11e-05	0.0263	CGGGCAGGGG
IRF4	hTFtarget	Example	95	109	+	4.98485	2.12e-05	0.0843	TCGAAATCGAATCCG
ZIC4	CISBP	Example	64	78	-	12.7041	2.13e-05	0.0495	GAACTCCTGCAGTGA
ZNF580	CISBP	Example	1512	1529	+	11.596	2.13e-05	0.0799	CCTTCCCCTGGCCACACA
ZNF287	CISBP	Example	304	336	-	9.74336	2.13e-05	0.0199	TGAGTTTTTTTCGTTTGATTGTTTTGCTTTTTA
ZIC3	hTFtarget	Example	64	78	-	6.33673	2.13e-05	0.0807	GAACTCCTGCAGTGA
CTCF	hTFtarget	Example	1863	1896	+	11.0081	2.14e-05	0.077	TGGCTCTACGTCTGGGGGCCTCCAGGGAGTGGAG
RBPJ	hTFtarget	Example	272	280	-	10.4146	2.14e-05	0.0837	GGTTCCCAG
Nfyc	HOCOMOCO	Example	3	16	+	12.9545	2.14e-05	0.0852	TCAACCAATCACCT
IRF7	hTFtarget	Example	95	109	+	12.4545	2.15e-05	0.0853	TCGAAATCGAATCCG
Spi1	CISBP	Example	1968	1977	-	11.0101	2.15e-05	0.0851	AAAGGGAAGT
MAZ	hTFtarget	Example	1801	1808	-	13.4128	2.15e-05	0.0365	CCCCGCCC
MAZ	hTFtarget	Example	1910	1917	-	13.4128	2.15e-05	0.0365	CCCCGCCC
Bcl6	CISBP	Example	1585	1614	+	12.3725	2.15e-05	0.0406	TTGCTAGGTCCTGCTGCTTCTCTGCCTTCT
ZNF554	HOCOMOCO	Example	1848	1867	+	12.4394	2.15e-05	0.051	GAAGAGCCACTGCGGTGGCT
GATA2	hTFtarget	Example	1668	1685	-	12.5714	2.16e-05	0.0856	ATGGCTGTTCCAGATAAC
SCRT2	CISBP	Example	287	297	+	10.2551	2.16e-05	0.0853	TGCCACAGGTG
ZIC1	hTFtarget	Example	955	969	-	8.26531	2.16e-05	0.0809	CCCCCCACATTGTTC
Plagl1	TRANSFAC	Example	1873	1888	+	12.7368	2.16e-05	0.0341	TCTGGGGGCCTCCAGG
RFX7	JASPAR	Example	730	738	-	12.0857	2.16e-05	0.0413	CGTTGCTGT
RFX7	JASPAR	Example	1204	1212	+	12.0857	2.16e-05	0.0413	CGTTGCTGT
ZNF774	CISBP	Example	1887	1904	-	12.5946	2.16e-05	0.0401	GACCCCACCTCCACTCCC
MEF2C	hTFtarget	Example	1378	1387	+	12.7143	2.16e-05	0.0431	CCCAATTTGG
Tcf3	JASPAR	Example	241	251	-	13.3469	2.17e-05	0.0826	TACAGCTGCCG
ZNF765	CISBP	Example	1906	1923	-	12.1376	2.18e-05	0.0381	CCGCAGCCCCGCCCCGAC
ZNF768	JASPAR	Example	1494	1511	-	12.4082	2.18e-05	0.0822	GCACTCCTCTTCTCTGAG
Cdx1	HOCOMOCO	Example	355	362	-	10.7826	2.18e-05	0.0869	ATTTATGG
CDX1	hTFtarget	Example	355	362	-	10.7826	2.18e-05	0.0869	ATTTATGG
DLX2	hTFtarget	Example	1071	1078	+	11.4356	2.18e-05	0.0869	ATAATTGC
DLX2	hTFtarget	Example	1071	1078	+	11.4653	2.18e-05	0.0869	ATAATTGC
DLX5	CISBP	Example	1071	1078	+	11.6832	2.18e-05	0.0869	ATAATTGC
DLX3	hTFtarget	Example	1071	1078	+	9.7874	2.18e-05	0.0869	ATAATTGC
Dlx4	CISBP	Example	1071	1078	+	7.73913	2.18e-05	0.0869	ATAATTGC
Pou2f2	CISBP	Example	1617	1624	-	8.51304	2.18e-05	0.0869	CTCATTAT
GLI3	hTFtarget	Example	958	972	-	11.4894	2.19e-05	0.0648	CTGCCCCCCACATTG
YY2	hTFtarget	Example	553	564	+	12.1651	2.19e-05	0.0862	CTTGTCCGCCAT
Atoh1	JASPAR	Example	1083	1090	+	14.4808	2.2e-05	0.0854	CAGCTGGC
ZEB1	hTFtarget	Example	292	299	-	13.2449	2.2e-05	0.0863	CGCACCTG
ZIC1	hTFtarget	Example	64	78	-	9.65306	2.2e-05	0.086	GAACTCCTGCAGTGA
Dmbx1	CISBP	Example	1005	1013	+	10.0058	2.2e-05	0.0878	CTAATCCCT
Sp5	HOCOMOCO	Example	1811	1834	+	11.7424	2.21e-05	0.00821	CTGGGGAAGGGGGTGCGGTAGCAG
SP1	hTFtarget	Example	588	602	-	11.4184	2.21e-05	0.0249	TAGACCCCTCCTCCA
Sp1	HOCOMOCO	Example	1894	1917	+	10.5323	2.21e-05	0.00842	GAGGTGGGGTCAGTCGGGGCGGGG
Tal1	CISBP	Example	1669	1688	+	12.3486	2.21e-05	0.0872	TTATCTGGAACAGCCATCTC
ZNF100	CISBP	Example	1854	1868	-	11.6224	2.22e-05	0.0702	GAGCCACCGCAGTGG
ETS1	hTFtarget	Example	235	255	+	6.39796	2.22e-05	0.0667	GTATGCCGGCAGCTGTAGCTC
POU4F1	CISBP	Example	50	63	+	12.5197	2.23e-05	0.0887	CTGAATTATAAATA
Barx1	HOCOMOCO	Example	312	323	-	11.3816	2.24e-05	0.089	TTTGATTGTTTT
SP1	hTFtarget	Example	588	602	-	8.42553	2.24e-05	0.0259	TAGACCCCTCCTCCA
NR1I2	hTFtarget	Example	1899	1915	-	12.3947	2.24e-05	0.0864	CCGCCCCGACTGACCCC
POU4F1	JASPAR	Example	50	63	+	12.5354	2.24e-05	0.0891	CTGAATTATAAATA
NR5A2	hTFtarget	Example	1087	1105	-	8.5	2.25e-05	0.0217	TCTCCTTATTTTAAGGCCA
Sp1	TRANSFAC	Example	1920	1933	+	12.3855	2.25e-05	0.0168	GCGGGCGGGCAGGG
SNAI1	hTFtarget	Example	290	299	-	13.1735	2.25e-05	0.0873	CGCACCTGTG
REST	hTFtarget	Example	788	803	+	10.1531	2.25e-05	0.0832	TGGCCCATGGTGCTGT
KLF12	CISBP	Example	1800	1811	-	11.7449	2.25e-05	0.0851	GGGCCCCGCCCC
ZNF143	hTFtarget	Example	234	255	+	10.1011	2.25e-05	0.0433	TGTATGCCGGCAGCTGTAGCTC
E2f1	HOCOMOCO	Example	1920	1931	+	12.697	2.25e-05	0.0271	GCGGGCGGGCAG
Spi1	CISBP	Example	1968	1977	-	9.92	2.26e-05	0.0894	AAAGGGAAGT
SP1	hTFtarget	Example	1914	1928	-	12.3673	2.26e-05	0.0196	CCCGCCCGCAGCCCC
OTX1	hTFtarget	Example	1005	1014	+	12.4545	2.26e-05	0.0901	CTAATCCCTA
KLF17	CISBP	Example	1908	1919	-	12.8367	2.26e-05	0.0436	AGCCCCGCCCCG
ZNF692	CISBP	Example	1802	1814	-	12.1633	2.26e-05	0.0845	CCAGGGCCCCGCC
ZNF436	CISBP	Example	985	999	+	9.41837	2.26e-05	0.0532	TCCTCAAAGAAGTTC
ZNF787	CISBP	Example	589	608	-	10.5918	2.26e-05	0.0879	GATGCCTAGACCCCTCCTCC
ZNF823	CISBP	Example	1599	1613	+	12.6881	2.27e-05	0.0427	TGCTTCTCTGCCTTC
DPRX	CISBP	Example	1004	1013	+	11.1386	2.27e-05	0.0906	CCTAATCCCT
Neurod2	HOCOMOCO	Example	1777	1786	+	13.1818	2.27e-05	0.0886	GGCAGATGCC
Tbx1	TRANSFAC	Example	1048	1058	+	4.34426	2.27e-05	0.0905	AGGTATTAAAG
FLI1	hTFtarget	Example	1336	1349	-	10.6633	2.27e-05	0.052	ACAGGACTTCCTTC
CTCF	hTFtarget	Example	1880	1894	-	11.6735	2.28e-05	0.085	CCACTCCCTGGAGGC
NR1I2	hTFtarget	Example	1899	1915	+	12.3776	2.28e-05	0.0885	GGGGTCAGTCGGGGCGG
ZNF432	CISBP	Example	1805	1834	-	9.46535	2.28e-05	0.0416	CTGCTACCGCACCCCCTTCCCCAGGGCCCC
GLI3	hTFtarget	Example	958	972	-	11.5	2.29e-05	0.064	CTGCCCCCCACATTG
ZIC4	CISBP	Example	1915	1929	-	12.1651	2.29e-05	0.0672	GCCCGCCCGCAGCCC
KLF13	hTFtarget	Example	1907	1919	-	12.551	2.3e-05	0.0437	AGCCCCGCCCCGA
ZNF197	CISBP	Example	1566	1580	+	12.9083	2.31e-05	0.0852	GTTGTTGTTGTCCTT
ZBTB17	hTFtarget	Example	1887	1905	+	12.2973	2.31e-05	0.0291	GGGAGTGGAGGTGGGGTCA
KLF14	CISBP	Example	1907	1919	-	12.6531	2.32e-05	0.0295	AGCCCCGCCCCGA
EGR2	hTFtarget	Example	1811	1828	+	12.2097	2.33e-05	0.0165	CTGGGGAAGGGGGTGCGG
Esrrb	JASPAR	Example	1769	1780	+	12.7528	2.35e-05	0.0911	CCGCCAAGGGCA
ZNF454	JASPAR	Example	1806	1823	+	11.7724	2.35e-05	0.0204	GGGCCCTGGGGAAGGGGG
FERD3L	JASPAR	Example	288	301	+	10.2128	2.35e-05	0.0451	GCCACAGGTGCGGC
EGR1	hTFtarget	Example	1905	1924	-	11.2551	2.35e-05	0.067	CCCGCAGCCCCGCCCCGACT
MAZ	hTFtarget	Example	1887	1908	+	11.8662	2.35e-05	0.0142	GGGAGTGGAGGTGGGGTCAGTC
SP1	hTFtarget	Example	1893	1902	-	12.5169	2.37e-05	0.0146	CCCCACCTCC
INSM1	hTFtarget	Example	1814	1825	+	12.5612	2.37e-05	0.0504	GGGAAGGGGGTG
ZNF467	CISBP	Example	1922	1933	-	11.7041	2.37e-05	0.0304	CCCTGCCCGCCC
Esrrb	JASPAR	Example	1769	1780	+	12.7528	2.37e-05	0.0916	CCGCCAAGGGCA
Cphx1	CISBP	Example	4	13	-	7.5991	2.37e-05	0.0943	TGATTGGTTG
GLI2	hTFtarget	Example	838	847	+	12.7755	2.37e-05	0.0912	AACCACCCAC
ZFP82	CISBP	Example	1661	1681	+	9.69369	2.37e-05	0.0937	AGATTCAGTTATCTGGAACAG
PAX5	hTFtarget	Example	193	206	-	12.0367	2.38e-05	0.0894	GCCGCGTCTGTGAC
ZNF180	CISBP	Example	1886	1906	-	11.0459	2.38e-05	0.0136	CTGACCCCACCTCCACTCCCT
Zbtb17	HOCOMOCO	Example	1213	1231	+	11.4592	2.38e-05	0.00952	GGCAGTGGTGGATGGGCCT
ZNF37A	CISBP	Example	1815	1823	-	12.2936	2.39e-05	0.0316	CCCCCTTCC
HSF1	hTFtarget	Example	1162	1179	-	7.7449	2.39e-05	0.0234	GGCCATGGATTGAACCCA
ZIM3	HOCOMOCO	Example	1698	1716	+	11.2879	2.4e-05	0.0939	TCGGATTTCTTTTTCTGAA
SPIB	hTFtarget	Example	1967	1979	-	12.6633	2.4e-05	0.0647	TTAAAGGGAAGTA
Hbp1	TRANSFAC	Example	1709	1724	+	12.7711	2.4e-05	0.0954	TTTCTGAATGAGTGGT
TFAP4	hTFtarget	Example	1081	1090	+	13.2653	2.41e-05	0.0511	ATCAGCTGGC
Peg3	TRANSFAC	Example	224	231	+	12.1743	2.41e-05	0.0459	GTGGCTGT
Zbtb3	CISBP	Example	335	343	+	10.61	2.41e-05	0.0475	CACTGCAGT
Sp2	HOCOMOCO	Example	1807	1828	+	11.6423	2.41e-05	0.00929	GGCCCTGGGGAAGGGGGTGCGG
SP2	hTFtarget	Example	1807	1828	+	11.6423	2.41e-05	0.00934	GGCCCTGGGGAAGGGGGTGCGG
Lhx1	CISBP	Example	895	903	-	8.19209	2.41e-05	0.0963	TAATTGACT
Pbx3	HOCOMOCO	Example	3	16	-	12.6897	2.43e-05	0.0955	AGGTGATTGGTTGA
CREB3L1	CISBP	Example	1033	1044	+	11.7879	2.43e-05	0.0524	TGCTATGTGGCA
FLI1	hTFtarget	Example	497	514	+	12.2727	2.43e-05	0.0653	ACAGGCAGGAACCCAGGA
ZNF41	HOCOMOCO	Example	1592	1615	-	11.0273	2.43e-05	0.0922	AAGAAGGCAGAGAAGCAGCAGGAC
Sp2	HOCOMOCO	Example	577	598	+	11.626	2.43e-05	0.00929	GGCAAATAGGCTGGAGGAGGGG
SP2	hTFtarget	Example	577	598	+	11.626	2.43e-05	0.00934	GGCAAATAGGCTGGAGGAGGGG
ZNF23	CISBP	Example	135	153	+	8.86735	2.44e-05	0.03	TGATCCCTGGCCTCGAGCA
Rfx1	HOCOMOCO	Example	1511	1532	-	11.4242	2.45e-05	0.0407	AGCTGTGTGGCCAGGGGAAGGG
RFX1	hTFtarget	Example	1511	1532	-	11.4242	2.45e-05	0.0408	AGCTGTGTGGCCAGGGGAAGGG
THRB	hTFtarget	Example	1952	1968	+	12.4111	2.45e-05	0.0589	GTGGTGGGGTCAGGTTA
VEZF1	hTFtarget	Example	744	765	+	12.0208	2.45e-05	0.0171	GGAAGAATAGGAAGGAGAAGCA
Plag1	TRANSFAC	Example	1809	1827	+	-22.0328	2.45e-05	0.0309	CCCTGGGGAAGGGGGTGCG
RUNX2	hTFtarget	Example	840	854	-	12.8361	2.46e-05	0.0411	CTGGTCTGTGGGTGG
ZNF75D	JASPAR	Example	863	872	-	13.2692	2.46e-05	0.0971	CTGTGGGACA
SNAI3	CISBP	Example	290	299	-	13.398	2.46e-05	0.0964	CGCACCTGTG
SNAI3	JASPAR	Example	290	299	+	13.4364	2.46e-05	0.0977	CACAGGTGCG
ZNF467	CISBP	Example	617	628	-	11.6122	2.46e-05	0.0304	TTCTCTCCCTCC
Ascl2	HOCOMOCO	Example	242	250	-	13.6818	2.47e-05	0.0943	ACAGCTGCC
Pax6	HOCOMOCO	Example	364	375	+	12.0685	2.47e-05	0.0966	TTCTACTTCATT
PAX6	hTFtarget	Example	364	375	+	12.0685	2.47e-05	0.0962	TTCTACTTCATT
Zbtb7b	TRANSFAC	Example	958	972	-	12.6974	2.47e-05	0.0926	CTGCCCCCCACATTG
Znf143	HOCOMOCO	Example	1879	1900	+	8.48485	2.47e-05	0.0313	GGCCTCCAGGGAGTGGAGGTGG
SP1	hTFtarget	Example	589	599	-	12.7653	2.47e-05	0.0202	ACCCCTCCTCC
ZNF23	CISBP	Example	1919	1937	-	8.77551	2.48e-05	0.0453	TAACCCCTGCCCGCCCGCA
ZNF513	CISBP	Example	618	632	-	5.73469	2.48e-05	0.0957	TTCCTTCTCTCCCTC
ZNF281	hTFtarget	Example	1510	1524	-	11.0758	2.48e-05	0.0134	GGCCAGGGGAAGGGC
ZNF281	hTFtarget	Example	1762	1773	-	9.94382	2.48e-05	0.0285	GGCGGAGGGGCA
ZIC1	hTFtarget	Example	65	78	-	9.25532	2.49e-05	0.0934	GAACTCCTGCAGTG
RFX7	CISBP	Example	730	738	-	12.0408	2.49e-05	0.0478	CGTTGCTGT
RFX7	CISBP	Example	1204	1212	+	12.0408	2.49e-05	0.0478	CGTTGCTGT
RORA	hTFtarget	Example	1365	1383	-	1.42857	2.49e-05	0.0987	ATTGGGTGTCACTAGGTTA
MEF2C	hTFtarget	Example	1378	1387	-	12.0505	2.5e-05	0.0952	CCAAATTGGG
ZNF287	CISBP	Example	301	333	-	9.38938	2.5e-05	0.0199	GTTTTTTTCGTTTGATTGTTTTGCTTTTTAGGG
ASCL1	hTFtarget	Example	242	251	+	12.2551	2.5e-05	0.0432	GGCAGCTGTA
PRDM9	CISBP	Example	1812	1835	-	11.3211	2.5e-05	0.046	CCTGCTACCGCACCCCCTTCCCCA
Evx2	TRANSFAC	Example	1074	1090	-	12.2428	2.51e-05	0.0998	GCCAGCTGATTAGCAAT
HAND2	hTFtarget	Example	1777	1786	+	12.7429	2.51e-05	0.0709	GGCAGATGCC
EBF1	hTFtarget	Example	1682	1696	+	12.5152	2.52e-05	0.0322	CCATCTCCAGGGAAC
GLIS1	CISBP	Example	65	78	+	12.6327	2.52e-05	0.0801	CACTGCAGGAGTTC
GLI2	hTFtarget	Example	958	972	-	9.71429	2.52e-05	0.0696	CTGCCCCCCACATTG
ZIC3	hTFtarget	Example	64	78	-	10.5857	2.53e-05	0.0968	GAACTCCTGCAGTGA
ZNF84	CISBP	Example	737	757	-	12.1091	2.53e-05	0.0651	CTTCCTATTCTTCCTAATTCG
ZBTB12	JASPAR	Example	1838	1848	+	12.8582	2.53e-05	0.0498	GTCTGGAACGG
ZZZ3	CISBP	Example	1167	1177	+	12.7449	2.53e-05	0.101	TCAATCCATGG
ZBTB7A	hTFtarget	Example	1759	1773	+	12.6327	2.54e-05	0.043	CTGTGCCCCTCCGCC
CTCF	hTFtarget	Example	1880	1893	-	11.8776	2.54e-05	0.0961	CACTCCCTGGAGGC
KLF3	hTFtarget	Example	1909	1919	-	12.1429	2.54e-05	0.0486	AGCCCCGCCCC
ZNF529	CISBP	Example	1809	1835	-	6.94949	2.54e-05	0.0129	CCTGCTACCGCACCCCCTTCCCCAGGG
ZIC4	CISBP	Example	955	969	-	12.4082	2.55e-05	0.0495	CCCCCCACATTGTTC
FOXD2	CISBP	Example	1562	1575	-	12.4059	2.55e-05	0.101	CAACAACAACAAAA
E2f7	HOCOMOCO	Example	1909	1921	+	12.4455	2.55e-05	0.0959	GGGGCGGGGCTGC
E2F7	hTFtarget	Example	1909	1921	+	12.4455	2.55e-05	0.096	GGGGCGGGGCTGC
ZNF444	CISBP	Example	1811	1826	-	4.60204	2.56e-05	0.0318	GCACCCCCTTCCCCAG
TFAP4	hTFtarget	Example	1081	1090	+	13.1122	2.56e-05	0.0497	ATCAGCTGGC
TFAP4	hTFtarget	Example	1081	1090	-	13.1122	2.56e-05	0.0497	GCCAGCTGAT
ZNF331	HOCOMOCO	Example	529	548	-	7.72727	2.56e-05	0.1	ACAAAGGCTCAGCAAGGCCA
THAP1	hTFtarget	Example	415	426	-	12.596	2.57e-05	0.0469	CTGGAGGGCAGT
ZNF37A	CISBP	Example	979	987	+	12.2844	2.57e-05	0.0316	GCCCCCTCC
ZNF85	JASPAR	Example	645	660	-	11.9388	2.57e-05	0.102	AGCGAGATCCCAGCAG
RUNX2	hTFtarget	Example	218	237	-	7.88991	2.58e-05	0.0626	TACACCACAGCCACAGCAAC
Egr2	HOCOMOCO	Example	837	850	-	12.3939	2.58e-05	0.075	TCTGTGGGTGGTTG
Atoh1	CISBP	Example	1775	1786	+	13.211	2.58e-05	0.0911	AGGGCAGATGCC
Zbtb17	HOCOMOCO	Example	1793	1811	+	11.3061	2.59e-05	0.00952	ATGTGTAGGGGCGGGGCCC
KLF13	hTFtarget	Example	1907	1919	-	12.1327	2.59e-05	0.033	AGCCCCGCCCCGA
CTCF	hTFtarget	Example	1880	1894	-	11.6531	2.59e-05	0.0971	CCACTCCCTGGAGGC
ASCL1	hTFtarget	Example	242	251	+	12.2545	2.59e-05	0.0444	GGCAGCTGTA
CREB3L1	CISBP	Example	287	299	+	10.6633	2.59e-05	0.102	TGCCACAGGTGCG
PATZ1	hTFtarget	Example	577	598	+	11.8819	2.6e-05	0.0129	GGCAAATAGGCTGGAGGAGGGG
GLI2	hTFtarget	Example	837	851	+	9.31633	2.6e-05	0.101	CAACCACCCACAGAC
ZNF287	CISBP	Example	1555	1587	+	9.30088	2.6e-05	0.0199	CTCCAGTTTTTGTTGTTGTTGTCCTTGTTTTTG
ZIC4	JASPAR	Example	1915	1929	-	12.1154	2.6e-05	0.0526	GCCCGCCCGCAGCCC
Zbtb17	HOCOMOCO	Example	583	601	+	11.2959	2.6e-05	0.00952	TAGGCTGGAGGAGGGGTCT
ERG	hTFtarget	Example	1335	1350	+	8.35714	2.6e-05	0.056	AGAAGGAAGTCCTGTG
CRX	hTFtarget	Example	1004	1013	+	13.2857	2.6e-05	0.104	CCTAATCCCT
ZNF398	CISBP	Example	747	760	-	11.0408	2.6e-05	0.0338	CTCCTTCCTATTCT
Zic3	CISBP	Example	64	78	-	9.62245	2.61e-05	0.0963	GAACTCCTGCAGTGA
ZNF454	JASPAR	Example	1799	1816	+	11.5691	2.61e-05	0.0204	AGGGGCGGGGCCCTGGGG
SP1	hTFtarget	Example	584	598	-	12.1327	2.62e-05	0.0196	CCCCTCCTCCAGCCT
KLF3	hTFtarget	Example	1820	1830	-	11.8085	2.62e-05	0.0503	TACCGCACCCC
RREB1	hTFtarget	Example	829	848	+	6.74312	2.62e-05	0.0486	ACAACAAGCAACCACCCACA
FERD3L	CISBP	Example	288	301	-	10.2755	2.62e-05	0.0508	GCCGCACCTGTGGC
GLI3	hTFtarget	Example	957	972	-	4.84615	2.62e-05	0.1	CTGCCCCCCACATTGT
ZNF394	HOCOMOCO	Example	1296	1315	+	11.8493	2.62e-05	0.0515	AAAAGGCAAAGAAATGGATG
SP1	hTFtarget	Example	1892	1906	-	11.0306	2.62e-05	0.0249	CTGACCCCACCTCCA
GATA1	hTFtarget	Example	1667	1685	-	12.5455	2.63e-05	0.104	ATGGCTGTTCCAGATAACT
Sp1	CISBP	Example	1908	1916	-	12.9796	2.63e-05	0.048	CCCGCCCCG
TFAP4	hTFtarget	Example	1081	1090	-	13.1327	2.63e-05	0.0511	GCCAGCTGAT
ZNF383	CISBP	Example	1803	1829	-	8.33028	2.63e-05	0.0483	ACCGCACCCCCTTCCCCAGGGCCCCGC
KLF15	hTFtarget	Example	1907	1918	-	12.0699	2.64e-05	0.0496	GCCCCGCCCCGA
SP1	hTFtarget	Example	1819	1829	-	12.6735	2.65e-05	0.0202	ACCGCACCCCC
SP1	hTFtarget	Example	1892	1906	-	7.82979	2.65e-05	0.0259	CTGACCCCACCTCCA
ZNF554	HOCOMOCO	Example	417	436	-	12.1515	2.65e-05	0.051	GCTGGATCTTCTGGAGGGCA
RARA	hTFtarget	Example	702	717	-	12.2523	2.65e-05	0.102	CAGGTCACAAGTTTAC
Sox3	CISBP	Example	312	319	-	6.26106	2.65e-05	0.106	ATTGTTTT
Spi1	CISBP	Example	883	897	+	12.3939	2.65e-05	0.101	TGGATGAGGAAGAGT
ZIC4	CISBP	Example	1915	1929	-	12.0918	2.65e-05	0.0539	GCCCGCCCGCAGCCC
ZNF780A	CISBP	Example	933	956	-	12.1633	2.65e-05	0.0248	TCAAGATACCTTCCAGAATCTCAG
EGR2	hTFtarget	Example	1805	1822	+	12.0081	2.65e-05	0.0165	GGGGCCCTGGGGAAGGGG
KLF3	hTFtarget	Example	1820	1830	-	11.7653	2.66e-05	0.051	TACCGCACCCC
FLI1	hTFtarget	Example	1336	1349	+	10.2653	2.66e-05	0.052	GAAGGAAGTCCTGT
Sp1	HOCOMOCO	Example	1884	1907	+	10.1532	2.67e-05	0.00914	CCAGGGAGTGGAGGTGGGGTCAGT
NR1D1	hTFtarget	Example	862	876	-	9.25	2.67e-05	0.0522	GGGTCTGTGGGACAG
ZNF264	CISBP	Example	977	1006	+	7	2.67e-05	0.1	ATGCCCCCTCCTCAAAGAAGTTCTTGTCCT
ZNF454	JASPAR	Example	1910	1927	-	11.5285	2.67e-05	0.0204	CCGCCCGCAGCCCCGCCC
ZIC3	hTFtarget	Example	64	78	-	10.6531	2.67e-05	0.101	GAACTCCTGCAGTGA
Elk4	HOCOMOCO	Example	1842	1854	+	12.4342	2.68e-05	0.101	GGAACGGAAGAGC
PATZ1	hTFtarget	Example	1894	1915	+	11.8333	2.68e-05	0.0129	GAGGTGGGGTCAGTCGGGGCGG
NFIB	CISBP	Example	655	669	+	8.82653	2.68e-05	0.104	CTCGCTCAGAGCCAA
RFX5	hTFtarget	Example	1204	1219	+	9.21212	2.68e-05	0.106	CGTTGCTGTGGCAGTG
RFX5	hTFtarget	Example	1204	1219	+	9.21212	2.68e-05	0.106	CGTTGCTGTGGCAGTG
GATA1	hTFtarget	Example	1668	1685	-	12.3776	2.69e-05	0.107	ATGGCTGTTCCAGATAAC
Gli2	JASPAR	Example	836	848	+	12.0642	2.69e-05	0.0631	GCAACCACCCACA
Pou5f1	CISBP	Example	1314	1328	+	12.4851	2.69e-05	0.107	TGTTTCTTATGTAGA
EBF1	hTFtarget	Example	1683	1697	+	12.0426	2.7e-05	0.0508	CATCTCCAGGGAACG
ZNF383	CISBP	Example	1253	1279	-	8.26606	2.71e-05	0.0483	GCCCACATCCCTTGGCTTGTGGCACCC
TCF21	hTFtarget	Example	280	291	+	12.5204	2.71e-05	0.105	CTCCATATGCCA
TCF21	hTFtarget	Example	280	291	+	12.5323	2.71e-05	0.108	CTCCATATGCCA
KLF15	hTFtarget	Example	1907	1918	-	12.1919	2.71e-05	0.0514	GCCCCGCCCCGA
CREB3L1	CISBP	Example	1033	1044	-	11.5859	2.72e-05	0.0524	TGCCACATAGCA
ZNF563	CISBP	Example	1917	1934	-	12.1101	2.72e-05	0.102	CCCCTGCCCGCCCGCAGC
Plagl1	TRANSFAC	Example	1872	1887	-	12.3947	2.72e-05	0.0341	CTGGAGGCCCCCAGAC
ZBTB26	CISBP	Example	420	431	-	12.7041	2.73e-05	0.108	ATCTTCTGGAGG
ZFP28	HOCOMOCO	Example	38	57	+	9.89394	2.74e-05	0.107	TTCTGATTTTTCCTGAATTA
Nr1h4	HOCOMOCO	Example	1799	1817	+	11.984	2.74e-05	0.0657	AGGGGCGGGGCCCTGGGGA
NR1H4	hTFtarget	Example	1799	1817	+	11.984	2.74e-05	0.0655	AGGGGCGGGGCCCTGGGGA
XPA	CISBP	Example	675	685	+	12.4343	2.74e-05	0.106	TCACCTTACAC
SPIB	hTFtarget	Example	884	899	-	11.9512	2.75e-05	0.105	TGACTCTTCCTCATCC
DMBX1	CISBP	Example	1004	1013	+	11.1667	2.75e-05	0.11	CCTAATCCCT
ZNF416	CISBP	Example	896	913	+	3.63265	2.75e-05	0.107	GTCAATTAGATTGGGTGA
ZNF555	CISBP	Example	1732	1761	-	-7.93878	2.75e-05	0.0998	CAGAGCCTCGCCTTTCGATCTGGGGCAAGG
ZNF527	CISBP	Example	1831	1851	-	12.0182	2.75e-05	0.0944	CTTCCGTTCCAGACCTCCTGC
KLF16	CISBP	Example	1908	1918	-	12.1939	2.76e-05	0.0519	GCCCCGCCCCG
SPI1	hTFtarget	Example	882	901	+	11.9024	2.76e-05	0.106	ATGGATGAGGAAGAGTCAAT
NR5A2	hTFtarget	Example	1087	1105	+	8.10204	2.76e-05	0.0277	TGGCCTTAAAATAAGGAGA
FOXJ2	hTFtarget	Example	1565	1577	-	11.6964	2.76e-05	0.11	GACAACAACAACA
ZBTB6	hTFtarget	Example	1551	1563	-	12.3028	2.77e-05	0.104	AAACTGGAGCCAG
NFIA	CISBP	Example	655	669	+	8.80612	2.77e-05	0.107	CTCGCTCAGAGCCAA
Zfp281	TRANSFAC	Example	981	991	-	11.0303	2.77e-05	0.0157	TTGAGGAGGGG
ZNF398	CISBP	Example	619	632	-	10.898	2.77e-05	0.0338	TTCCTTCTCTCCCT
Zfp553	TRANSFAC	Example	1824	1833	-	12.0164	2.78e-05	0.108	TGCTACCGCA
ZIC4	JASPAR	Example	64	78	-	12	2.78e-05	0.0526	GAACTCCTGCAGTGA
Esrrg	HOCOMOCO	Example	1772	1781	+	12.507	2.78e-05	0.097	CCAAGGGCAG
SP2	hTFtarget	Example	1906	1922	-	10.1939	2.78e-05	0.0523	CGCAGCCCCGCCCCGAC
KLF10	CISBP	Example	1897	1918	-	3.27551	2.78e-05	0.105	GCCCCGCCCCGACTGACCCCAC
PRDM9	JASPAR	Example	1887	1910	+	11.0092	2.78e-05	0.0262	GGGAGTGGAGGTGGGGTCAGTCGG
ZNF776	CISBP	Example	637	657	-	9.98165	2.79e-05	0.05	GAGATCCCAGCAGCTTCTTTG
ZNF619	CISBP	Example	1911	1933	-	5.63265	2.79e-05	0.04	CCCTGCCCGCCCGCAGCCCCGCC
ELF5	hTFtarget	Example	1334	1345	+	12.6429	2.79e-05	0.0762	CAGAAGGAAGTC
PRDM9	JASPAR	Example	401	424	-	11	2.79e-05	0.0262	GGAGGGCAGTTTGGGGATAGAAGT
FERD3L	CISBP	Example	288	301	-	9.73469	2.8e-05	0.0549	GCCGCACCTGTGGC
ZNF454	JASPAR	Example	522	539	+	11.439	2.8e-05	0.0204	TGTCTCCTGGCCTTGCTG
ESRRB	hTFtarget	Example	1772	1780	+	12.3258	2.8e-05	0.109	CCAAGGGCA
Zfp74	TRANSFAC	Example	30	48	-	-20.7377	2.8e-05	0.111	AAAAATCAGAAATAACCCA
ZNF263	hTFtarget	Example	1991	1999	-	13.0612	2.81e-05	0.106	CTCCTCCTT
Zfp281	TRANSFAC	Example	1907	1917	+	11.0152	2.81e-05	0.0157	TCGGGGCGGGG
Sp4	TRANSFAC	Example	1794	1810	-	11.8947	2.81e-05	0.107	GGCCCCGCCCCTACACA
Plagl1	TRANSFAC	Example	1800	1815	+	12.3421	2.82e-05	0.0341	GGGGCGGGGCCCTGGG
ZNF789	CISBP	Example	1253	1264	-	12.4587	2.83e-05	0.0548	CTTGTGGCACCC
VEZF1	hTFtarget	Example	583	604	+	11.7986	2.83e-05	0.0171	TAGGCTGGAGGAGGGGTCTAGG
THAP1	hTFtarget	Example	1923	1931	-	10.6447	2.83e-05	0.0371	CTGCCCGCC
Zbtb7b	CISBP	Example	962	971	-	11.2857	2.84e-05	0.108	TGCCCCCCAC
ZNF281	hTFtarget	Example	1215	1229	+	10.7879	2.85e-05	0.0134	CAGTGGTGGATGGGC
OSR2	HOCOMOCO	Example	636	651	-	12.3945	2.85e-05	0.027	CCAGCAGCTTCTTTGG
SIX5	hTFtarget	Example	179	188	+	11.051	2.85e-05	0.113	GAGCTGTGGT
Zfp697	TRANSFAC	Example	1730	1741	-	7.39344	2.85e-05	0.0784	TGGGGCAAGGGG
Zfp553	TRANSFAC	Example	554	563	-	11.0328	2.85e-05	0.108	TGGCGGACAA
POU3F2	hTFtarget	Example	1414	1425	-	12.1717	2.85e-05	0.0568	TAATGCACATTA
Egr2	CISBP	Example	839	850	+	12.633	2.85e-05	0.109	ACCACCCACAGA
THAP1	hTFtarget	Example	1507	1518	-	12.4646	2.85e-05	0.0469	GGGAAGGGCACT
TFAP4	hTFtarget	Example	1081	1090	+	12.9694	2.86e-05	0.0571	ATCAGCTGGC
NR5A2	hTFtarget	Example	1087	1105	-	8.0102	2.86e-05	0.0277	TCTCCTTATTTTAAGGCCA
Spi1	HOCOMOCO	Example	883	897	+	11.7273	2.86e-05	0.108	TGGATGAGGAAGAGT
Zic3	TRANSFAC	Example	907	915	+	10.8681	2.86e-05	0.0927	TGGGTGATC
GLI4	CISBP	Example	1836	1856	-	5.2551	2.86e-05	0.109	TGGCTCTTCCGTTCCAGACCT
Zfp740	CISBP	Example	961	970	-	12.3367	2.87e-05	0.108	GCCCCCCACA
ESR2	hTFtarget	Example	779	793	+	12.1923	2.87e-05	0.0704	GAGGCACCCTGGCCC
Glis2	CISBP	Example	591	601	-	12.7959	2.87e-05	0.108	AGACCCCTCCT
ZIC4	CISBP	Example	64	78	-	11.9592	2.87e-05	0.0539	GAACTCCTGCAGTGA
ETV5	hTFtarget	Example	497	510	+	12.0102	2.87e-05	0.109	ACAGGCAGGAACCC
ERG	hTFtarget	Example	1335	1350	-	8.08163	2.87e-05	0.056	CACAGGACTTCCTTCT
ZNF263	hTFtarget	Example	1941	1961	-	11.1837	2.88e-05	0.106	ACCCCACCACTATTCCTCCCG
CUX1	hTFtarget	Example	5	13	-	8.70297	2.88e-05	0.115	TGATTGGTT
ZIC1	hTFtarget	Example	65	78	-	9.34694	2.88e-05	0.106	GAACTCCTGCAGTG
EGR1	hTFtarget	Example	1910	1929	-	10.449	2.89e-05	0.0486	GCCCGCCCGCAGCCCCGCCC
Zfp281	CISBP	Example	1807	1821	-	10.2857	2.89e-05	0.0225	CCCTTCCCCAGGGCC
Bcl6	CISBP	Example	1681	1695	+	12.028	2.9e-05	0.066	GCCATCTCCAGGGAA
Zfp322a	TRANSFAC	Example	1471	1482	-	9.55738	2.91e-05	0.114	TGGGCCAGATTA
HSF2	hTFtarget	Example	640	654	+	12.0816	2.91e-05	0.115	AGAAGCTGCTGGGAT
Egr1	HOCOMOCO	Example	1795	1808	+	11.2879	2.92e-05	0.0554	GTGTAGGGGCGGGG
TFAP2C	hTFtarget	Example	142	156	-	12.4898	2.92e-05	0.055	TACTGCTCGAGGCCA
FERD3L	CISBP	Example	288	301	+	9.09184	2.92e-05	0.0692	GCCACAGGTGCGGC
KLF16	JASPAR	Example	1908	1918	-	12.1207	2.92e-05	0.0558	GCCCCGCCCCG
GLI2	hTFtarget	Example	958	972	-	9.72449	2.93e-05	0.0753	CTGCCCCCCACATTG
Rfx1	JASPAR	Example	1205	1218	-	11.7759	2.93e-05	0.115	ACTGCCACAGCAAC
Zbtb17	HOCOMOCO	Example	1806	1824	+	11.0714	2.93e-05	0.00975	GGGCCCTGGGGAAGGGGGT
TFAP4	hTFtarget	Example	1081	1090	-	12.9592	2.93e-05	0.0571	GCCAGCTGAT
Nr1d1	HOCOMOCO	Example	1730	1748	-	11.9099	2.93e-05	0.0561	TTCGATCTGGGGCAAGGGG
NR1D1	hTFtarget	Example	1730	1748	-	11.9099	2.93e-05	0.0561	TTCGATCTGGGGCAAGGGG
Ebf1	HOCOMOCO	Example	1684	1696	-	12.1515	2.94e-05	0.0369	GTTCCCTGGAGAT
Crx	CISBP	Example	1004	1011	+	12.0734	2.94e-05	0.117	CCTAATCC
GSC	CISBP	Example	1005	1012	+	13.2551	2.94e-05	0.117	CTAATCCC
GSC	CISBP	Example	1005	1012	+	11.9109	2.94e-05	0.117	CTAATCCC
OTX1	hTFtarget	Example	1005	1012	+	12.0102	2.94e-05	0.117	CTAATCCC
CRX	hTFtarget	Example	1005	1012	+	12.0606	2.94e-05	0.117	CTAATCCC
PITX1	hTFtarget	Example	1005	1012	+	11.4	2.94e-05	0.117	CTAATCCC
CRX	hTFtarget	Example	1004	1011	+	6.41722	2.94e-05	0.117	CCTAATCC
Zfp281	TRANSFAC	Example	1218	1228	+	10.9091	2.94e-05	0.0157	TGGTGGATGGG
Nhlh1	HOCOMOCO	Example	285	304	+	9.17073	2.94e-05	0.0276	TATGCCACAGGTGCGGCCCT
Atf3	CISBP	Example	79	87	-	9.56436	2.94e-05	0.117	CGATGACGG
OSR2	CISBP	Example	1825	1835	-	12.2245	2.95e-05	0.113	CCTGCTACCGC
Myog	JASPAR	Example	242	252	+	13.2449	2.95e-05	0.111	GGCAGCTGTAG
Sp7	HOCOMOCO	Example	1245	1258	-	12.1327	2.96e-05	0.118	GCACCCTACCATTT
MAZ	hTFtarget	Example	980	987	+	12.7523	2.96e-05	0.0365	CCCCCTCC
WT1	hTFtarget	Example	1801	1807	-	2.02006	2.96e-05	0.0366	CCCGCCC
WT1	hTFtarget	Example	1910	1916	-	2.02006	2.96e-05	0.0366	CCCGCCC
WT1	hTFtarget	Example	1922	1928	-	2.02006	2.96e-05	0.0366	CCCGCCC
WT1	hTFtarget	Example	1801	1807	-	2.12607	2.96e-05	0.0367	CCCGCCC
WT1	hTFtarget	Example	1910	1916	-	2.12607	2.96e-05	0.0367	CCCGCCC
WT1	hTFtarget	Example	1922	1928	-	2.12607	2.96e-05	0.0367	CCCGCCC
ZNF436	HOCOMOCO	Example	1871	1894	+	-0.787879	2.96e-05	0.0446	CGTCTGGGGGCCTCCAGGGAGTGG
Dlx3	CISBP	Example	1071	1079	+	8.88235	2.96e-05	0.118	ATAATTGCT
ZNF530	CISBP	Example	1797	1814	-	10.4898	2.97e-05	0.0504	CCAGGGCCCCGCCCCTAC
PAX5	hTFtarget	Example	1177	1197	-	11.52	2.98e-05	0.107	CCTTAACCCACAGAGCGAGGC
ZNF71	CISBP	Example	610	633	-	10.7182	2.98e-05	0.077	CTTCCTTCTCTCCCTCCGATCTCA
Lhx1	JASPAR	Example	1073	1090	+	12.1327	2.98e-05	0.0634	AATTGCTAATCAGCTGGC
Nr5a2	CISBP	Example	1771	1780	+	12.3577	2.98e-05	0.116	GCCAAGGGCA
Sp5	HOCOMOCO	Example	1511	1534	-	11.197	2.99e-05	0.0101	GAAGCTGTGTGGCCAGGGGAAGGG
KLF12	CISBP	Example	1920	1934	-	11.7245	2.99e-05	0.0375	CCCCTGCCCGCCCGC
ZNF189	CISBP	Example	1673	1684	-	12.9898	3e-05	0.0382	TGGCTGTTCCAG
Myod1	JASPAR	Example	239	251	-	13.1633	3e-05	0.112	TACAGCTGCCGGC
Spic	CISBP	Example	886	894	+	8.47328	3e-05	0.119	ATGAGGAAG
MEF2D	hTFtarget	Example	1378	1387	+	12.4592	3.01e-05	0.0688	CCCAATTTGG
Zfp281	TRANSFAC	Example	1816	1830	-	11.7805	3.01e-05	0.112	TACCGCACCCCCTTC
Sox6	CISBP	Example	1115	1124	+	10.7177	3.01e-05	0.12	CCATTGTGGC
POU5F1	hTFtarget	Example	1314	1329	+	11.9455	3.01e-05	0.12	TGTTTCTTATGTAGAC
ZNF284	CISBP	Example	649	657	+	12.5859	3.02e-05	0.12	TGGGATCTC
FERD3L	CISBP	Example	288	301	+	9.13265	3.02e-05	0.0683	GCCACAGGTGCGGC
POU4F1	CISBP	Example	50	62	+	12.1386	3.02e-05	0.12	CTGAATTATAAAT
Zfp316	TRANSFAC	Example	981	992	-	7.88525	3.03e-05	0.0292	TTTGAGGAGGGG
RBPJ	hTFtarget	Example	271	280	+	12.7931	3.03e-05	0.121	TCTGGGAACC
ZNF224	CISBP	Example	1613	1648	+	10.5263	3.03e-05	0.118	CTTAATAATGAGCCCCATGTCTCACATAAGTTAAAT
Rxrb	HOCOMOCO	Example	709	718	-	12.1209	3.04e-05	0.116	CCAGGTCACA
RXRB	hTFtarget	Example	709	718	-	12.1209	3.04e-05	0.115	CCAGGTCACA
TCF21	hTFtarget	Example	280	291	+	11.9796	3.04e-05	0.121	CTCCATATGCCA
ZNF740	CISBP	Example	960	972	-	10.2959	3.05e-05	0.0652	CTGCCCCCCACAT
ZNF320	CISBP	Example	1802	1825	-	9.83673	3.05e-05	0.0372	CACCCCCTTCCCCAGGGCCCCGCC
Znf281	HOCOMOCO	Example	1814	1828	+	5.83333	3.05e-05	0.0261	GGGAAGGGGGTGCGG
Klf7	TRANSFAC	Example	1891	1906	-	12.0132	3.06e-05	0.0391	CTGACCCCACCTCCAC
IRF9	hTFtarget	Example	94	108	+	0.818182	3.07e-05	0.122	CTCGAAATCGAATCC
ZSCAN31	CISBP	Example	412	426	+	8.58163	3.07e-05	0.121	CAAACTGCCCTCCAG
ZNF189	CISBP	Example	1845	1862	+	12.2653	3.07e-05	0.0415	ACGGAAGAGCCACTGCGG
ZNF273	CISBP	Example	249	260	+	9.02041	3.07e-05	0.119	GTAGCTCCGATT
ZNF439	CISBP	Example	1679	1692	+	8.73469	3.08e-05	0.059	CAGCCATCTCCAGG
CRX	hTFtarget	Example	1004	1013	+	13	3.08e-05	0.123	CCTAATCCCT
SP1	hTFtarget	Example	1893	1903	-	12.5	3.08e-05	0.0295	ACCCCACCTCC
Zfp526	TRANSFAC	Example	1255	1266	-	10.8525	3.08e-05	0.117	GGCTTGTGGCAC
ZIK1	CISBP	Example	1218	1238	+	11.4679	3.09e-05	0.0629	TGGTGGATGGGCCTTTGCCTG
GLIS1	CISBP	Example	838	852	-	8.85714	3.09e-05	0.0584	GGTCTGTGGGTGGTT
ZBTB17	hTFtarget	Example	583	601	+	11.8739	3.09e-05	0.0291	TAGGCTGGAGGAGGGGTCT
ZNF135	CISBP	Example	139	153	-	10.6263	3.09e-05	0.121	TGCTCGAGGCCAGGG
PATZ1	hTFtarget	Example	1909	1930	+	11.6042	3.09e-05	0.0129	GGGGCGGGGCTGCGGGCGGGCA
THRB	hTFtarget	Example	1889	1905	+	12.0333	3.09e-05	0.0589	GAGTGGAGGTGGGGTCA
Foxo1	JASPAR	Example	798	808	+	12.7241	3.09e-05	0.123	TGCTGTTTCCA
SP1	hTFtarget	Example	588	602	-	8.5	3.1e-05	0.0362	TAGACCCCTCCTCCA
Klf4	HOCOMOCO	Example	1795	1809	+	12.0303	3.1e-05	0.059	GTGTAGGGGCGGGGC
BCL6B	JASPAR	Example	87	103	-	-11.7571	3.1e-05	0.123	CGATTTCGAGGCACCAC
ZNF329	HOCOMOCO	Example	1220	1239	+	4.35714	3.1e-05	0.0598	GTGGATGGGCCTTTGCCTGC
KLF9	hTFtarget	Example	221	236	-	11.7073	3.11e-05	0.0468	ACACCACAGCCACAGC
Rbpj	HOCOMOCO	Example	270	280	+	12.1364	3.11e-05	0.0835	GTCTGGGAACC
Zic2	JASPAR	Example	63	76	+	11.8049	3.11e-05	0.115	ATCACTGCAGGAGT
Prdm16	HOCOMOCO	Example	1686	1695	+	12.2121	3.12e-05	0.0596	CTCCAGGGAA
CTCF	hTFtarget	Example	1877	1897	-	10.551	3.12e-05	0.115	CCTCCACTCCCTGGAGGCCCC
ZNF467	CISBP	Example	1814	1834	-	10.7475	3.13e-05	0.0229	CTGCTACCGCACCCCCTTCCC
SOX14	CISBP	Example	1115	1124	+	11.0505	3.14e-05	0.125	CCATTGTGGC
FOXD3	hTFtarget	Example	1463	1478	+	12.0641	3.14e-05	0.0936	AATACAAATAATCTGG
GLIS2	CISBP	Example	839	852	+	11.1429	3.15e-05	0.0599	ACCACCCACAGACC
T	hTFtarget	Example	841	861	-	12.1101	3.15e-05	0.0685	TTTAGCACTGGTCTGTGGGTG
RFX3	hTFtarget	Example	171	180	+	12.0918	3.15e-05	0.125	GTTTCCATGA
ZNF530	JASPAR	Example	1797	1814	+	9.96939	3.15e-05	0.0607	GTAGGGGCGGGGCCCTGG
ZNF701	JASPAR	Example	955	975	+	10.7523	3.16e-05	0.117	GAACAATGTGGGGGGCAGAAT
SP1	hTFtarget	Example	590	604	-	11.8265	3.16e-05	0.0197	CCTAGACCCCTCCTC
KLF6	hTFtarget	Example	1820	1830	-	11.8163	3.17e-05	0.0391	TACCGCACCCC
EGR1	hTFtarget	Example	1902	1918	+	11.9818	3.17e-05	0.0398	GTCAGTCGGGGCGGGGC
Zfp281	CISBP	Example	1214	1228	-	10.0714	3.17e-05	0.0225	CCCATCCACCACTGC
INSM1	hTFtarget	Example	1926	1937	+	11.9286	3.17e-05	0.0504	GGGCAGGGGTTA
Klf1	JASPAR	Example	1800	1810	-	12.3485	3.17e-05	0.0907	GGCCCCGCCCC
Ascl2	CISBP	Example	242	251	+	11.0909	3.17e-05	0.0618	GGCAGCTGTA
Ascl2	CISBP	Example	242	251	-	11.0909	3.17e-05	0.0618	TACAGCTGCC
RUNX2	hTFtarget	Example	217	231	+	12.4426	3.17e-05	0.0411	TGTTGCTGTGGCTGT
BCL6	hTFtarget	Example	89	104	-	11.2222	3.17e-05	0.126	TCGATTTCGAGGCACC
ZNF281	hTFtarget	Example	1813	1824	-	9.7449	3.18e-05	0.0241	ACCCCCTTCCCC
Nr1h3	HOCOMOCO	Example	134	148	-	11.9268	3.18e-05	0.122	GAGGCCAGGGATCAA
ZNF329	CISBP	Example	1220	1240	+	10.1835	3.18e-05	0.0576	GTGGATGGGCCTTTGCCTGCT
SOX2	hTFtarget	Example	1140	1154	-	7.19388	3.18e-05	0.126	ATGGATACTAGTCAG
KLF11	hTFtarget	Example	589	610	-	4.42857	3.18e-05	0.0656	AAGATGCCTAGACCCCTCCTCC
Zfp641	TRANSFAC	Example	962	973	+	6.47541	3.19e-05	0.047	GTGGGGGGCAGA
THAP11	hTFtarget	Example	1805	1826	+	8.51316	3.19e-05	0.0412	GGGGCCCTGGGGAAGGGGGTGC
RFX2	hTFtarget	Example	216	233	+	9.74242	3.19e-05	0.0623	GTGTTGCTGTGGCTGTGG
Lhx1	JASPAR	Example	1073	1090	-	12.0442	3.19e-05	0.0634	GCCAGCTGATTAGCAATT
Bhlhe22	CISBP	Example	281	290	-	13.1429	3.19e-05	0.127	GGCATATGGA
Sp2	HOCOMOCO	Example	1816	1837	+	11.1382	3.19e-05	0.011	GAAGGGGGTGCGGTAGCAGGAG
SP2	hTFtarget	Example	1816	1837	+	11.1382	3.19e-05	0.011	GAAGGGGGTGCGGTAGCAGGAG
TCF4	hTFtarget	Example	242	251	+	11.9636	3.2e-05	0.122	GGCAGCTGTA
PHOX2B	hTFtarget	Example	1070	1080	+	11.1471	3.2e-05	0.127	AATAATTGCTA
BCL6	hTFtarget	Example	89	104	-	11.1447	3.2e-05	0.127	TCGATTTCGAGGCACC
PATZ1	hTFtarget	Example	1794	1815	+	11.5417	3.21e-05	0.0129	TGTGTAGGGGCGGGGCCCTGGG
TFAP2C	hTFtarget	Example	1806	1819	+	12.0758	3.22e-05	0.121	GGGCCCTGGGGAAG
Tcf12	JASPAR	Example	242	252	+	13.102	3.22e-05	0.124	GGCAGCTGTAG
ZNF467	HOCOMOCO	Example	742	763	+	10.0102	3.22e-05	0.0282	TAGGAAGAATAGGAAGGAGAAG
ASCL2	hTFtarget	Example	242	251	-	12.3776	3.23e-05	0.0647	TACAGCTGCC
Ahctf1	CISBP	Example	1433	1440	-	10.8182	3.23e-05	0.129	AAATAAAT
Foxc1	TRANSFAC	Example	1432	1442	-	11.4677	3.23e-05	0.129	ACAAATAAATA
RUNX2	hTFtarget	Example	227	246	-	7.27523	3.23e-05	0.0626	CTGCCGGCATACACCACAGC
Esr2	CISBP	Example	710	718	-	10.4747	3.24e-05	0.129	CCAGGTCAC
Sp5	TRANSFAC	Example	587	599	-	7.26016	3.24e-05	0.0582	ACCCCTCCTCCAG
Insm2	TRANSFAC	Example	95	110	+	1.08197	3.24e-05	0.129	TCGAAATCGAATCCGA
ZNF343	CISBP	Example	433	449	+	9.08163	3.24e-05	0.0617	CAGCTACCCTTCGGCCA
Srebf2	HOCOMOCO	Example	1953	1965	+	11.6545	3.25e-05	0.0945	TGGTGGGGTCAGG
SREBF2	hTFtarget	Example	1953	1965	+	11.6545	3.25e-05	0.0935	TGGTGGGGTCAGG
ZNF619	CISBP	Example	1804	1826	-	5.14286	3.25e-05	0.04	GCACCCCCTTCCCCAGGGCCCCG
FOXI1	hTFtarget	Example	671	687	-	4.60204	3.25e-05	0.129	GTGTGTAAGGTGAATAA
Gata3	CISBP	Example	1489	1503	+	10.2844	3.25e-05	0.129	AGATGCTCAGAGAAG
PITX2	hTFtarget	Example	1005	1012	+	13.4038	3.26e-05	0.13	CTAATCCC
Pitx1	JASPAR	Example	1005	1012	+	11.7627	3.26e-05	0.13	CTAATCCC
SOX30	CISBP	Example	955	962	-	12.3636	3.26e-05	0.13	CATTGTTC
PITX1	hTFtarget	Example	1005	1012	+	11.74	3.26e-05	0.13	CTAATCCC
Obox5	CISBP	Example	1005	1012	+	7.69027	3.26e-05	0.13	CTAATCCC
Obox5	CISBP	Example	1005	1012	+	7.98238	3.26e-05	0.13	CTAATCCC
Pitx2	CISBP	Example	1005	1012	+	11.125	3.26e-05	0.13	CTAATCCC
Otx1	CISBP	Example	1005	1012	+	9.2585	3.26e-05	0.13	CTAATCCC
VDR	hTFtarget	Example	1162	1169	+	11.5563	3.26e-05	0.13	TGGGTTCA
VDR	hTFtarget	Example	1162	1169	+	11.5301	3.26e-05	0.13	TGGGTTCA
Zbtb12	CISBP	Example	1671	1680	-	11.1122	3.26e-05	0.0789	TGTTCCAGAT
ZNF189	CISBP	Example	1673	1690	+	12.1531	3.27e-05	0.0415	CTGGAACAGCCATCTCCA
ZNF180	CISBP	Example	1876	1896	-	10.3945	3.27e-05	0.016	CTCCACTCCCTGGAGGCCCCC
SPI1	hTFtarget	Example	883	899	+	11.4242	3.27e-05	0.126	TGGATGAGGAAGAGTCA
KLF1	hTFtarget	Example	1820	1828	-	8.07937	3.27e-05	0.118	CCGCACCCC
Gli1	JASPAR	Example	1518	1531	+	11.8582	3.27e-05	0.112	CCTGGCCACACAGC
EGR1	hTFtarget	Example	1890	1903	-	11.75	3.28e-05	0.0632	ACCCCACCTCCACT
ESRRA	hTFtarget	Example	1753	1767	-	11.7677	3.28e-05	0.064	GGGGCACAGAGCCTC
Elf5	JASPAR	Example	625	636	+	12.4228	3.28e-05	0.0637	AGAAGGAAGCCC
ZNF765	CISBP	Example	1798	1815	+	11.422	3.28e-05	0.0381	TAGGGGCGGGGCCCTGGG
THAP11	hTFtarget	Example	238	256	-	6.90909	3.28e-05	0.127	GGAGCTACAGCTGCCGGCA
SNAI1	hTFtarget	Example	290	299	+	12.898	3.28e-05	0.128	CACAGGTGCG
SNAI1	hTFtarget	Example	290	299	-	12.8265	3.28e-05	0.128	CGCACCTGTG
Snai2	HOCOMOCO	Example	290	300	+	13.1212	3.29e-05	0.128	CACAGGTGCGG
ZNF37A	CISBP	Example	589	597	-	12.0459	3.29e-05	0.0316	CCCTCCTCC
NR2C2	hTFtarget	Example	135	148	-	10.7982	3.29e-05	0.127	GAGGCCAGGGATCA
Stat3	HOCOMOCO	Example	73	84	+	11.9091	3.29e-05	0.13	GAGTTCCCGTCA
PATZ1	hTFtarget	Example	980	991	-	11.2697	3.3e-05	0.0271	TTGAGGAGGGGG
Stat6	HOCOMOCO	Example	1666	1679	-	12.1441	3.3e-05	0.131	GTTCCAGATAACTG
MSC	CISBP	Example	241	252	-	12.3571	3.3e-05	0.125	CTACAGCTGCCG
SPIB	hTFtarget	Example	884	896	+	12.102	3.3e-05	0.0647	GGATGAGGAAGAG
Foxc1	CISBP	Example	1432	1442	-	11.4554	3.3e-05	0.131	ACAAATAAATA
ASCL1	hTFtarget	Example	242	251	-	12.1531	3.3e-05	0.0409	TACAGCTGCC
ZNF530	JASPAR	Example	1511	1528	-	9.85714	3.3e-05	0.0607	GTGTGGCCAGGGGAAGGG
ASCL1	hTFtarget	Example	242	251	-	12.0182	3.3e-05	0.0444	TACAGCTGCC
ASCL1	hTFtarget	Example	242	251	-	12.0102	3.3e-05	0.0432	TACAGCTGCC
ZNF740	CISBP	Example	1906	1918	-	10.5918	3.31e-05	0.0309	GCCCCGCCCCGAC
ZNF287	CISBP	Example	1578	1610	+	8.76106	3.31e-05	0.0211	CTTGTTTTTGCTAGGTCCTGCTGCTTCTCTGCC
ELF5	hTFtarget	Example	885	896	+	12.3163	3.31e-05	0.0685	GATGAGGAAGAG
Lyl1	HOCOMOCO	Example	1594	1607	+	11.1642	3.31e-05	0.0961	CCTGCTGCTTCTCT
LYL1	hTFtarget	Example	1594	1607	+	11.1642	3.31e-05	0.0963	CCTGCTGCTTCTCT
MAZ	hTFtarget	Example	1812	1833	+	11.2817	3.31e-05	0.0171	TGGGGAAGGGGGTGCGGTAGCA
CTCF	hTFtarget	Example	1679	1698	-	11.4697	3.31e-05	0.126	ACGTTCCCTGGAGATGGCTG
ZIC3	hTFtarget	Example	64	79	-	1.29592	3.32e-05	0.124	GGAACTCCTGCAGTGA
SOX14	JASPAR	Example	953	962	+	12.3065	3.32e-05	0.132	TTGAACAATG
SOX14	CISBP	Example	953	962	+	12.2929	3.32e-05	0.132	TTGAACAATG
ZNF417	JASPAR	Example	1247	1261	+	11.7041	3.32e-05	0.123	ATGGTAGGGTGCCAC
TCF21	hTFtarget	Example	241	252	-	11.0204	3.33e-05	0.129	CTACAGCTGCCG
ATF6B	CISBP	Example	1033	1044	+	10.5408	3.33e-05	0.128	TGCTATGTGGCA
CTCFL	hTFtarget	Example	976	989	-	11.2683	3.33e-05	0.121	GAGGAGGGGGCATT
Rfx1	HOCOMOCO	Example	212	233	+	10.8182	3.33e-05	0.0407	TCTGGTGTTGCTGTGGCTGTGG
RFX1	hTFtarget	Example	212	233	+	10.8182	3.33e-05	0.0408	TCTGGTGTTGCTGTGGCTGTGG
Gli2	JASPAR	Example	1519	1531	+	11.6789	3.34e-05	0.0631	CTGGCCACACAGC
ERG	hTFtarget	Example	1335	1350	+	8.64286	3.35e-05	0.0691	AGAAGGAAGTCCTGTG
FOXC2	hTFtarget	Example	1432	1442	-	12.1504	3.36e-05	0.105	ACAAATAAATA
Rxra	CISBP	Example	1956	1965	+	10.9293	3.36e-05	0.132	TGGGGTCAGG
GLI3	hTFtarget	Example	837	851	+	10.6224	3.37e-05	0.064	CAACCACCCACAGAC
ETV3	hTFtarget	Example	1335	1350	-	8.90816	3.37e-05	0.0699	CACAGGACTTCCTTCT
FOXO1	hTFtarget	Example	797	808	+	11.5818	3.37e-05	0.118	GTGCTGTTTCCA
ZNF34	CISBP	Example	39	53	+	11.8485	3.37e-05	0.0876	TCTGATTTTTCCTGA
EBF1	hTFtarget	Example	1806	1819	-	10.8525	3.38e-05	0.102	CTTCCCCAGGGCCC
ZNF530	CISBP	Example	1511	1528	+	10.2041	3.38e-05	0.0504	CCCTTCCCCTGGCCACAC
KLF4	hTFtarget	Example	1893	1904	-	11.7909	3.38e-05	0.0427	GACCCCACCTCC
TFAP2A	hTFtarget	Example	1807	1821	-	12.0909	3.38e-05	0.0636	CCCTTCCCCAGGGCC
ZNF30	CISBP	Example	429	449	-	10.898	3.38e-05	0.0903	TGGCCGAAGGGTAGCTGGATC
Sp5	HOCOMOCO	Example	1879	1902	+	10.9697	3.38e-05	0.0105	GGCCTCCAGGGAGTGGAGGTGGGG
Bcl6	CISBP	Example	803	817	-	11.8252	3.39e-05	0.066	TTGCTCTTCTGGAAA
ASCL2	hTFtarget	Example	242	251	+	12.1939	3.39e-05	0.0438	GGCAGCTGTA
EBF1	hTFtarget	Example	1806	1819	+	10.9286	3.39e-05	0.107	GGGCCCTGGGGAAG
Znf281	HOCOMOCO	Example	1808	1822	+	5.43939	3.4e-05	0.0261	GCCCTGGGGAAGGGG
ZNF880	CISBP	Example	737	763	-	10.4818	3.4e-05	0.0548	CTTCTCCTTCCTATTCTTCCTAATTCG
BCL6	hTFtarget	Example	91	100	+	7.26087	3.4e-05	0.136	TGCCTCGAAA
REST	hTFtarget	Example	791	804	+	9.96939	3.41e-05	0.131	CCCATGGTGCTGTT
MEF2D	hTFtarget	Example	1378	1387	-	12.0707	3.41e-05	0.0822	CCAAATTGGG
ZNF341	HOCOMOCO	Example	615	636	+	11.5366	3.41e-05	0.0221	TCGGAGGGAGAGAAGGAAGCCC
BARHL2	CISBP	Example	1414	1429	+	12.063	3.42e-05	0.136	TAATGTGCATTAAATG
ZNF816	JASPAR	Example	489	506	+	10.6422	3.42e-05	0.0929	TAAGGTGGACAGGCAGGA
ZBTB14	hTFtarget	Example	1344	1359	+	0.836735	3.42e-05	0.128	TCCTGTGGACACCCAT
Zfp382	TRANSFAC	Example	1226	1243	-	-6.42623	3.43e-05	0.136	CAAAGCAGGCAAAGGCCC
NHLH1	hTFtarget	Example	290	299	-	12.1818	3.43e-05	0.103	CGCACCTGTG
ZNF257	JASPAR	Example	139	150	-	12.4494	3.44e-05	0.0761	TCGAGGCCAGGG
ASCL1	hTFtarget	Example	1777	1786	+	12.1327	3.44e-05	0.0409	GGCAGATGCC
ZNF101	CISBP	Example	287	301	+	10.9082	3.44e-05	0.13	TGCCACAGGTGCGGC
ZNF281	hTFtarget	Example	1892	1903	-	10.0306	3.44e-05	0.0218	ACCCCACCTCCA
GLI3	hTFtarget	Example	837	851	+	10.4043	3.45e-05	0.0648	CAACCACCCACAGAC
ASCL2	hTFtarget	Example	242	251	+	12.3469	3.45e-05	0.0531	GGCAGCTGTA
MEF2D	hTFtarget	Example	1378	1387	-	12.3265	3.45e-05	0.0688	CCAAATTGGG
NR2C2	hTFtarget	Example	1923	1937	+	10.8857	3.45e-05	0.133	GGCGGGCAGGGGTTA
Tcf3	CISBP	Example	290	298	-	12.3571	3.46e-05	0.135	GCACCTGTG
ZBTB7A	hTFtarget	Example	1814	1828	-	12.1735	3.46e-05	0.043	CCGCACCCCCTTCCC
RBPJ	hTFtarget	Example	272	281	-	10.4505	3.46e-05	0.137	AGGTTCCCAG
Zfp1	TRANSFAC	Example	334	352	+	-13.5902	3.47e-05	0.138	TCACTGCAGTAAAAGCTTT
ZNF341	CISBP	Example	744	764	-	11.7755	3.47e-05	0.0391	GCTTCTCCTTCCTATTCTTCC
HSF1	hTFtarget	Example	640	654	-	11.4857	3.47e-05	0.135	ATCCCAGCAGCTTCT
E2F1	hTFtarget	Example	1919	1932	+	12.0163	3.48e-05	0.128	TGCGGGCGGGCAGG
Myod1	HOCOMOCO	Example	1771	1785	-	12.3182	3.48e-05	0.0983	GCATCTGCCCTTGGC
Tbx20	TRANSFAC	Example	1048	1058	+	3.39344	3.49e-05	0.139	AGGTATTAAAG
ZNF662	CISBP	Example	588	605	-	11.5046	3.49e-05	0.0683	GCCTAGACCCCTCCTCCA
KLF13	hTFtarget	Example	1892	1904	-	11.8367	3.49e-05	0.0443	GACCCCACCTCCA
NHLH1	hTFtarget	Example	290	299	+	12.1633	3.49e-05	0.102	CACAGGTGCG
GATA3	hTFtarget	Example	1407	1421	+	11.9388	3.49e-05	0.139	AAGATAATAATGTGC
EGR1	hTFtarget	Example	1888	1902	-	10.0612	3.49e-05	0.13	CCCCACCTCCACTCC
ELF5	hTFtarget	Example	1334	1345	+	12.2245	3.49e-05	0.0685	CAGAAGGAAGTC
KLF11	hTFtarget	Example	589	610	-	5.65306	3.49e-05	0.131	AAGATGCCTAGACCCCTCCTCC
ZNF134	HOCOMOCO	Example	1229	1250	-	11.1048	3.5e-05	0.133	CCATTTTCAAAGCAGGCAAAGG
ASCL1	hTFtarget	Example	1777	1786	+	11.949	3.5e-05	0.0432	GGCAGATGCC
WT1	hTFtarget	Example	614	633	+	10.4545	3.5e-05	0.03	ATCGGAGGGAGAGAAGGAAG
Tcf12	JASPAR	Example	241	252	+	12.7317	3.5e-05	0.067	CGGCAGCTGTAG
Tcf12	JASPAR	Example	241	252	-	12.7317	3.5e-05	0.067	CTACAGCTGCCG
ZNF768	HOCOMOCO	Example	1865	1884	-	8.51515	3.51e-05	0.045	GAGGCCCCCAGACGTAGAGC
HES2	CISBP	Example	1269	1278	-	7.74757	3.51e-05	0.136	CCCACATCCC
ELF1	hTFtarget	Example	884	896	+	12.3061	3.51e-05	0.136	GGATGAGGAAGAG
ZNF85	CISBP	Example	645	659	+	11.8469	3.52e-05	0.139	CTGCTGGGATCTCGC
Zfp711	CISBP	Example	1804	1813	+	10.2959	3.52e-05	0.0486	CGGGGCCCTG
Zfp711	CISBP	Example	1804	1813	-	10.2959	3.52e-05	0.0486	CAGGGCCCCG
ERG	hTFtarget	Example	1335	1350	-	8.5102	3.52e-05	0.0691	CACAGGACTTCCTTCT
ZNF436	HOCOMOCO	Example	405	428	-	-1.39394	3.52e-05	0.0446	TTCTGGAGGGCAGTTTGGGGATAG
ETS1	hTFtarget	Example	1806	1826	+	5.04082	3.52e-05	0.0667	GGGCCCTGGGGAAGGGGGTGC
ZNF398	CISBP	Example	1598	1611	+	10.3367	3.52e-05	0.0338	CTGCTTCTCTGCCT
ETV3	hTFtarget	Example	1335	1350	+	8.79592	3.52e-05	0.0699	AGAAGGAAGTCCTGTG
ZIC4	CISBP	Example	955	969	-	11.6697	3.53e-05	0.0672	CCCCCCACATTGTTC
YY2	hTFtarget	Example	556	566	-	12.1789	3.54e-05	0.132	CTATGGCGGAC
Zfp740	CISBP	Example	1952	1961	-	11.7097	3.54e-05	0.127	ACCCCACCAC
ASCL2	hTFtarget	Example	242	251	-	12.1735	3.54e-05	0.0483	TACAGCTGCC
T	hTFtarget	Example	842	862	+	11.9541	3.54e-05	0.0685	ACCCACAGACCAGTGCTAAAC
FERD3L	CISBP	Example	288	301	-	8.62245	3.54e-05	0.0692	GCCGCACCTGTGGC
ZNF467	CISBP	Example	620	631	-	10.8367	3.55e-05	0.0329	TCCTTCTCTCCC
Nr1h4	HOCOMOCO	Example	1798	1816	+	11.584	3.55e-05	0.0657	TAGGGGCGGGGCCCTGGGG
NR1H4	hTFtarget	Example	1798	1816	+	11.584	3.55e-05	0.0655	TAGGGGCGGGGCCCTGGGG
Zfp260	TRANSFAC	Example	894	905	+	4.67213	3.55e-05	0.142	GAGTCAATTAGA
Prdm5	HOCOMOCO	Example	1810	1824	+	12.1364	3.56e-05	0.0965	CCTGGGGAAGGGGGT
FEZF1	CISBP	Example	1292	1306	-	12.2143	3.56e-05	0.138	CTTTGCCTTTTCCAG
FLI1	hTFtarget	Example	622	639	+	11.6061	3.57e-05	0.0653	GAGAGAAGGAAGCCCCAA
RUNX1	hTFtarget	Example	1267	1278	-	9.43119	3.57e-05	0.0691	CCCACATCCCTT
PPARG	hTFtarget	Example	135	151	-	11.7273	3.57e-05	0.0504	CTCGAGGCCAGGGATCA
FERD3L	CISBP	Example	288	301	-	8.73469	3.57e-05	0.0683	GCCGCACCTGTGGC
LHX6	CISBP	Example	1078	1085	-	8.80114	3.58e-05	0.143	CTGATTAG
ESR2	hTFtarget	Example	1753	1767	-	11.8269	3.58e-05	0.0704	GGGGCACAGAGCCTC
ZNF540	CISBP	Example	1308	1318	-	11.4286	3.58e-05	0.143	AAACATCCATT
ZNF281	hTFtarget	Example	1799	1810	-	9.4898	3.59e-05	0.0241	GGCCCCGCCCCT
PITX1	hTFtarget	Example	1004	1012	+	11.71	3.59e-05	0.143	CCTAATCCC
ZFP64	CISBP	Example	870	884	-	11.1633	3.6e-05	0.102	CATTCCTGGGGTCTG
Zfp740	TRANSFAC	Example	1952	1961	-	11.7182	3.6e-05	0.127	ACCCCACCAC
KLF14	JASPAR	Example	1817	1830	-	10.3966	3.6e-05	0.0682	TACCGCACCCCCTT
Hoxa11	CISBP	Example	299	309	-	11.0294	3.6e-05	0.144	TTTTTAGGGCC
Hoxa11	TRANSFAC	Example	299	309	+	11.0597	3.6e-05	0.144	GGCCCTAAAAA
ZNF574	CISBP	Example	1751	1770	+	11.602	3.6e-05	0.132	GCGAGGCTCTGTGCCCCTCC
ZNF202	CISBP	Example	589	596	-	14.5714	3.6e-05	0.104	CCTCCTCC
ZNF786	CISBP	Example	1736	1742	-	13.2959	3.6e-05	0.138	CTGGGGC
ZNF341	JASPAR	Example	1846	1857	+	12.0922	3.61e-05	0.069	CGGAAGAGCCAC
Atoh1	JASPAR	Example	1777	1787	+	12.3761	3.61e-05	0.0788	GGCAGATGCCC
Nr4a1	HOCOMOCO	Example	1295	1303	+	10.816	3.61e-05	0.119	GAAAAGGCA
ZIK1	CISBP	Example	531	551	+	11.1651	3.61e-05	0.0629	GCCTTGCTGAGCCTTTGTATG
PRDM4	CISBP	Example	1085	1097	-	3.19388	3.61e-05	0.142	TTTTAAGGCCAGC
PLAG1	hTFtarget	Example	1877	1890	+	7.52041	3.61e-05	0.0453	GGGGCCTCCAGGGA
ZNF596	CISBP	Example	613	627	-	10.9083	3.61e-05	0.0934	TCTCTCCCTCCGATC
ZNF23	CISBP	Example	1909	1927	-	7.86735	3.62e-05	0.0334	CCGCCCGCAGCCCCGCCCC
Ptf1a	CISBP	Example	241	250	+	12.3761	3.63e-05	0.141	CGGCAGCTGT
ZSCAN31	HOCOMOCO	Example	411	428	-	11.3546	3.63e-05	0.112	TTCTGGAGGGCAGTTTGG
ZNF662	CISBP	Example	1923	1940	-	11.4312	3.63e-05	0.0683	AGTTAACCCCTGCCCGCC
MEF2B	CISBP	Example	1378	1387	-	10.9697	3.64e-05	0.0969	CCAAATTGGG
ASCL1	hTFtarget	Example	1777	1786	+	11.9455	3.64e-05	0.0444	GGCAGATGCC
HAND2	hTFtarget	Example	1788	1797	+	12.5571	3.64e-05	0.0709	GCCAGATGTG
KLF13	hTFtarget	Example	1907	1919	-	11.1735	3.64e-05	0.044	AGCCCCGCCCCGA
Vsx1	TRANSFAC	Example	1073	1089	-	11.7861	3.65e-05	0.145	CCAGCTGATTAGCAATT
Sp4	CISBP	Example	1907	1916	-	11.898	3.65e-05	0.0696	CCCGCCCCGA
CTCF	hTFtarget	Example	1878	1897	-	10.7143	3.65e-05	0.136	CCTCCACTCCCTGGAGGCCC
ZNF143	hTFtarget	Example	1879	1900	+	9.03371	3.65e-05	0.0468	GGCCTCCAGGGAGTGGAGGTGG
GLI2	hTFtarget	Example	837	851	+	8.65306	3.66e-05	0.0696	CAACCACCCACAGAC
ZNF626	CISBP	Example	470	496	-	10.8091	3.66e-05	0.139	CCACCTTAGGCTCTGAGGGCACTTGGA
NR2F1	hTFtarget	Example	1899	1906	+	12.5306	3.66e-05	0.0714	GGGGTCAG
NR2F1	hTFtarget	Example	1957	1964	+	12.5306	3.66e-05	0.0714	GGGGTCAG
ZNF613	CISBP	Example	1578	1586	+	12.8661	3.67e-05	0.146	CTTGTTTTT
Zbtb3	TRANSFAC	Example	60	76	+	12.1447	3.67e-05	0.0982	AATATCACTGCAGGAGT
PAX6	hTFtarget	Example	1922	1931	-	11.9796	3.67e-05	0.133	CTGCCCGCCC
ASCL2	hTFtarget	Example	242	251	+	12.102	3.67e-05	0.0483	GGCAGCTGTA
ZNF283	CISBP	Example	1208	1231	-	10.8257	3.67e-05	0.0639	AGGCCCATCCACCACTGCCACAGC
ZNF341	HOCOMOCO	Example	1833	1854	+	11.4146	3.68e-05	0.0221	AGGAGGTCTGGAACGGAAGAGC
TFAP2A	hTFtarget	Example	141	155	-	12.0714	3.68e-05	0.111	ACTGCTCGAGGCCAG
ZNF610	JASPAR	Example	1760	1773	+	11.102	3.69e-05	0.128	TGTGCCCCTCCGCC
Klf4	JASPAR	Example	1512	1521	-	10.9556	3.69e-05	0.14	CAGGGGAAGG
EGR1	hTFtarget	Example	1796	1815	-	10.1939	3.69e-05	0.067	CCCAGGGCCCCGCCCCTACA
RUNX2	hTFtarget	Example	228	245	-	10.4184	3.69e-05	0.0786	TGCCGGCATACACCACAG
KLF11	hTFtarget	Example	1908	1918	-	11.8269	3.7e-05	0.0712	GCCCCGCCCCG
KLF14	CISBP	Example	1817	1830	-	10.5204	3.71e-05	0.0701	TACCGCACCCCCTT
TFAP2C	hTFtarget	Example	1916	1926	-	10.1301	3.71e-05	0.138	CGCCCGCAGCC
MAZ	hTFtarget	Example	1800	1810	-	11.449	3.71e-05	0.0334	GGCCCCGCCCC
TBX20	CISBP	Example	1929	1946	+	8.45918	3.71e-05	0.143	CAGGGGTTAACTCGGGAG
Zfp641	TRANSFAC	Example	1798	1809	+	5.7541	3.71e-05	0.047	TAGGGGCGGGGC
RFX5	hTFtarget	Example	215	229	-	11.9636	3.72e-05	0.0482	AGCCACAGCAACACC
Cbfb	HOCOMOCO	Example	840	850	-	12.202	3.72e-05	0.147	TCTGTGGGTGG
CBFB	hTFtarget	Example	840	850	-	12.202	3.72e-05	0.147	TCTGTGGGTGG
ELF1	hTFtarget	Example	885	896	+	12.1531	3.72e-05	0.145	GATGAGGAAGAG
RBPJ	hTFtarget	Example	272	281	-	10.1818	3.72e-05	0.129	AGGTTCCCAG
Gli3	CISBP	Example	837	847	+	12.2959	3.72e-05	0.14	CAACCACCCAC
PATZ1	hTFtarget	Example	588	599	+	10.9551	3.73e-05	0.0271	TGGAGGAGGGGT
RFX2	hTFtarget	Example	213	231	-	10.7759	3.74e-05	0.0738	ACAGCCACAGCAACACCAG
ZBTB26	CISBP	Example	1906	1926	-	8.67677	3.74e-05	0.13	CGCCCGCAGCCCCGCCCCGAC
Hsf1	HOCOMOCO	Example	639	653	+	11.0303	3.74e-05	0.147	AAGAAGCTGCTGGGA
KLF13	hTFtarget	Example	1892	1904	-	11.398	3.75e-05	0.0358	GACCCCACCTCCA
Mybl1	HOCOMOCO	Example	409	423	-	12.0909	3.75e-05	0.138	GAGGGCAGTTTGGGG
SP2	hTFtarget	Example	1906	1922	-	9.30303	3.75e-05	0.0721	CGCAGCCCCGCCCCGAC
NR2F6	hTFtarget	Example	1799	1813	-	11.62	3.75e-05	0.145	CAGGGCCCCGCCCCT
Rfx4	TRANSFAC	Example	1202	1216	-	11.2763	3.75e-05	0.0974	TGCCACAGCAACGCA
TFAP4	hTFtarget	Example	1081	1090	-	12.1633	3.76e-05	0.0781	GCCAGCTGAT
Zfp281	CISBP	Example	1808	1822	-	9.66327	3.76e-05	0.0225	CCCCTTCCCCAGGGC
Thra	CISBP	Example	1891	1905	+	11.8073	3.77e-05	0.145	GTGGAGGTGGGGTCA
LHX6	JASPAR	Example	1077	1086	+	12.1091	3.79e-05	0.139	GCTAATCAGC
LHX6	CISBP	Example	1077	1086	-	12.0396	3.79e-05	0.142	GCTGATTAGC
RARA	hTFtarget	Example	700	717	-	-0.571429	3.79e-05	0.15	CAGGTCACAAGTTTACTG
ELF3	hTFtarget	Example	1883	1896	-	11.8857	3.79e-05	0.116	CTCCACTCCCTGGA
SP1	hTFtarget	Example	1892	1906	-	7.91837	3.8e-05	0.0362	CTGACCCCACCTCCA
ZNF214	HOCOMOCO	Example	82	103	-	11.5573	3.81e-05	0.106	CGATTTCGAGGCACCACGATGA
CTCF	hTFtarget	Example	1879	1893	-	10.9898	3.81e-05	0.143	CACTCCCTGGAGGCC
TFAP4	hTFtarget	Example	1081	1090	-	12.051	3.81e-05	0.0764	GCCAGCTGAT
ZBTB17	hTFtarget	Example	1813	1831	+	11.5495	3.83e-05	0.0291	GGGGAAGGGGGTGCGGTAG
ZNF682	CISBP	Example	1800	1810	-	11.4786	3.83e-05	0.145	GGCCCCGCCCC
KLF14	CISBP	Example	1907	1919	-	12.051	3.83e-05	0.0403	AGCCCCGCCCCGA
THAP1	hTFtarget	Example	1771	1782	+	12.0303	3.83e-05	0.0469	GCCAAGGGCAGA
Znf281	HOCOMOCO	Example	1214	1228	+	4.98485	3.84e-05	0.0261	GCAGTGGTGGATGGG
MAZ	hTFtarget	Example	1885	1906	+	11.0211	3.84e-05	0.0173	CAGGGAGTGGAGGTGGGGTCAG
ZNF467	HOCOMOCO	Example	1886	1907	+	9.63265	3.84e-05	0.0282	AGGGAGTGGAGGTGGGGTCAGT
Bcl6	HOCOMOCO	Example	1682	1694	+	11.6757	3.85e-05	0.152	CCATCTCCAGGGA
Plagl1	TRANSFAC	Example	1873	1888	-	11.8684	3.85e-05	0.0349	CCTGGAGGCCCCCAGA
E2f2	HOCOMOCO	Example	1781	1790	-	12.1101	3.85e-05	0.137	GGCGGGCATC
E2F2	hTFtarget	Example	1781	1790	-	12.1101	3.85e-05	0.138	GGCGGGCATC
ZNF586	CISBP	Example	479	490	+	8.19388	3.86e-05	0.149	CCTCAGAGCCTA
CTCF	hTFtarget	Example	1880	1897	-	10.7959	3.86e-05	0.144	CCTCCACTCCCTGGAGGC
ZNF10	CISBP	Example	1894	1902	-	10.7755	3.86e-05	0.0753	CCCCACCTC
Dlx2	CISBP	Example	1071	1079	+	8.67647	3.86e-05	0.154	ATAATTGCT
Elf5	HOCOMOCO	Example	746	762	+	11.2727	3.86e-05	0.0592	AAGAATAGGAAGGAGAA
ZFP3	CISBP	Example	884	901	-	10.949	3.87e-05	0.152	ATTGACTCTTCCTCATCC
PAX6	hTFtarget	Example	1615	1628	-	11.1089	3.87e-05	0.153	GGGGCTCATTATTA
SP2	hTFtarget	Example	1510	1524	+	11.569	3.88e-05	0.0297	GCCCTTCCCCTGGCC
MEIS2	hTFtarget	Example	860	867	-	11.8571	3.88e-05	0.15	GGACAGTT
ELF5	hTFtarget	Example	885	896	+	12.1735	3.88e-05	0.0762	GATGAGGAAGAG
ZBTB7B	hTFtarget	Example	836	845	+	11.7041	3.88e-05	0.148	GCAACCACCC
TFAP4	hTFtarget	Example	1081	1090	+	12.0408	3.88e-05	0.0764	ATCAGCTGGC
Gfi1b	HOCOMOCO	Example	181	190	+	11.8211	3.89e-05	0.0766	GCTGTGGTGT
Gfi1b	HOCOMOCO	Example	227	236	+	11.8211	3.89e-05	0.0766	GCTGTGGTGT
KLF9	hTFtarget	Example	1905	1919	+	9.78571	3.89e-05	0.048	AGTCGGGGCGGGGCT
SP3	hTFtarget	Example	1907	1919	-	11.6224	3.89e-05	0.0573	AGCCCCGCCCCGA
MAX	hTFtarget	Example	1778	1796	+	4.54082	3.89e-05	0.149	GCAGATGCCCGCCAGATGT
PBX1	hTFtarget	Example	312	323	+	12	3.89e-05	0.155	AAAACAATCAAA
Sp1	HOCOMOCO	Example	1893	1916	+	9.37097	3.9e-05	0.0113	GGAGGTGGGGTCAGTCGGGGCGGG
DUX4	hTFtarget	Example	1661	1671	-	12.0638	3.91e-05	0.156	TAACTGAATCT
Blimp-1	TRANSFAC	Example	393	406	-	11.2576	3.91e-05	0.154	AGAAGTGAAGGTAA
HOXA1	hTFtarget	Example	879	888	+	12.1468	3.91e-05	0.155	GGAATGGATG
SP2	hTFtarget	Example	1889	1903	-	11.5517	3.91e-05	0.0297	ACCCCACCTCCACTC
ZNF682	JASPAR	Example	1223	1238	-	10.9431	3.91e-05	0.0728	CAGGCAAAGGCCCATC
NEUROD2	HOCOMOCO	Example	1777	1785	+	12.1364	3.91e-05	0.12	GGCAGATGC
IRF4	hTFtarget	Example	95	109	+	11.0459	3.91e-05	0.156	TCGAAATCGAATCCG
Ascl1	HOCOMOCO	Example	241	254	+	11.8636	3.92e-05	0.0746	CGGCAGCTGTAGCT
KLF9	hTFtarget	Example	1816	1831	-	11.2927	3.92e-05	0.0468	CTACCGCACCCCCTTC
PPARG	hTFtarget	Example	776	795	-	8.52222	3.92e-05	0.0772	ATGGGCCAGGGTGCCTCTAA
KLF10	JASPAR	Example	1820	1828	+	11.4831	3.92e-05	0.0496	GGGGTGCGG
MYOG	hTFtarget	Example	241	252	-	10.5306	3.92e-05	0.155	CTACAGCTGCCG
RFX5	hTFtarget	Example	1204	1219	-	8.13793	3.92e-05	0.0979	CACTGCCACAGCAACG
ZBTB17	hTFtarget	Example	1902	1920	+	11.5135	3.92e-05	0.0291	GTCAGTCGGGGCGGGGCTG
Ebf1	CISBP	Example	1881	1892	-	11.6055	3.93e-05	0.0418	ACTCCCTGGAGG
Klf12	JASPAR	Example	1905	1919	-	9.7541	3.93e-05	0.0758	AGCCCCGCCCCGACT
ASCL2	hTFtarget	Example	242	251	-	12.102	3.93e-05	0.0438	TACAGCTGCC
Klf12	TRANSFAC	Example	1905	1919	-	9.7541	3.93e-05	0.0759	AGCCCCGCCCCGACT
Zfp1	TRANSFAC	Example	738	755	+	-2.57377	3.93e-05	0.0778	GAATTAGGAAGAATAGGA
Batf3	HOCOMOCO	Example	1706	1722	+	11.7463	3.93e-05	0.156	CTTTTTCTGAATGAGTG
BATF3	HOCOMOCO	Example	1706	1722	+	11.7463	3.93e-05	0.156	CTTTTTCTGAATGAGTG
TCF12	hTFtarget	Example	243	252	-	12.7248	3.93e-05	0.0751	CTACAGCTGC
GLI2	hTFtarget	Example	837	851	+	8.96939	3.93e-05	0.0753	CAACCACCCACAGAC
Nr5a2	CISBP	Example	1771	1780	+	12.5963	3.94e-05	0.153	GCCAAGGGCA
RBPJ	hTFtarget	Example	272	280	-	10.844	3.94e-05	0.12	GGTTCCCAG
NEUROG2	JASPAR	Example	1058	1070	+	12.1463	3.94e-05	0.0974	GTTGCAGATGGAA
EGR1	hTFtarget	Example	1889	1908	-	9.68367	3.95e-05	0.0486	GACTGACCCCACCTCCACTC
NR3C2	hTFtarget	Example	1109	1117	-	8.64912	3.95e-05	0.158	TGGGAACAC
ZNF549	JASPAR	Example	294	305	+	11.6585	3.96e-05	0.148	GGTGCGGCCCTA
ZNF257	JASPAR	Example	980	991	-	12.191	3.96e-05	0.0761	TTGAGGAGGGGG
DLX1	CISBP	Example	1071	1078	+	11.505	3.96e-05	0.158	ATAATTGC
DLX2	hTFtarget	Example	1071	1078	+	11.4653	3.96e-05	0.158	ATAATTGC
DLX4	CISBP	Example	1071	1078	+	11.5149	3.96e-05	0.158	ATAATTGC
PAX4	JASPAR	Example	737	744	+	11.4179	3.96e-05	0.158	CGAATTAG
TLX2	CISBP	Example	897	904	-	11.1188	3.96e-05	0.158	CTAATTGA
PAX4	CISBP	Example	737	744	+	11.4257	3.96e-05	0.158	CGAATTAG
Sox21	CISBP	Example	311	319	-	7.42614	3.96e-05	0.158	ATTGTTTTG
Foxk1	TRANSFAC	Example	519	529	-	6.81633	3.97e-05	0.158	AGGAGACAATC
Zbtb12	CISBP	Example	1838	1847	-	10.9082	3.97e-05	0.0789	CGTTCCAGAC
Sp1	HOCOMOCO	Example	1790	1813	+	9.33065	3.97e-05	0.0113	CAGATGTGTAGGGGCGGGGCCCTG
ESRRG	hTFtarget	Example	1508	1518	-	12.051	3.97e-05	0.103	GGGAAGGGCAC
NFIC	hTFtarget	Example	497	513	-	11.6818	3.98e-05	0.152	CCTGGGTTCCTGCCTGT
YY1	hTFtarget	Example	1675	1689	+	11.4286	3.98e-05	0.156	GGAACAGCCATCTCC
ZNF707	JASPAR	Example	1882	1896	-	8.37374	3.99e-05	0.153	CTCCACTCCCTGGAG
Zfp42	HOCOMOCO	Example	1677	1688	+	11.7727	3.99e-05	0.158	AACAGCCATCTC
ZFP42	hTFtarget	Example	1677	1688	+	11.7727	3.99e-05	0.157	AACAGCCATCTC
PPARG	hTFtarget	Example	1118	1134	+	11.5606	3.99e-05	0.0504	TTGTGGCTCAGAGGTAA
ELF5	hTFtarget	Example	622	636	+	12.0909	3.99e-05	0.0758	GAGAGAAGGAAGCCC
ELF5	hTFtarget	Example	883	897	+	12.0909	3.99e-05	0.0758	TGGATGAGGAAGAGT
CTCF	hTFtarget	Example	1878	1898	-	9.63265	3.99e-05	0.144	ACCTCCACTCCCTGGAGGCCC
BATF	hTFtarget	Example	1707	1724	+	11.7612	3.99e-05	0.158	TTTTTCTGAATGAGTGGT
Atoh1	JASPAR	Example	1060	1070	+	12.211	3.99e-05	0.0788	TGCAGATGGAA
TFAP4	hTFtarget	Example	1081	1090	+	11.9796	4e-05	0.0781	ATCAGCTGGC
SP4	hTFtarget	Example	1888	1907	+	11.371	4e-05	0.0493	GGAGTGGAGGTGGGGTCAGT
CTCF	hTFtarget	Example	1678	1692	+	10.4694	4e-05	0.148	ACAGCCATCTCCAGG
INSM1	hTFtarget	Example	871	882	-	11.3469	4e-05	0.0504	TTCCTGGGGTCT
IRF8	hTFtarget	Example	95	108	+	4.68367	4e-05	0.159	TCGAAATCGAATCC
BACH1	hTFtarget	Example	1207	1219	+	11.6224	4.01e-05	0.149	TGCTGTGGCAGTG
EGR1	hTFtarget	Example	1795	1814	-	9.64286	4.01e-05	0.0486	CCAGGGCCCCGCCCCTACAC
ZNF667	CISBP	Example	274	300	+	4.56122	4.01e-05	0.0693	GGGAACCTCCATATGCCACAGGTGCGG
Barhl1	TRANSFAC	Example	1414	1429	+	11.6909	4.01e-05	0.16	TAATGTGCATTAAATG
ZFP42	hTFtarget	Example	1673	1693	-	10.9213	4.01e-05	0.155	CCCTGGAGATGGCTGTTCCAG
SP1	hTFtarget	Example	981	990	+	11.809	4.02e-05	0.0213	CCCCTCCTCA
Six4	JASPAR	Example	1135	1145	+	11.6901	4.02e-05	0.0533	CAAACCTGACT
Zfp281	TRANSFAC	Example	1731	1741	-	10.0758	4.02e-05	0.0188	TGGGGCAAGGG
Egr2	HOCOMOCO	Example	1796	1809	+	11.6364	4.03e-05	0.075	TGTAGGGGCGGGGC
ZNF304	CISBP	Example	1811	1834	-	10.2385	4.03e-05	0.0287	CTGCTACCGCACCCCCTTCCCCAG
ZNF100	CISBP	Example	1209	1223	-	10.3469	4.03e-05	0.0702	CCACCACTGCCACAG
CTCF	hTFtarget	Example	1678	1692	+	10.5	4.04e-05	0.152	ACAGCCATCTCCAGG
Barhl1	CISBP	Example	1414	1429	+	11.6337	4.04e-05	0.161	TAATGTGCATTAAATG
RFX5	hTFtarget	Example	1199	1217	+	11.1111	4.05e-05	0.11	TCCTGCGTTGCTGTGGCAG
ZNF417	CISBP	Example	1241	1261	-	10.5714	4.06e-05	0.149	GTGGCACCCTACCATTTTCAA
GATA5	hTFtarget	Example	1408	1419	+	11.8673	4.06e-05	0.162	AGATAATAATGT
Prdm15	JASPAR	Example	1284	1298	+	11.5321	4.06e-05	0.078	TCTAAAAGCTGGAAA
KLF3	hTFtarget	Example	1909	1919	-	11.0714	4.06e-05	0.052	AGCCCCGCCCC
Tcf21	TRANSFAC	Example	240	253	-	8.07895	4.06e-05	0.16	GCTACAGCTGCCGG
ZNF816	CISBP	Example	487	507	-	9.86239	4.07e-05	0.0633	TTCCTGCCTGTCCACCTTAGG
KLF3	hTFtarget	Example	1909	1919	-	11.0213	4.07e-05	0.0521	AGCCCCGCCCC
Tcf21	JASPAR	Example	240	253	-	8.07895	4.07e-05	0.16	GCTACAGCTGCCGG
MYOD1	hTFtarget	Example	241	252	-	11.8586	4.07e-05	0.156	CTACAGCTGCCG
ZNF76	hTFtarget	Example	679	699	+	4.60204	4.08e-05	0.136	CTTACACACAATTCTATATTC
ZNF180	CISBP	Example	1907	1927	-	9.92661	4.08e-05	0.0175	CCGCCCGCAGCCCCGCCCCGA
OSR2	JASPAR	Example	1528	1539	-	11.9858	4.09e-05	0.159	TTTCAGAAGCTG
ZNF740	CISBP	Example	977	989	+	9.88073	4.09e-05	0.0506	ATGCCCCCTCCTC
PATZ1	hTFtarget	Example	591	598	-	12.3265	4.1e-05	0.039	CCCCTCCT
PATZ1	hTFtarget	Example	981	988	+	12.3265	4.1e-05	0.039	CCCCTCCT
Zfp82	TRANSFAC	Example	1895	1912	+	-3.04918	4.1e-05	0.16	AGGTGGGGTCAGTCGGGG
ZNF528	HOCOMOCO	Example	1502	1521	-	9	4.1e-05	0.155	CAGGGGAAGGGCACTCCTCT
RARA	hTFtarget	Example	700	717	-	-7.18182	4.11e-05	0.163	CAGGTCACAAGTTTACTG
TFAP4	hTFtarget	Example	1081	1090	-	12.0727	4.11e-05	0.0884	GCCAGCTGAT
ZNF436	CISBP	Example	1880	1894	+	7.95918	4.11e-05	0.0532	GCCTCCAGGGAGTGG
ZNF184	CISBP	Example	1975	2001	-	11.5545	4.12e-05	0.161	GACTCCTCCTTTCCGCGTCTTTTTAAA
RFX5	hTFtarget	Example	1204	1219	-	8.34343	4.13e-05	0.102	CACTGCCACAGCAACG
ZNF554	HOCOMOCO	Example	1110	1129	-	11.5152	4.13e-05	0.0524	TCTGAGCCACAATGGGAACA
MEF2D	hTFtarget	Example	1378	1387	+	11.899	4.13e-05	0.0822	CCCAATTTGG
ASCL1	hTFtarget	Example	240	252	-	11.8618	4.13e-05	0.0724	CTACAGCTGCCGG
ZNF529	CISBP	Example	1904	1930	-	5.48485	4.13e-05	0.0183	TGCCCGCCCGCAGCCCCGCCCCGACTG
Klf15	HOCOMOCO	Example	1894	1912	+	10.1667	4.14e-05	0.0357	GAGGTGGGGTCAGTCGGGG
KLF15	hTFtarget	Example	1894	1912	+	10.1667	4.14e-05	0.0357	GAGGTGGGGTCAGTCGGGG
RBPJ	hTFtarget	Example	1111	1118	+	10.3546	4.14e-05	0.105	GTTCCCAT
RHOXF1	JASPAR	Example	134	141	+	10.2308	4.14e-05	0.164	TTGATCCC
RHOXF1	CISBP	Example	134	141	+	10.1735	4.14e-05	0.146	TTGATCCC
BARHL2	CISBP	Example	1414	1429	+	11.4071	4.15e-05	0.165	TAATGTGCATTAAATG
KLF13	hTFtarget	Example	1818	1830	-	11.4694	4.15e-05	0.0482	TACCGCACCCCCT
ZNF765	CISBP	Example	1797	1814	-	11	4.15e-05	0.0381	CCAGGGCCCCGCCCCTAC
FLI1	hTFtarget	Example	1335	1350	+	4.58163	4.16e-05	0.101	AGAAGGAAGTCCTGTG
Nr2c1	HOCOMOCO	Example	1830	1842	+	11.9592	4.16e-05	0.162	AGCAGGAGGTCTG
NR2C1	hTFtarget	Example	1830	1842	+	11.9592	4.16e-05	0.164	AGCAGGAGGTCTG
Rfx6	JASPAR	Example	1582	1594	-	11.6992	4.16e-05	0.121	GACCTAGCAAAAA
ZNF436	CISBP	Example	1332	1346	+	7.92857	4.16e-05	0.0532	TCCAGAAGGAAGTCC
Ascl2	TRANSFAC	Example	239	255	+	11.8286	4.16e-05	0.0751	GCCGGCAGCTGTAGCTC
ZNF12	CISBP	Example	1125	1145	+	7.13265	4.16e-05	0.0825	TCAGAGGTAACAAACCTGACT
ZIC1	hTFtarget	Example	64	78	-	6.2551	4.17e-05	0.0809	GAACTCCTGCAGTGA
RUNX2	hTFtarget	Example	219	236	-	10.1633	4.17e-05	0.0786	ACACCACAGCCACAGCAA
KLF11	hTFtarget	Example	1897	1918	-	3.59184	4.17e-05	0.0656	GCCCCGCCCCGACTGACCCCAC
ZNF44	CISBP	Example	1902	1931	-	10.8716	4.17e-05	0.0663	CTGCCCGCCCGCAGCCCCGCCCCGACTGAC
MYF5	JASPAR	Example	241	252	+	12.3303	4.17e-05	0.08	CGGCAGCTGTAG
MYF5	JASPAR	Example	241	252	-	12.3303	4.17e-05	0.08	CTACAGCTGCCG
ZNF37A	CISBP	Example	753	761	-	11.6972	4.17e-05	0.0321	TCTCCTTCC
ZNF71	CISBP	Example	1803	1826	-	10.0364	4.17e-05	0.077	GCACCCCCTTCCCCAGGGCCCCGC
Zfp697	TRANSFAC	Example	1515	1526	-	5.59016	4.17e-05	0.0784	GTGGCCAGGGGA
Nr5a1	HOCOMOCO	Example	142	152	-	11.8091	4.18e-05	0.128	GCTCGAGGCCA
NR5A1	hTFtarget	Example	142	152	-	11.8091	4.18e-05	0.128	GCTCGAGGCCA
KLF14	CISBP	Example	1892	1904	-	11.9286	4.18e-05	0.0403	GACCCCACCTCCA
ZNF281	hTFtarget	Example	1812	1823	-	9.13265	4.18e-05	0.0241	CCCCCTTCCCCA
Zfp41	TRANSFAC	Example	157	168	+	6.81967	4.18e-05	0.0833	GGTTAAGGATCC
Zfp41	TRANSFAC	Example	1190	1201	+	6.81967	4.18e-05	0.0833	GGTTAAGGATCC
ZNF273	CISBP	Example	239	255	+	11.8049	4.18e-05	0.0733	GCCGGCAGCTGTAGCTC
ZNF667	CISBP	Example	290	316	-	4.42857	4.19e-05	0.0693	GTTTTGCTTTTTAGGGCCGCACCTGTG
Egr1	TRANSFAC	Example	975	990	+	6.63793	4.2e-05	0.129	TAATGCCCCCTCCTCA
Zfp281	CISBP	Example	1814	1828	-	9.39796	4.2e-05	0.0225	CCGCACCCCCTTCCC
TFAP4	hTFtarget	Example	1081	1090	-	12.0306	4.2e-05	0.0903	GCCAGCTGAT
Znf281	HOCOMOCO	Example	1764	1778	-	4.63636	4.2e-05	0.0261	CCCTTGGCGGAGGGG
ZNF16	JASPAR	Example	1845	1867	+	4.64516	4.2e-05	0.163	ACGGAAGAGCCACTGCGGTGGCT
Ascl1	CISBP	Example	240	251	-	10.6727	4.2e-05	0.096	TACAGCTGCCGG
Sp1	TRANSFAC	Example	1892	1904	+	11.7368	4.2e-05	0.0389	TGGAGGTGGGGTC
Vdr	JASPAR	Example	1899	1914	+	5.67213	4.21e-05	0.162	GGGGTCAGTCGGGGCG
POU4F3	CISBP	Example	50	62	+	11.6832	4.21e-05	0.167	CTGAATTATAAAT
MEF2B	CISBP	Example	1378	1387	+	11.0816	4.21e-05	0.134	CCCAATTTGG
RUNX3	hTFtarget	Example	864	879	+	10.3071	4.22e-05	0.156	GTCCCACAGACCCCAG
ESR1	hTFtarget	Example	710	719	-	11.1607	4.22e-05	0.0797	GCCAGGTCAC
ASCL2	hTFtarget	Example	242	251	+	12.0612	4.22e-05	0.0647	GGCAGCTGTA
Spic	TRANSFAC	Example	1967	1976	-	11.3026	4.22e-05	0.163	AAGGGAAGTA
Sox3	JASPAR	Example	1113	1123	-	12.3145	4.22e-05	0.168	CCACAATGGGA
GLI2	hTFtarget	Example	1350	1360	+	10.4184	4.23e-05	0.123	GGACACCCATG
BCL6B	CISBP	Example	87	103	-	-4.66327	4.23e-05	0.168	CGATTTCGAGGCACCAC
KLF1	hTFtarget	Example	1886	1900	-	11.5918	4.23e-05	0.0531	CCACCTCCACTCCCT
ZNF484	CISBP	Example	1797	1817	-	11.367	4.25e-05	0.116	TCCCCAGGGCCCCGCCCCTAC
ZNF621	CISBP	Example	1489	1503	-	11.4414	4.25e-05	0.0993	CTTCTCTGAGCATCT
ZIM2	CISBP	Example	1735	1764	-	-3.97959	4.25e-05	0.102	GCACAGAGCCTCGCCTTTCGATCTGGGGCA
ZNF816	CISBP	Example	1870	1890	-	9.76147	4.25e-05	0.0633	TCCCTGGAGGCCCCCAGACGT
CREB3L1	CISBP	Example	1033	1044	+	11.5152	4.25e-05	0.168	TGCTATGTGGCA
ZNF449	HOCOMOCO	Example	1910	1920	+	11.697	4.26e-05	0.162	GGGCGGGGCTG
Dlx1	CISBP	Example	1071	1079	+	8.33333	4.26e-05	0.17	ATAATTGCT
ZFP1	CISBP	Example	307	321	+	11.0816	4.26e-05	0.167	AAAGCAAAACAATCA
GLIS1	CISBP	Example	958	971	+	11.8878	4.26e-05	0.0801	CAATGTGGGGGGCA
Zfp105	CISBP	Example	826	835	-	8.64246	4.27e-05	0.17	TTGTTGTCTG
Plagl1	CISBP	Example	1875	1884	-	10.4747	4.27e-05	0.103	GAGGCCCCCA
ZNF740	CISBP	Example	960	972	-	10.5596	4.27e-05	0.0902	CTGCCCCCCACAT
RARA	hTFtarget	Example	702	717	-	11.5455	4.27e-05	0.166	CAGGTCACAAGTTTAC
Spib	HOCOMOCO	Example	884	900	+	8.95455	4.29e-05	0.165	GGATGAGGAAGAGTCAA
Sp1	HOCOMOCO	Example	1812	1835	+	9.16935	4.29e-05	0.0113	TGGGGAAGGGGGTGCGGTAGCAGG
ASCL1	hTFtarget	Example	1777	1786	-	11.949	4.29e-05	0.0409	GGCATCTGCC
Tfap2b	HOCOMOCO	Example	1872	1881	+	11.9663	4.3e-05	0.081	GTCTGGGGGC
TFAP2B	hTFtarget	Example	1872	1881	+	11.9663	4.3e-05	0.0809	GTCTGGGGGC
PATZ1	hTFtarget	Example	1799	1820	+	11.0625	4.31e-05	0.0156	AGGGGCGGGGCCCTGGGGAAGG
ZNF281	hTFtarget	Example	1813	1824	+	8.30337	4.32e-05	0.0285	GGGGAAGGGGGT
POU5F1	hTFtarget	Example	1313	1329	+	11.0707	4.34e-05	0.172	ATGTTTCTTATGTAGAC
Rbpj	HOCOMOCO	Example	1809	1819	+	11.7091	4.35e-05	0.0835	CCCTGGGGAAG
Klf12	CISBP	Example	1905	1919	-	9.80612	4.35e-05	0.0837	AGCCCCGCCCCGACT
NFATC1	hTFtarget	Example	1065	1073	-	12.1327	4.35e-05	0.173	TATTTCCAT
Pou3f2	CISBP	Example	1617	1624	+	6.5531	4.35e-05	0.174	ATAATGAG
Esr2	HOCOMOCO	Example	1753	1767	+	11.4697	4.35e-05	0.0821	GAGGCTCTGTGCCCC
ESR2	hTFtarget	Example	1753	1767	+	11.4697	4.35e-05	0.0831	GAGGCTCTGTGCCCC
ZNF181	CISBP	Example	102	125	-	9.96364	4.35e-05	0.167	CCTCATGGTTCCTAGTCGGATTCG
ZFP42	hTFtarget	Example	1678	1689	+	11.2245	4.36e-05	0.171	ACAGCCATCTCC
GLIS1	JASPAR	Example	82	97	-	-6.98182	4.36e-05	0.0818	CGAGGCACCACGATGA
Nhlh2	CISBP	Example	16	25	-	11.2727	4.37e-05	0.0869	TTCAGCTGTA
ZNF341	CISBP	Example	1510	1530	+	11.4286	4.37e-05	0.0391	GCCCTTCCCCTGGCCACACAG
Sox15	CISBP	Example	311	319	-	7.09804	4.37e-05	0.174	ATTGTTTTG
NFIC	hTFtarget	Example	654	670	-	7.84694	4.37e-05	0.152	GTTGGCTCTGAGCGAGA
SP1	hTFtarget	Example	1894	1903	+	11.6514	4.37e-05	0.169	GAGGTGGGGT
THAP1	hTFtarget	Example	1912	1933	-	11.0634	4.37e-05	0.0739	CCCTGCCCGCCCGCAGCCCCGC
Twist1	HOCOMOCO	Example	1061	1077	+	11.4091	4.37e-05	0.131	GCAGATGGAAATAATTG
OTX1	hTFtarget	Example	1005	1014	+	12.0606	4.37e-05	0.174	CTAATCCCTA
OSR1	JASPAR	Example	1824	1833	-	11.7818	4.38e-05	0.172	TGCTACCGCA
OSR1	CISBP	Example	1824	1833	-	11.7449	4.38e-05	0.173	TGCTACCGCA
KLF12	CISBP	Example	589	603	-	10.9898	4.38e-05	0.0389	CTAGACCCCTCCTCC
Runx2	HOCOMOCO	Example	840	851	-	11.9242	4.38e-05	0.124	GTCTGTGGGTGG
Runx1	JASPAR	Example	841	851	-	11.8966	4.38e-05	0.0629	GTCTGTGGGTG
ZNF740	CISBP	Example	977	989	+	9.94898	4.39e-05	0.0328	ATGCCCCCTCCTC
TCF4	hTFtarget	Example	291	298	-	12.2755	4.39e-05	0.171	GCACCTGT
TCF4	hTFtarget	Example	291	298	-	12.3061	4.39e-05	0.17	GCACCTGT
TCF4	hTFtarget	Example	292	298	-	13.0306	4.39e-05	0.171	GCACCTG
NR2F6	hTFtarget	Example	1898	1905	+	9.49	4.39e-05	0.0841	TGGGGTCA
NR2F6	hTFtarget	Example	1956	1963	+	9.49	4.39e-05	0.0841	TGGGGTCA
IRF9	hTFtarget	Example	94	108	+	2.81633	4.39e-05	0.174	CTCGAAATCGAATCC
SOX21	CISBP	Example	1141	1153	-	7.08163	4.39e-05	0.175	TGGATACTAGTCA
Ebf1	CISBP	Example	1683	1694	+	11.3303	4.4e-05	0.0418	CATCTCCAGGGA
ZNF680	JASPAR	Example	41	55	-	10.5229	4.4e-05	0.171	ATTCAGGAAAAATCA
ZIC5	JASPAR	Example	64	79	-	6.91837	4.4e-05	0.0718	GGAACTCCTGCAGTGA
ZNF770	CISBP	Example	1875	1885	+	11.8265	4.4e-05	0.169	TGGGGGCCTCC
ZNF778	CISBP	Example	826	837	-	11.578	4.4e-05	0.161	GCTTGTTGTCTG
NR6A1	hTFtarget	Example	1378	1394	-	9.42424	4.4e-05	0.172	GTCAAGTCCAAATTGGG
DMBX1	CISBP	Example	1005	1012	+	10.7921	4.4e-05	0.176	CTAATCCC
Smad3	CISBP	Example	268	275	-	10.6881	4.4e-05	0.175	CCAGACTA
MYOD1	hTFtarget	Example	241	252	-	11.9082	4.41e-05	0.163	CTACAGCTGCCG
Zfp740	TRANSFAC	Example	616	635	+	-25.3443	4.41e-05	0.169	CGGAGGGAGAGAAGGAAGCC
CTCF	hTFtarget	Example	1880	1894	-	10.7245	4.41e-05	0.165	CCACTCCCTGGAGGC
RUNX3	hTFtarget	Example	227	246	-	-6.55102	4.42e-05	0.106	CTGCCGGCATACACCACAGC
SPIB	hTFtarget	Example	1967	1978	-	12.0102	4.42e-05	0.173	TAAAGGGAAGTA
HSF1	hTFtarget	Example	634	653	+	11.3028	4.43e-05	0.157	CCCCAAAGAAGCTGCTGGGA
ZNF384	hTFtarget	Example	1577	1588	-	12.2826	4.43e-05	0.175	GCAAAAACAAGG
Foxk1	CISBP	Example	519	529	-	7.92857	4.44e-05	0.177	AGGAGACAATC
KLF9	hTFtarget	Example	1905	1920	-	11.065	4.44e-05	0.0468	CAGCCCCGCCCCGACT
HINFP	hTFtarget	Example	1859	1877	+	-3.82653	4.45e-05	0.134	GCGGTGGCTCTACGTCTGG
MAZ	hTFtarget	Example	1893	1914	+	10.7606	4.45e-05	0.0178	GGAGGTGGGGTCAGTCGGGGCG
Rfx6	HOCOMOCO	Example	216	226	+	11.3226	4.46e-05	0.17	GTGTTGCTGTG
ZNF880	CISBP	Example	1508	1534	+	9.93636	4.46e-05	0.0548	GTGCCCTTCCCCTGGCCACACAGCTTC
ASCL2	hTFtarget	Example	1777	1786	-	12	4.46e-05	0.0438	GGCATCTGCC
Zfp770	TRANSFAC	Example	1518	1528	-	11.2295	4.47e-05	0.0753	GTGTGGCCAGG
ZNF34	CISBP	Example	548	562	+	11.3636	4.47e-05	0.0876	TATGGCTTGTCCGCC
ZNF281	hTFtarget	Example	1892	1903	-	11.4	4.47e-05	0.0378	ACCCCACCTCCA
Hes7	TRANSFAC	Example	499	512	+	-6.98361	4.47e-05	0.17	AGGCAGGAACCCAG
NEUROD1	hTFtarget	Example	1776	1788	+	11.5872	4.47e-05	0.0927	GGGCAGATGCCCG
NR2F6	hTFtarget	Example	1924	1938	+	11.5152	4.48e-05	0.172	GCGGGCAGGGGTTAA
Sp3	HOCOMOCO	Example	1808	1827	+	11.211	4.49e-05	0.027	GCCCTGGGGAAGGGGGTGCG
SP3	hTFtarget	Example	1808	1827	+	11.211	4.49e-05	0.027	GCCCTGGGGAAGGGGGTGCG
Rhox11	JASPAR	Example	1437	1453	-	11.8026	4.49e-05	0.178	TGGCTGCTGTAACAAAT
ERG	hTFtarget	Example	1338	1347	+	11.4694	4.5e-05	0.0872	AGGAAGTCCT
ERG	hTFtarget	Example	1338	1347	-	11.4694	4.5e-05	0.0872	AGGACTTCCT
ZNF432	CISBP	Example	1877	1906	-	7.68317	4.5e-05	0.0546	CTGACCCCACCTCCACTCCCTGGAGGCCCC
ZNF320	CISBP	Example	774	794	+	9.86735	4.5e-05	0.0553	TCTTAGAGGCACCCTGGCCCA
EBF1	hTFtarget	Example	1805	1819	+	11.1986	4.5e-05	0.0564	GGGGCCCTGGGGAAG
CTCF	hTFtarget	Example	1879	1893	-	10.2347	4.51e-05	0.166	CACTCCCTGGAGGCC
ZNF264	HOCOMOCO	Example	1498	1521	-	10.92	4.52e-05	0.0868	CAGGGGAAGGGCACTCCTCTTCTC
ZNF449	JASPAR	Example	1909	1922	-	11.2661	4.52e-05	0.17	CGCAGCCCCGCCCC
Nr2c2	HOCOMOCO	Example	1728	1740	-	11.376	4.52e-05	0.0846	GGGGCAAGGGGAA
NEUROD2	CISBP	Example	281	290	-	11.7449	4.54e-05	0.173	GGCATATGGA
TFAP4	hTFtarget	Example	1081	1090	+	11.8727	4.54e-05	0.0884	ATCAGCTGGC
RARG	hTFtarget	Example	1957	1965	+	11.9388	4.54e-05	0.178	GGGGTCAGG
POU4F3	JASPAR	Example	50	65	+	11.4016	4.54e-05	0.181	CTGAATTATAAATATC
ESR2	hTFtarget	Example	778	795	-	11.3	4.55e-05	0.177	ATGGGCCAGGGTGCCTCT
ZNF519	CISBP	Example	241	255	-	9.55963	4.55e-05	0.0609	GAGCTACAGCTGCCG
ESR1	hTFtarget	Example	776	793	+	10.9796	4.55e-05	0.178	TTAGAGGCACCCTGGCCC
ZNF586	HOCOMOCO	Example	1646	1665	-	-5.42424	4.55e-05	0.177	AATCTCAGAAGGACATAATT
ASCL1	hTFtarget	Example	1777	1786	-	11.7455	4.55e-05	0.0444	GGCATCTGCC
ASCL1	hTFtarget	Example	1777	1786	-	11.7245	4.55e-05	0.0432	GGCATCTGCC
Klf3	HOCOMOCO	Example	1815	1833	+	11	4.55e-05	0.0572	GGAAGGGGGTGCGGTAGCA
Zbtb24	TRANSFAC	Example	965	976	+	11.7869	4.55e-05	0.18	GGGGGCAGAATA
ASCL2	hTFtarget	Example	1777	1786	+	11.9694	4.57e-05	0.0438	GGCAGATGCC
Zfp445	TRANSFAC	Example	1724	1741	-	-0.819672	4.59e-05	0.182	TGGGGCAAGGGGAACCAA
KLF12	HOCOMOCO	Example	1510	1520	-	10.6212	4.6e-05	0.0586	AGGGGAAGGGC
ZNF225	CISBP	Example	1545	1572	+	2.76	4.61e-05	0.18	ATACCTCTGGCTCCAGTTTTTGTTGTTG
KLF13	hTFtarget	Example	1892	1904	-	10.6837	4.61e-05	0.044	GACCCCACCTCCA
ZNF444	CISBP	Example	588	603	-	3.19388	4.61e-05	0.0419	CTAGACCCCTCCTCCA
ZNF460	CISBP	Example	587	598	-	10.8532	4.61e-05	0.0555	CCCCTCCTCCAG
Dlx5	JASPAR	Example	1069	1080	-	11.8	4.61e-05	0.184	TAGCAATTATTT
ESRRG	hTFtarget	Example	1508	1518	-	11.7143	4.62e-05	0.142	GGGAAGGGCAC
ZNF263	hTFtarget	Example	1939	1950	+	11.3455	4.62e-05	0.155	CTCGGGAGGAAT
ZKSCAN5	JASPAR	Example	1890	1903	+	11.0275	4.62e-05	0.177	AGTGGAGGTGGGGT
OSR2	CISBP	Example	1824	1833	-	11.8878	4.62e-05	0.18	TGCTACCGCA
ZBTB45	CISBP	Example	1450	1460	+	11.8586	4.62e-05	0.179	GCCATAGGTAA
ZNF467	HOCOMOCO	Example	1814	1835	+	9.23469	4.62e-05	0.0283	GGGAAGGGGGTGCGGTAGCAGG
ZNF33A	CISBP	Example	475	483	-	10.3394	4.63e-05	0.183	TGAGGGCAC
POU4F3	CISBP	Example	50	65	-	11.3937	4.63e-05	0.184	GATATTTATAATTCAG
TFAP4	hTFtarget	Example	1081	1090	+	11.8265	4.63e-05	0.0903	ATCAGCTGGC
SNAI2	hTFtarget	Example	290	299	+	12.3788	4.63e-05	0.18	CACAGGTGCG
Elf5	HOCOMOCO	Example	883	899	+	10.9091	4.63e-05	0.0592	TGGATGAGGAAGAGTCA
ZNF133	CISBP	Example	1552	1581	+	10.6182	4.64e-05	0.18	TGGCTCCAGTTTTTGTTGTTGTTGTCCTTG
Zfp46	TRANSFAC	Example	959	970	+	2.44262	4.64e-05	0.11	AATGTGGGGGGC
Klf7	TRANSFAC	Example	1925	1934	+	2.86885	4.65e-05	0.0572	CGGGCAGGGG
ZNF480	CISBP	Example	1813	1824	-	12.1101	4.65e-05	0.16	ACCCCCTTCCCC
Sp2	HOCOMOCO	Example	1795	1816	+	10.4472	4.65e-05	0.0145	GTGTAGGGGCGGGGCCCTGGGG
SP2	hTFtarget	Example	1795	1816	+	10.4472	4.65e-05	0.0146	GTGTAGGGGCGGGGCCCTGGGG
GLI3	hTFtarget	Example	1520	1534	-	7.63265	4.65e-05	0.102	GAAGCTGTGTGGCCA
CTCF	hTFtarget	Example	1880	1894	-	10.1327	4.66e-05	0.168	CCACTCCCTGGAGGC
SOX10	hTFtarget	Example	71	85	+	-2.45918	4.66e-05	0.185	AGGAGTTCCCGTCAT
Klf1	JASPAR	Example	1909	1919	-	11.6364	4.67e-05	0.0907	AGCCCCGCCCC
Ptf1a	HOCOMOCO	Example	1594	1611	+	11.4364	4.67e-05	0.0873	CCTGCTGCTTCTCTGCCT
PTF1A	hTFtarget	Example	1594	1611	+	11.4364	4.67e-05	0.0877	CCTGCTGCTTCTCTGCCT
EGR3	hTFtarget	Example	839	851	+	8.67347	4.67e-05	0.174	ACCACCCACAGAC
ZNF16	CISBP	Example	238	255	+	9.11009	4.68e-05	0.0945	TGCCGGCAGCTGTAGCTC
ZNF770	HOCOMOCO	Example	743	764	+	9.43939	4.69e-05	0.0425	AGGAAGAATAGGAAGGAGAAGC
ZNF770	HOCOMOCO	Example	1488	1509	+	9.43939	4.69e-05	0.0425	AAGATGCTCAGAGAAGAGGAGT
Bhlha15	JASPAR	Example	241	252	+	11.9106	4.69e-05	0.0898	CGGCAGCTGTAG
Bhlha15	JASPAR	Example	241	252	-	11.9106	4.69e-05	0.0898	CTACAGCTGCCG
TFAP2C	hTFtarget	Example	139	153	-	11.6735	4.69e-05	0.0851	TGCTCGAGGCCAGGG
SP2	hTFtarget	Example	590	598	+	11.7079	4.69e-05	0.0439	GAGGAGGGG
SP2	hTFtarget	Example	981	989	-	11.7079	4.69e-05	0.0439	GAGGAGGGG
ESRRA	hTFtarget	Example	1508	1518	-	11.7857	4.71e-05	0.0942	GGGAAGGGCAC
KLF2	CISBP	Example	1820	1830	-	11.5306	4.72e-05	0.0592	TACCGCACCCC
ZNF281	hTFtarget	Example	1799	1810	+	8.07865	4.72e-05	0.0285	AGGGGCGGGGCC
SP8	CISBP	Example	1907	1918	-	11.7449	4.72e-05	0.0901	GCCCCGCCCCGA
FOXD3	hTFtarget	Example	1426	1441	-	11.5128	4.72e-05	0.0936	CAAATAAATACACATT
ZNF337	CISBP	Example	1127	1141	-	9.9009	4.72e-05	0.188	AGGTTTGTTACCTCT
GSC2	CISBP	Example	1005	1012	+	9.0098	4.72e-05	0.188	CTAATCCC
ZNF311	CISBP	Example	236	256	-	7.28571	4.73e-05	0.108	GGAGCTACAGCTGCCGGCATA
ZNF354A	CISBP	Example	357	371	-	9.81982	4.74e-05	0.189	AAGTAGAACATTTAT
Atoh1	CISBP	Example	1777	1788	-	12.4954	4.74e-05	0.0911	CGGGCATCTGCC
WT1	hTFtarget	Example	1809	1828	+	9.83333	4.74e-05	0.03	CCCTGGGGAAGGGGGTGCGG
Zfp513	TRANSFAC	Example	980	991	-	3.93443	4.75e-05	0.184	TTGAGGAGGGGG
Sall4	HOCOMOCO	Example	1924	1933	+	11.7347	4.75e-05	0.0948	GCGGGCAGGG
SALL4	hTFtarget	Example	1924	1933	+	11.7347	4.75e-05	0.0946	GCGGGCAGGG
Nobox	HOCOMOCO	Example	1071	1079	+	11.7143	4.76e-05	0.19	ATAATTGCT
NOBOX	hTFtarget	Example	1071	1079	+	11.7143	4.76e-05	0.19	ATAATTGCT
MSC	CISBP	Example	280	291	-	11.102	4.76e-05	0.094	TGGCATATGGAG
MSC	CISBP	Example	280	291	+	11.102	4.76e-05	0.094	CTCCATATGCCA
Osr1	CISBP	Example	1825	1833	-	9.84848	4.76e-05	0.184	TGCTACCGC
KLF11	hTFtarget	Example	1799	1806	-	11.7959	4.76e-05	0.18	CCGCCCCT
FLI1	hTFtarget	Example	1335	1350	+	6.05102	4.76e-05	0.0989	AGAAGGAAGTCCTGTG
ESRRA	hTFtarget	Example	1771	1781	+	11.7449	4.77e-05	0.0942	GCCAAGGGCAG
ZNF587	CISBP	Example	953	976	-	10.5505	4.78e-05	0.158	TATTCTGCCCCCCACATTGTTCAA
MEF2C	hTFtarget	Example	1378	1387	+	11.5253	4.78e-05	0.0952	CCCAATTTGG
NEUROD1	hTFtarget	Example	1059	1071	+	11.4404	4.78e-05	0.0927	TTGCAGATGGAAA
YY1	hTFtarget	Example	1674	1688	+	10.2959	4.79e-05	0.186	TGGAACAGCCATCTC
ZNF76	hTFtarget	Example	839	859	+	8.36207	4.79e-05	0.146	ACCACCCACAGACCAGTGCTA
ZIC1	hTFtarget	Example	1915	1929	-	8.86735	4.8e-05	0.0743	GCCCGCCCGCAGCCC
IRF8	hTFtarget	Example	95	109	+	11.2828	4.8e-05	0.191	TCGAAATCGAATCCG
ZNF667	HOCOMOCO	Example	716	734	+	11.1793	4.8e-05	0.184	TGGCTTTTAAGAGCACAGC
Zic3	TRANSFAC	Example	838	846	-	10.4066	4.81e-05	0.0927	TGGGTGGTT
EHF	hTFtarget	Example	1333	1347	-	11.5203	4.82e-05	0.176	AGGACTTCCTTCTGG
[truncated: 3,524 more rows]
